# Supplementary material for: Burkholderia cenocepacia-mediated inhibition of Staphylococcus aureus growth and biofilm formation
Source: J Bacteriol. 2025 Mar 27;207(4):e00116-23. doi: 10.1128/jb.00116-23 (PMC12004965; doi:10.1128/jb.00116-23)
Supplement: Supplemental File — All metabolomics data for B. cenocepacia, S. aureus biofilm supernatants and LB++ medium. [file jb.00116-23-s0007.xlsx]

## Sheet: Pilot data - 1 replicate
# In this trial, only one replicate for each sample was run
# In this trial, B. cenocepacia J2315 did NOT inhibit S. aureus biofilm formation.
Name	Reference(m/z)	Retention time	H111	J2315	LB	NRS	InHouse_CAS	RT_min	MetSign_ID	Stable_iso_Labeling	Mode
(−)-(alpha)-Kainic Acid	212.092	13.595	176107	189153	8.32145e+06	5.82052e+06	CD	13.586	C10H15N1O4-[M+H-]-{M0}(0.99392)(Niso-1)	None	Neg
(-)-Lupinine	170.154	15.0329	4.32174e+07	4.23101e+07	4.38779e+07	2.26169e+07	CD	15.013	C10H19N1O1-[M+H+]-{M0}(0.99993)(Niso-2)	None	pos
(-)-Physostigmine	276.171	10.4225	2.84337e+07	3.19783e+07	3.81391e+07	2.04759e+07	CD	10.364	C15H21N3O2-[M+H+]-{M0}(0.99987)(Niso-3)	None	Pos
(.+/-.)-Laudanosine	358.202	20.1567	4.06259e+06	5.26998e+06	4.83317e+06	4.24249e+06	CD	20.156	C21H27N1O4-[M+H+]-{M0}(0.9989)(Niso-2)	None	pos
(+)-Allopumiliotoxin 267A	268.227	12.6661	2.52197e+06	3.46702e+06	1.99169e+06	2.42737e+06	CD	12.662	C16H29N1O2-[M+H+]-{M0}(0.98451)(Niso-1)	None	Pos
(+)-castanospermine	190.108	9.17987	217081	1.04192e+07	1	1.35719e+07	CD	9.123	C8H15N1O4-[M+H+]-{M0}(0.99934)(Niso-2)	None	pos
(+)-Eudesmin	387.181	18.3513	3.83631e+06	3.41157e+06	1.73852e+06	4.04325e+06	CD	18.339	C22H26O6-[M+H+]-{M0}(0.9985)(Niso-3)	None	pos
(+/-)-2-Hydroxyglutaric acid	147.03	4.8316	1.98466e+07	2.21692e+07	1	1	CD	4.815	C5H8O5-[M+H-]-{M0}(0.99996)(Niso-3)	None	Neg
(+/-)-nicotine	163.123	10.6024	4.06209e+06	5.9367e+06	4.60332e+06	2.6628e+06	CD	10.556	C10H14N2-[M+H+]-{M0}(0.99942)(Niso-2)	None	Pos
(±)15-HETE	321.243	19.7584	4.77011e+06	4.46086e+06	8.75025e+06	3.60071e+06	CD	19.758	C20H32O3-[M+H+]-{M0}(0.99706)(Niso-2)	None	pos
(10S)-Juvenile hormone III diol	285.207	19.3334	2.95881e+06	1.51564e+06	2.45609e+06	4.87824e+06	CD	19.333	C16H28O4-[M+H+]-{M0}(0.9852)(Niso-1)	None	Pos
(1R,2R,3S,6S,7R,9S,10S,11S,13R,14R)-11-(1-Hydroxy-2-propanyl)-3,7,10-trimethyl-15-oxapentacyclo[7.5.1.0~1,6~.0~7,13~.0~10,14~]pentadecane-2,6,9,11,13,14-hexol	401.219	14.0957	2.40719e+06	3.19407e+06	2.32088e+06	2.88806e+06	CD	14.049	C20H32O8-[M+H+]-{M0}(0.97691)(Niso-1)	None	Pos
(1R,2S)-1-(7,8-Dihydro-6-pteridinyl)-1,2-propanediol	209.104	5.66159	5.99421e+07	5.71277e+07	8.85837e+07	6.02901e+07	CD	5.661	C9H12N4O2-[M+H+]-{M0}(0.99827)(Niso-3)	None	Pos
(1R,4R,13R,14S)-13-Hydroxy-9-(1-hydroxyethyl)-3-[5-(3-hydroxyphenyl)-5-methoxy-2-pentanyl]-4,14,16,16-tetramethyl-2,6,10,17-tetraoxatricyclo[11.3.1.1~1,5~]octadecane-7,11-dione	591.315	16.0248	451679	517471	489164	267477	CD	15.988	C32H48O10-[M+H-]-{M0}(0.94067)(Niso-1)	None	Neg
(1S)-1-Carboxy-2-(1H-imidazol-4-yl)-N,N,N-trimethylethanaminium	199.132	1.52687	1	1	8.73953e+07	5.12673e+07	CD	1.538	C9H16N3O2-[M+H+]-{M0}(0.99426)(Niso-1)	None	Pos
(1S,2R,3S,4S,6R,7R,8R,14S)-3-Hydroxy-2,4,7,14-tetramethyl-9-oxo-4-vinyltricyclo[5.4.3.0~1,8~]tetradec-6-yl glycolate	379.249	15.3119	4.87484e+07	7.26473e+06	3.34155e+06	4.11978e+06	CD	15.303	C22H34O5-[M+H+]-{M0}(0.9908)(Niso-2)	None	Pos
(1S,4R,5R,6R,6aS,9S,9aE,10aR)-1,5-Dihydroxy-3-isopropyl-9-(methoxymethyl)-6,10a-dimethyl-1,2,4,5,6,6a,7,8,9,10a-decahydrodicyclopenta[a,d][8]annulen-4-yl alpha-D-glucopyranoside	513.305	13.2907	1.03679e+06	1.1987e+06	5.63984e+07	2.38517e+07	CD	13.229	C27H44O9-[M+H+]-{M0}(0.95769)(Niso-1)	None	Pos
(1S,5R)-5-Isopropenyl-2-methyl-2-cyclohexen-1-yl beta-D-glucopyranoside	313.166	2.30845	2.531e+06	1.63316e+06	7.29975e+06	4.86237e+06	CD	2.312	C16H26O6-[M+H-]-{M0}(0.99969)(Niso-2)	None	Neg
(1S,6S)-6-Aminooctahydro-1-indolizinyl acetate	197.129	13.1564	176285	141134	2.04804e+07	7.87028e+06	CD	13.124	C10H18N2O2-[M+H-]-{M0}(0.99345)(Niso-1)	None	Neg
(2E)-3-Methyl-4-(sulfooxy)-2-butenoic acid	194.997	4.90044	1.16777e+07	9.57574e+06	2.63152e+07	1.8073e+07	CD	4.899	C5H8O6S1-[M+H-]-{M0}(0.99857)(Niso-2)	None	Neg
(2E)-4-[(2-Amino-2-carboxyethyl)amino]-4-oxo-2-butenoic acid	201.052	1.41798	1.68202e+07	5.47822e+06	1.7701e+07	3.11735e+06	CD	1.418*,*1.426	C7H10N2O5-[M+H-]-{M0}(0.99972)(Niso-2)	None	neg
(2E)-5-Hydroxyferulic acid	209.045	13.8762	2.095e+06	1.64224e+06	2.01242e+06	741078	CD	13.848	C10H10O5-[M+H-]-{M0}(0.99987)(Niso-3)	None	Neg
(2E)-hexadecenoylcarnitine	398.327	20.6517	1.58324e+06	1.22601e+06	2.74847e+06	1.17197e+06	CD	20.651	C23H43N1O4-[M+H+]-{M0}(0.99673)(Niso-2)	None	pos
(2E,2'E)-3,3'-[2,4-Bis(1,3-benzodioxol-5-yl)-1,3-cyclobutanediyl]bis[1-(1-piperidinyl)-2-propen-1-one]	571.281	14.9963	7.59252e+06	6.71252e+06	1.3776e+07	4.15696e+06	CD	15.028	C34H38N2O6-[M+H+]-{M0}(0.931)(Niso-1)	None	Pos
(2R)-2,3-Dihydroxypropanoic acid	105.019	1.23316	2.11986e+07	2.31526e+06	9.87652e+07	1.91079e+07	CD	1.238	C3H6O4-[M+H-]-{M0}(0.99997)(Niso-2)	None	Neg
(2R)-3-sulfopropanediol	155.002	5.06771	8.86747e+06	9.53838e+06	6.10472e+07	5.03336e+07	CD	5.099	C3H8O5S1-[M+H-]-{M0}(0.99843)(Niso-1)	None	Neg
(2R,5R,6R)-3-[(1E,3E)-hepta-1,3-dien-1-yl]-5,6-dihydroxy-2-(hydroxymethyl)cyclohexan-1-one	255.16	18.2091	1.48361e+07	4.78683e+06	5.33804e+06	4.19092e+06	CD	18.198	C14H22O4-[M+H+]-{M0}(0.9986)(Niso-2)	None	pos
(2S)-1-Hydroxy-3-(phosphonooxy)-2-propanyl D-alanyl-D-alaninate	315.096	6.31909	3.49907e+06	3.87249e+06	2.2402e+06	1.43911e+06	CD	6.35	C9H19N2O8P1-[M+H+]-{M0}(0.99977)(Niso-2)	None	Pos
(2S)-2-Piperazinecarboxamide	130.098	5.59779	2.60545e+06	261466	1.14269e+08	8.6309e+07	CD	5.577	C5H11N3O1-[M+H+]-{M0}(0.99793)(Niso-1)	None	Pos
(2S)-3-(1H-Imidazol-4-yl)-2-({[(3S,4S,5R)-2,3,4-trihydroxy-5-(hydroxymethyl)tetrahydro-2-furanyl]methyl}amino)propanoic acid (non-preferred name)	316.115	5.54275	1	1	1.98936e+07	2.33523e+07	CD	5.537	C12H19N3O7-[M+H-]-{M0}(0.99035)(Niso-1)	None	Neg
(2S)-3-Hydroxy-2-({[(3S,4S,5R)-2,3,4-trihydroxy-5-(hydroxymethyl)tetrahydro-2-furanyl]methyl}amino)butanoic acid (non-preferred name)	282.119	1.16794	5.95577e+07	5.59927e+07	8.31064e+07	5.76779e+07	CD	1.167	C10H19N1O8-[M+H+]-{M0}(0.99344)(Niso-3)	None	Pos
(2S)-3-Methyl-2-({[(3S,4S,5R)-2,3,4-trihydroxy-5-(hydroxymethyl)tetrahydro-2-furanyl]methyl}amino)butanoic acid (non-preferred name)	280.14	5.75771	9.68585e+07	1.96183e+08	2.74771e+08	1.25131e+08	CD	5.749	C11H21N1O7-[M+H+]-{M0}(0.99729)(Niso-3)	None	Pos
(2S)-3-Phenyl-2-({[(3S,4S,5R)-2,3,4-trihydroxy-5-(hydroxymethyl)tetrahydro-2-furanyl]methyl}amino)propanoic acid (non-preferred name)	328.139	9.73152	1.82267e+08	1.57195e+08	2.54046e+08	1.50249e+08	CD	9.682	C15H21N1O7-[M+H+]-{M0}(0.99934)(Niso-3)	None	Pos
(2S)-4-(Methylsulfanyl)-2-({[(3S,4S,5R)-2,3,4-trihydroxy-5-(hydroxymethyl)tetrahydro-2-furanyl]methyl}amino)butanoic acid	312.112	1.62334	2.30933e+07	9.7949e+06	1.65039e+07	1.03535e+07	CD	1.603	C11H21N1O7S1-[M+H+]-{M0}(0.99804)(Niso-2)	None	Pos
(2S)-4-Methyl-2-({[(3S,4S,5R)-2,3,4-trihydroxy-5-(hydroxymethyl)tetrahydro-2-furanyl]methyl}amino)pentanoic acid (non-preferred name)	292.14	5.50526	1.63185e+08	2.20594e+08	2.20891e+08	2.1555e+08	CD	5.504	C12H23N1O7-[M+H-]-{M0}(0.99819)(Niso-3)	None	Neg
(2S)-5-Carbamimidamido-2-(2-oxo-1-azetidinyl)pentanoic acid	229.13	6.7564	3.139e+07	2.37443e+07	3.86317e+07	3.05197e+07	CD	6.749	C9H16N4O3-[M+H+]-{M0}(0.9994)(Niso-3)	None	pos
(2S,3R,5S)-3-(2-Aminoethyl)-7-oxo-4-oxa-1-azabicyclo[3.2.0]heptane-2-carboxylic acid	199.072	4.56658	7.7094e+07	9.29108e+07	8.89912e+08	5.61768e+08	CD	4.58	C8H12N2O4-[M+H-]-{M0}(0.9999)(Niso-3)	None	Neg
(2S,3S)-2,3-dihydro-3-hydroxyanthranilic acid zwitterion	154.051	11.0959	5.39769e+06	4.63665e+06	5.61795e+06	3.93163e+06	CD	11.088	C7H9N1O3-[M+H-]-{M0}(0.99992)(Niso-2)	None	Neg
(2S,4S)-4-Amino-2-hydroxy-2-methylpentanedioic acid	176.056	1.11229	3.98907e+07	6.72216e+07	2.01166e+07	5.60334e+07	CD	1.107	C6H11N1O5-[M+H-]-{M0}(0.99773)(Niso-1)	None	neg
(2S,4S)-4-hydroxy-2,3,4,5-tetrahydrodipicolinic acid	186.041	2.9495	1.47445e+07	2.656e+07	1.99731e+07	7.27803e+06	CD	2.917	C7H9N1O5-[M+H-]-{M0}(0.99954)(Niso-2)	None	Neg
(3aR,4R,5R,6aS)-5-Hydroxy-4-[(1E,3S)-3-hydroxy-1-octen-1-yl]hexahydro-2H-cyclopenta[b]furan-2-one	267.16	2.29074	4.42533e+06	1.91233e+06	7.73558e+06	2.39834e+06	CD	2.279	C15H24O4-[M+H-]-{M0}(0.9998)(Niso-2)	None	Neg
(3-Hydroxy-2-oxo-2,3-dihydro-1H-indol-3-yl)acetonitrile	187.051	15.3477	823472	1.42305e+06	534911	485440	CD	15.314	C10H8N2O2-[M+H-]-{M0}(0.9998)(Niso-2)	None	Neg
(3S)-3-{(Z)-[(3S)-3-{(Z)-[(3R)-3-Amino-1-hydroxy-4-methylpentylidene]amino}-1-hydroxybutylidene]amino}-5-methylhexanoic acid	344.254	14.073	706357	1	6.5234e+07	1.23672e+07	CD	14.054	C17H33N3O4-[M+H+]-{M0}(0.98117)(Niso-1)	None	Pos
(4-Ethoxyphenyl)urea	181.098	9.95543	2.19881e+07	3.35085e+07	6.23034e+07	1.74803e+07	CD	9.912	C9H12N2O2-[M+H+]-{M0}(0.99855)(Niso-2)	None	Pos
(4R)-4-{[(4R)-4-Hydroxy-1-methyl-L-prolyl]oxy}-1-methyl-L-proline	271.13	3.58989	3.13461e+06	4.94228e+06	1.17881e+07	1.02343e+07	CD	3.573	C12H20N2O5-[M+H-]-{M0}(0.99932)(Niso-2)	None	Neg
(4R,5S,9S,10R,12S,13S)-1,5,9-Trimethyl-11,14,15,16-tetraoxatetracyclo[10.3.1.0~4,13~.0~8,13~]hexadecan-10-ol	285.171	17.9207	6.95329e+06	8.41116e+06	1.16556e+07	1.03279e+07	CD	17.925	C15H24O5-[M+H+]-{M0}(0.99571)(Niso-2)	None	Pos
(4S)-4-[(6-Carboxyhexanoyl)oxy]-4-(trimethylammonio)butanoate	302.16	16.1077	562043	7.67622e+06	1	1	CD	16.106	C14H25N1O6-[M+H-]-{M0}(0.98817)(Niso-1)	None	Neg
(4S)-4-{[(9Z)-3-Hydroxy-9-hexadecenoyl]oxy}-4-(trimethylammonio)butanoate	414.322	20.6851	5.40492e+07	3.73164e+07	7.86593e+07	3.15955e+07	CD	20.655	C23H43N1O5-[M+H+]-{M0}(0.99982)(Niso-3)	None	Pos
(4S,5R,8S,9R,12R,13R)-1,5,9-Trimethyl-11,14,15-trioxatetracyclo[10.2.1.0~4,13~.0~8,13~]pentadecan-10-ol	267.16	18.5698	2.22826e+06	1.82806e+06	9.78469e+06	3.84274e+06	CD	18.557*,*18.56	C15H24O4-[M+H-]-{M0}(0.99003)(Niso-2)	None	neg
(4S,5S,8S,10R)-4,5,8-trihydroxy-10-methyl-3,4,5,8,9,10-hexahydro-2H-oxecin-2-one	217.108	14.9568	1.02748e+08	7.17084e+06	3.33551e+06	5.07549e+06	CD	14.944	C10H16O5-[M+H+]-{M0}(0.99961)(Niso-2)	None	pos
(5alpha,7alpha)-17-(Cyclopropylmethyl)-7-(2-hydroxy-3,3-dimethyl-2-butanyl)-6-methoxy-18,19-dihydro-4,5-epoxy-6,14-ethenomorphinan-3-yl beta-D-glucopyranosiduronic acid	644.341	14.3258	1	1	2.65641e+07	1.04826e+07	CD	14.284	C35H49N1O10-[M+H+]-{M0}(0.92785)(Niso-1)	None	Pos
(5E)-7,7-Dimethyl-4-oxa-8-thia-2,5-diazanon-5-en-3-one	191.085	13.1804	383131	1	1	1.36942e+07	CD	13.157	C7H14N2O2S1-[M+H+]-{M0}(0.9961)(Niso-1)	None	Pos
(5Z)-2-Amino-4,5-dihydroxy-5-{[3-(hydroxymethyl)-2,5-dihydro-2-furanyl]imino}pentanoic acid (non-preferred name)	259.094	4.9208	1.05392e+07	1.18342e+07	1	1.91402e+06	CD	4.896	C10H16N2O6-[M+H-]-{M0}(0.99353)(Niso-1)	None	Neg
(5Z)-3-aminonon-5-enoic acid	172.134	12.6643	5.76826e+06	9.10229e+06	6.42168e+06	9.63497e+06	CD	12.573	C9H17N1O2-[M+H+]-{M0}(0.99787)(Niso-2)	None	pos
(6aR,11aR)-10-(3-Hydroxy-3-methylbutyl)-6a,11a-dihydro-6H-[1]benzofuro[3,2-c]chromene-3,9-diol	343.154	20.0822	8.73629e+06	6.87282e+06	1.35283e+07	6.66652e+06	CD	20.082	C20H22O5-[M+H+]-{M0}(0.99137)(Niso-2)	None	Pos
(6S)-2,6-Anhydro-6-[(1S)-2-isopropyl-5-methylcyclohexyl]-L-gulonic acid	315.181	17.9651	8.45291e+06	8.51039e+06	9.08101e+06	9.69543e+06	CD	17.961	C16H28O6-[M+H-]-{M0}(0.99992)(Niso-3)	None	Neg
(7Z,21R,27S)-24,27,30,30-Tetrahydroxy-24,30-dioxido-18-oxo-19,23,25,29-tetraoxa-24lambda~5~,30lambda~5~-diphosphatriacont-7-en-21-yl (9Z,12Z)-9,12-octadecadienoate	853.502	11.3165	1.41925e+07	284132	1	1	CD	11.243	C42H78O13P2-[M+H+]-{M0}(0.99801)(Niso-4)	None	Pos
(8E)-2-Amino-8-octadecene-1,3,4-triol	316.285	12.6661	7.13273e+06	7.80506e+06	5.73081e+06	7.30731e+06	CD	12.648	C18H37N1O3-[M+H+]-{M0}(0.99779)(Niso-2)	None	Pos
(9E)-5-hydroxy-17-[(1H-indol-3-yl)methyl]-4-methoxy-7,14,15-trimethyl-13-oxa-18-azatetracyclo[9.8.0.0Âa,Âaâ¶.0ÂaÂ?,Âaâ´]nonadec-9-ene-2,19-dione	524.309	4.82942	2.15477e+07	1.18374e+07	2.20978e+07	1.37731e+07	CD	4.849	C30H38N2O5-[M+NH4+]-{M0}(0.94579)(Niso-1)	None	pos
(DL)-3-O-Methyldopa	210.077	12.855	1.8245e+06	2.33865e+06	5.50937e+06	3.1102e+06	CD	12.83	C10H13N1O4-[M+H-]-{M0}(0.99908)(Niso-2)	None	Neg
(Hydroxyethyl)methacrylate	129.056	4.16906	4.90395e+07	9.01139e+06	6.3793e+06	3.77093e+06	CD	4.158	C6H10O3-[M+H-]-{M0}(0.99997)(Niso-2)	None	Neg
(R)-3-hydroxybutyrylcarnitine	246.134	15.3302	2.20065e+07	1.28261e+07	1	1	CD	15.302	C11H21N1O5-[M+H-]-{M0}(0.99993)(Niso-3)	None	Neg
(Z)-2-Butene-1,2,3-tricarboxylic acid	187.025	4.65212	1.34483e+07	3.90513e+07	2.15166e+07	2.57932e+07	CD	4.629	C7H8O6-[M+H-]-{M0}(0.99726)(Niso-1)	None	Neg
(Z)-N-{(2S)-1-Hydroxy-2-[(Z)-{hydroxy[(2R)-1-(D-tyrosyl)-2-pyrrolidinyl]methylene}amino]-3-methylbutylidene}-D-alpha-glutamyl-D-proline	604.297	12.6195	1	802774	4.37252e+08	2.18342e+08	CD	12.575	C29H41N5O9-[M+H+]-{M0}(0.94563)(Niso-1)	None	Pos
.alpha.-Aminoadipic acid	160.062	1.60095	1.47199e+07	4.65949e+07	1.09974e+07	8.01435e+06	CD	1.588	C6H11N1O4-[M+H-]-{M0}(0.99895)(Niso-2)	None	Neg
.alpha.-Glucoheptitol	211.084	7.60304	1	1	8.18675e+06	6.96595e+06	CD	7.579	C7H16O7-[M+H-]-{M0}(0.99719)(Niso-1)	None	Neg
1-(2,4-Dihydroxyphenyl)-3-[2-[(2E)-3,7-dimethyl-2,6-octadien-1-yl]-3,4-dihydroxyphenyl]-1-propanone	411.218	7.59216	512488	418274	2.49487e+06	963409	CD	7.592	C25H30O5-[M+H+]-{M0}(0.96405)(Niso-1)	None	Pos
1-(4-Amino-4-carboxybutanoyl)-2-piperidinecarboxylic acid	257.114	4.09834	7.49332e+06	4.7926e+06	1.05564e+07	4.72027e+06	CD	4.069	C11H18N2O5-[M+H-]-{M0}(0.99222)(Niso-1)	None	Neg
1-(4-Butylphenyl)-6,6-dimethyl-1,6-dihydro-1,3,5-triazine-2,4-diamine	274.201	18.3949	5.94784e+06	4.29606e+06	6.43675e+06	3.93759e+06	CD	18.413	C15H23N5-[M+H+]-{M0}(0.98391)(Niso-1)	None	Pos
1-(beta-D-Ribofuranosyl)-1,2-dihydropyrimidine	213.088	4.47864	3.68871e+07	1.59635e+07	1.18314e+07	1.05755e+07	CD	4.416	C9H14N2O4-[M+H-]-{M0}(0.99965)(Niso-3)	None	Neg
1-(beta-D-ribofuranosyl)thymine	257.078	5.58777	4.56118e+07	2.60951e+07	9.18172e+08	1.05067e+09	CD	5.58	C10H14N2O6-[M+H-]-{M0}(0.9982)(Niso-2)	None	Neg
1,2,3,4-Tetrahydro-Î²-carboline-3-carboxylic acid	217.098	12.1433	8.42755e+06	8.33e+06	1.07813e+07	3.60466e+07	CD	12.093	C12H12N2O2-[M+H+]-{M0}(0.99983)(Niso-2)	None	Pos
1,2-Cyclohexanediol	115.076	4.44093	1.07925e+07	7.94712e+06	1.44857e+07	8.45337e+06	CD	4.406*,*4.417	C6H12O2-[M+H-]-{M0}(0.99996)(Niso-2)	None	neg
1,2-Dihydropyrimidine	83.0606	1.55187	3.56458e+07	2.91965e+07	1.79104e+07	1.82035e+07	CD	1.536	C4H6N2-[M+H+]-{M0}(0.99875)(Niso-1)	None	Pos
1,3,7-Octanetriol	163.133	15.4808	2.28468e+07	2.23939e+07	1.16568e+07	1.68944e+07	CD	15.465	C8H18O3-[M+H+]-{M0}(0.99993)(Niso-2)	None	Pos
1,3,7-Trimethyluric acid	209.068	20.7768	1.30814e+06	1	3.60346e+06	1	CD	20.757	C8H10N4O3-[M+H-]-{M0}(0.99507)(Niso-1)	None	Neg
1,3a,8-Trimethyl-1,2,3,3a,8,8a-hexahydropyrrolo[2,3-b]indol-5-yl methylcarbamate	276.171	10.4224	2.84337e+07	3.19783e+07	3.81391e+07	2.04759e+07	CD	10.361	C15H21N3O2-[M+H+]-{M0}(0.99989)(Niso-3)	None	pos
1,3-Dihydroxy-2-propanyl (9Z)-9-tetradecenoate	299.222	19.1877	206254	186294	167960	164721	CD	19.184	C17H32O4-[M+H-]-{M0}(0.98323)(Niso-1)	None	Neg
1,3-Di-tert-butylbenzene	191.18	19.2155	3.76545e+06	4.48034e+06	5.9741e+06	5.53434e+06	CD	19.191	C14H22-[M+H+]-{M0}(0.99995)(Niso-2)	None	Pos
1,5-Methano-1H,3H,11H-furo(3,4-g)pyrano(3,2-b)xanthene-1-crotonic acid, 3a,4,5,7-tetrahydro-8-hydroxy-alpha,3,3,11-tetramethyl-13-(3-methyl-2-butenyl)-11-(4-methyl-3-pentenyl)-7,15-dioxo-, (Z)-	629.314	13.2565	3.85599e+06	4.21872e+06	6.60003e+06	1.89701e+06	CD	13.248	C38H44O8-[M+H+]-{M0}(0.99248)(Niso-2)	None	Pos
1,6-Dimethoxypyrene	263.107	1.60448	1.09201e+08	4.85166e+07	1.41737e+07	8.90464e+06	CD	1.593	C18H14O2-[M+H+]-{M0}(0.99757)(Niso-2)	None	Pos
1-[(3-Carboxypropyl)amino]-1-deoxy-beta-D-fructofuranose	264.108	6.46112	3.05247e+06	2.43577e+06	5.16693e+06	2.47197e+06	CD	6.419	C10H19N1O7-[M+H-]-{M0}(0.9996)(Niso-2)	None	Neg
1-[(9Z)-hexadecenoyl]-sn-glycero-3-phosphocholine	492.31	1.41562	4.66341e+06	4.82466e+06	5.98897e+06	3.27499e+06	CD	1.414	C24H48N1O7P1-[M+H-]-{M0}(0.99689)(Niso-2)	None	Neg
1-[5-(4-Hydroxy-2-butanyl)-2-methyltetrahydro-2-furanyl]-4-methyl-2-pentanone	255.196	19.0301	963078	957830	775316	1.16722e+06	CD	19.038	C15H28O3-[M+H-]-{M0}(0.9941)(Niso-2)	None	Neg
10-deacetyl-2-debenzoylbaccatin III	441.213	8.41163	2.25627e+06	1.37153e+06	1.77108e+06	1	CD	8.406	C22H32O9-[M+H+]-{M0}(0.99684)(Niso-2)	None	Pos
10-Undecenoic acid	185.154	17.6972	7.7512e+06	7.61065e+06	8.19317e+06	7.07009e+06	CD	17.732	C11H20O2-[M+H+]-{M0}(0.99992)(Niso-2)	None	Pos
12,22-Dihydro-2H,3H-porphine	313.144	20.1608	6.06519e+07	6.23691e+07	1.32774e+08	5.61121e+07	CD	20.159	C20H16N4-[M+H+]-{M0}(0.99997)(Niso-4)	None	Pos
12-HSA	299.259	20.4358	888699	936289	5.49664e+07	946374	CD	20.418	C18H36O3-[M+H-]-{M0}(0.99852)(Niso-2)	None	Neg
12-oxo Phytodienoic Acid	293.212	19.133	2.63085e+06	934192	1.17637e+06	4.4568e+06	CD	19.078	C18H28O3-[M+H+]-{M0}(0.98128)(Niso-1)	None	pos
15S-hydroxyeicosatrienoic acid	321.243	20.7726	3.04563e+06	2.2926e+06	8.6673e+06	1.89156e+06	CD	20.744	C20H34O3-[M+H-]-{M0}(0.99706)(Niso-2)	None	Neg
16-ketoestrone	285.148	5.71153	163609	2.07661e+06	1	1	CD	5.706	C18H20O3-[M+H+]-{M0}(0.98146)(Niso-1)	None	Pos
16-Oxohexadecanoic acid	269.212	20.4597	9.26953e+06	701416	355894	407674	CD	20.461*,*20.466	C16H30O3-[M+H-]-{M0}(0.99981)(Niso-2)	None	neg
17beta-Hydroxy-7alpha-mercaptoandrost-4-en-3-one 7-propionate	377.215	7.92859	1	1	1.08516e+07	3.35323e+06	CD	7.898	C22H32O3S1-[M+H+]-{M0}(0.98614)(Niso-2)	None	Pos
1Î²-Hydroxycholic acid	425.288	21.4927	1.60817e+06	1.47317e+06	1.69903e+06	1.28349e+06	CD	21.489	C24H40O6-[M+H+]-{M0}(0.99676)(Niso-2)	None	Pos
1-Methyl-1,2,3,4-tetrahydro-Î²-carboline-3-carboxylic acid	231.113	12.9093	4.75053e+06	4.47037e+06	7.1151e+06	7.06001e+06	CD	12.879	C13H14N2O2-[M+H+]-{M0}(0.99986)(Niso-2)	None	Pos
1-Methyl-2,3,4,9-tetrahydro-1H-beta-carboline-1,3-dicarboxylic acid	273.088	13.3467	3.6626e+06	3.56369e+06	3.5986e+06	2.67699e+06	CD	13.313	C14H14N2O4-[M+H-]-{M0}(0.96259)(Niso-2)	None	Neg
1-Methyl-L-histidine	170.093	6.96571	1.81561e+07	3.53044e+07	2.59637e+06	1.41574e+06	CD*,*InHouse*,*InHouse*,*InHouse*,*InHouse*,*InHouse*,*InHouse	6.983*,*6.9905*,*6.9905*,*6.9474*,*6.9474*,*6.9817*,*6.9817	C7H11N3O2-[M+H+]-{M0}(0.99916)(Niso-2)	None	Pos
1-Methyl-N-(9-methyl-9-azabicyclo[3.3.1]non-3-yl)-1H-indazole-3-carboxamide	311.187	12.6487	2.40277e+06	2.05986e+06	1.65211e+06	1.66729e+06	CD	12.645	C18H24N4O1-[M+H-]-{M0}(0.37769)(Niso-2)	None	Neg
1-Nitrosopiperidine	115.087	7.40701	1	4.26466e+06	9.74134e+07	2.26236e+08	CD	7.402	C5H10N2O1-[M+H+]-{M0}(0.99816)(Niso-1)	None	pos
1-O-[(3alpha,5beta,7alpha)-3,7-Dihydroxy-24-oxocholan-24-yl]-beta-D-galactopyranose	555.35	9.73668	1	459415	1	2.8973e+06	CD	9.66	C30H50O9-[M+H+]-{M0}(0.94768)(Niso-1)	None	Pos
1-Pentofuranosyl-2,4(1H,3H)-pyrimidinedione	243.062	5.67857	1.13893e+08	1.84348e+08	1.48904e+08	1.54116e+09	CD	5.735	C9H12N2O6-[M+H-]-{M0}(0.99986)(Niso-2)	None	Neg
1-Piperideine	84.0809	1.04875	2.16944e+07	2.03253e+07	3.63788e+07	1.55559e+07	CD	1.042	C5H9N1-[M+H+]-{M0}(0.99963)(Niso-2)	None	Pos
1-stearoyl-sn-glycero-3-phospho-1D-myo-inositol	599.32	15.1125	1	1	1.09126e+07	6.23137e+06	CD	15.089	C27H53O12P1-[M+H-]-{M0}(0.998)(Niso-2)	None	Neg
1-Vinyl-2-pyrrolidone	112.076	5.69739	1.13453e+07	1.51106e+07	9.36714e+06	1.04759e+07	CD	5.707	C6H9N1O1-[M+H+]-{M0}(0.99772)(Niso-1)	None	Pos
2-((4-Nitrophenoxy)methyl)oxirane	194.046	11.7882	4.11676e+06	7.14143e+06	526978	402438	CD	11.819	C9H9N1O4-[M+H-]-{M0}(0.9951)(Niso-1)	None	Neg
2-(1H-indol-3-yl)acetic acid	174.056	14.486	8.9935e+07	2.50972e+08	9.21008e+06	1.56462e+07	CD	14.458	C10H9N1O2-[M+H-]-{M0}(0.99998)(Niso-3)	None	Neg
2-(1H-indol-3-yl)acetic acid*,*Indole-3-acetic acid*,*Indole-3-acetic acid*,*Indole-3-acetic acid	174.056	2.09557	4.72611e+07	1.26156e+08	5.22838e+06	1.0515e+07	CD*,*InHouse*,*InHouse*,*InHouse	2.09*,*2.0454*,*2.1039*,*2.0955	C10H9N1O2-[M+H-]-{M0}(0.99995)(Niso-2)	None	Neg
2-(2,4-Dihydroxyphenyl)-3-[(2E)-3,7-dimethyl-2,6-octadien-1-yl]-5,7-dihydroxy-6-(3-methyl-2-buten-1-yl)-4H-chromen-4-one	491.245	9.48257	1.40823e+06	2.14943e+06	1	1	CD	9.434	C30H34O6-[M+H+]-{M0}(0.94827)(Niso-1)	None	Pos
2-(3-Phenylpropyl)pyridine	198.128	14.3115	5.15051e+06	4.77899e+06	3.45179e+06	4.28543e+06	CD	14.282	C14H15N1-[M+H+]-{M0}(0.99974)(Niso-2)	None	Pos
2-(4-Isopropyl-4-methyl-5-oxo-4,5-dihydro-1H-imidazol-2-yl)-4-methylbenzoic acid	275.14	12.8438	3.66679e+06	2.18653e+06	2.44173e+06	1	CD	12.808	C15H18N2O3-[M+H+]-{M0}(0.99809)(Niso-2)	None	Pos
2-(acetylamino)-4-(methylthio)butanoic acid	190.054	3.88379	1.10676e+06	1.03817e+06	6.46813e+06	1.78291e+08	CD	3.881	C7H13N1O3S1-[M+H-]-{M0}(0.99631)(Niso-1)	None	Neg
2-(Diethoxymethyl)furan	171.102	14.3375	1.47675e+07	1.61155e+07	9.52748e+06	6.38363e+06	CD	14.339	C9H14O3-[M+H+]-{M0}(0.99539)(Niso-1)	None	Pos
2,2'-Iminodipropan-1-ol	134.118	1.51415	2.15238e+07	1.30718e+07	9.97149e+06	1.61293e+07	CD	1.507	C6H15N1O2-[M+H+]-{M0}(0.99986)(Niso-2)	None	Pos
2,3,4,5,6,7-Hexahydroxyheptanoic acid	225.062	5.81999	1.22974e+06	1.85902e+06	1.2306e+09	3.88743e+06	CD	5.814	C7H14O8-[M+H-]-{M0}(0.9972)(Niso-1)	None	Neg
2,3,4,5-Tetrahydroxypentanal	149.046	5.68741	1.34975e+08	9.09491e+07	1.18526e+08	2.07178e+08	CD	5.707	C5H10O5-[M+H-]-{M0}(0.99997)(Niso-3)	None	Neg
2,3,5,6-Tetramethylpyrazine	137.108	9.37113	5.69415e+07	2.27149e+08	3.65612e+07	1.74567e+07	CD	9.32	C8H12N2-[M+H+]-{M0}(0.99984)(Niso-2)	None	Pos
2,3,-DIHYDROXYBENZOYLSERINE	240.051	4.76674	6.35418e+06	5.25906e+06	6.0167e+06	2.9772e+06	CD	4.761	C10H11N1O6-[M+H-]-{M0}(0.99885)(Niso-2)	None	Neg
2',3'-Cyclic UMP	305.018	5.44397	1.16633e+08	2.39171e+08	1.1211e+07	1.57808e+07	CD	5.435	C9H11N2O8P1-[M+H-]-{M0}(0.99978)(Niso-2)	None	Neg
2,3-Diethyl-5-methylpyrazine	151.123	10.7446	3.21223e+07	2.44892e+07	2.99288e+07	1.77509e+07	CD	10.695	C9H14N2-[M+H+]-{M0}(0.99896)(Niso-2)	None	Pos
2,3-Dihydroxy-3-methylbutanoic acid	133.051	4.47864	2.19163e+08	2.90621e+08	2.19147e+08	1.65153e+08	CD	4.431*,*4.442	C5H10O4-[M+H-]-{M0}(0.99987)(Niso-3)	None	neg
2,4,6-Trinitrotoluene	226.01	15.376	809486	931713	1	1.01165e+06	CD	15.335	C7H5N3O6-[M+H-]-{M0}(0.99644)(Niso-1)	None	Neg
2,4-Diamino-6-nitrotoluene	168.077	7.10145	1.59887e+07	1.22526e+07	1.47597e+07	9.48214e+06	CD	7.101	C7H9N3O2-[M+H+]-{M0}(0.99868)(Niso-2)	None	Pos
2,4-Diaminotoluene	123.092	3.55219	2.44808e+07	2.40898e+07	2.72109e+07	1.63553e+07	CD	3.548	C7H10N2-[M+H+]-{M0}(0.99663)(Niso-1)	None	Pos
2,4-DIMETHYL-2-IMIDAZOLINE	99.0919	5.10222	2.69713e+07	2.75784e+07	1.47628e+07	1.30977e+07	CD	5.091	C5H10N2-[M+H+]-{M0}(0.99814)(Niso-1)	None	Pos
2,4-Dinitrophenol	183.005	17.0133	2.1307e+07	2.19629e+07	2.67962e+07	2.49606e+07	CD	16.954	C6H4N2O5-[M+H-]-{M0}(0.99976)(Niso-2)	None	Neg
2,5-Diethyl-3,6-dimethylpyrazine	165.139	1.82669	6.99359e+08	6.97636e+07	2.11952e+06	2.4399e+06	CD	1.833	C10H16N2-[M+H+]-{M0}(0.99991)(Niso-2)	None	Pos
2,5-Dihydroxy-3,6-di(1H-indol-3-yl)-1,4-benzoquinone	371.102	21.6954	1.28881e+07	5.61773e+06	8.45119e+06	7.19887e+06	CD	21.688	C22H14N2O4-[M+H+]-{M0}(0.97081)(Niso-1)	None	Pos
2,6-Diamino-4-hexenoic acid	145.097	3.77507	2.27219e+08	2.62514e+08	2.78326e+08	1.43063e+08	CD	3.77	C6H12N2O2-[M+H+]-{M0}(0.99994)(Niso-2)	None	Pos
2,6-Dihydroxy-4-[3-hydroxy-5-(hydroxymethyl)-8-oxo-8H-pyrano[4,3,2-de]chromen-2-yl]phenyl hydrogen sulfate	435.004	18.5509	3.48232e+06	5.69259e+06	1	6.30236e+06	CD	18.567	C18H12O11S1-[M+H-]-{M0}(0.98093)(Niso-1)	None	Neg
2,6-di-tert-butylhydroquinone	223.17	17.8617	3.52311e+06	1.38264e+07	4.00533e+06	7.76153e+06	CD	17.811	C14H22O2-[M+H+]-{M0}(0.99192)(Niso-2)	None	Pos
2-[(2R,4aS,6R,7R,8aR)-6,7-Dihydroxy-4a-methyl-8-methylenedecahydro-2-naphthalenyl]-2-propanyl beta-D-glucopyranoside	417.246	11.5025	6.77151e+06	7.22194e+06	1.11954e+07	8.49719e+06	CD	11.427	C21H36O8-[M+H+]-{M0}(0.99899)(Niso-2)	None	Pos
2-[(2R,4aS,6S,8aS)-6-Hydroxy-4a-methyl-8-methylenedecahydro-2-naphthalenyl]-2-propanyl beta-D-glucopyranoside	399.239	18.7917	387670	2.91568e+07	1	1	CD	18.792	C21H36O7-[M+H-]-{M0}(0.99244)(Niso-2)	None	Neg
2-[(2Z)-2-({4-[(3-Aminopropyl)amino]butyl}imino)-2-hydroxyethyl]-2-hydroxysuccinic acid	320.182	10.2315	2.6403e+06	2.86629e+06	5.51313e+06	1.6743e+06	CD	10.196	C13H25N3O6-[M+H+]-{M0}(0.99681)(Niso-2)	None	Pos
2-[(3E,7E)-4,8,12-Trimethyl-3,7,11-tridecatrien-1-yl]-6-chromanol	367.264	21.6586	9.69351e+06	5.96711e+06	1.02113e+07	1.23939e+07	CD	21.66	C25H36O2-[M+H-]-{M0}(0.99999)(Niso-3)	None	Neg
2-[(3S,3aR,5R,8R,8aS)-3,8-Dihydroxy-8-(hydroxymethyl)-3-methyl-2-oxodecahydro-5-azulenyl]-2-propanyl beta-D-glucopyranoside	449.238	2.26938	1.18959e+06	1.32036e+06	3.66892e+06	1.2054e+06	CD	2.271	C21H36O10-[M+H+]-{M0}(0.97446)(Niso-1)	None	Pos
2-[2-(2-acetamido-4-methylpentanamido)propanamido]-3-hydroxypropanoic acid	332.183	10.2889	671426	684494	3.52606e+07	274324	CD	10.241	C14H25N3O6-[M+H+]-{M0}(0.98704)(Niso-1)	None	pos
2-[3-carboxylato-3-(methylammonio)propyl]-L-histidine dizwitterion	271.141	10.3583	1.4845e+06	1.3764e+06	1.18938e+06	1	CD	10.33	C11H18N4O4-[M+H+]-{M0}(0.99129)(Niso-1)	None	Pos
2a,4-Dihydroxy-3-(hydroxymethyl)-6,6,7b-trimethyldecahydro-1H-cyclobuta[e]inden-2-yl 2,4-dihydroxy-5-methylbenzoate	419.206	4.97982	1	1	6.845e+06	4.58234e+06	CD	4.995	C23H32O7-[M+H-]-{M0}(0.9695)(Niso-1)	None	Neg
2-acetamido-3-(4-methoxyphenyl)propanoic acid	238.108	14.7763	1	1	3.03894e+06	6.31208e+07	CD	14.746	C12H15N1O4-[M+H+]-{M0}(0.99578)(Niso-2)	None	pos
2-Acetamido-4-(3-hydroxy-2-oxo-3-azetidinyl)butanoic acid	231.098	4.77049	5.47224e+07	4.31817e+07	7.1992e+07	4.29569e+07	CD	4.776	C9H14N2O5-[M+H+]-{M0}(0.9999)(Niso-3)	None	pos
2-Acetamido-4-O-[2-(carboxyamino)-2-deoxy-beta-D-glucopyranosyl]-2-deoxy-beta-D-glucopyranose	425.142	5.50975	1	1	1.65934e+06	1.35705e+06	CD	5.386	C15H26N2O12-[M+H-]-{M0}(0.98588)(Niso-1)	None	Neg
2-amino-2,3,7-trideoxy-D-lyxo-hept-6-ulosonic acid	190.072	6.52218	5.21066e+06	7.76553e+06	1.12738e+07	4.11557e+06	CD	6.577	C7H13N1O5-[M+H-]-{M0}(0.99695)(Niso-1)	None	Neg
2-AMINO-3,4-DIMETHYLIMIDAZO(4,5-F)QUINOLINE	213.113	1.9216	1.30536e+07	9.78721e+06	2.28781e+07	1.17602e+07	CD	1.926	C12H12N4-[M+H+]-{M0}(0.98983)(Niso-1)	None	Pos
2-Amino-6-[(E)-(5-amino-5-carboxy-2-hydroxypentylidene)amino]-5-hydroxyhexanoic acid (non-preferred name)	304.151	5.84371	2.92088e+06	3.12718e+06	4.16935e+07	3.79347e+06	CD	5.824	C12H23N3O6-[M+H-]-{M0}(0.998)(Niso-2)	None	Neg
2-Aminoadipic acid*,*L-alpha-Aminoadipic acid	160.062	6.50457	1	1	633308	8.0047e+07	CD*,*InHouse	6.618*,*6.599	C6H11N1O4-[M+H-]-{M0}(0.99773)(Niso-1)	None	Neg
2-Butyl-4-chloro-1-(2-nitrobenzyl)imidazole-5-acetic acid	350.091	14.3051	269745	81808.2	7.90967e+06	6.19276e+06	CD	14.267	C16H18Cl1N3O4-[M+H-]-{M0}(0.87661)(Niso-1)	None	Neg
2-Butyl-6-methoxyphenol	181.123	17.2068	3.83477e+06	5.63337e+06	5.55917e+06	5.34805e+06	CD	17.21	C11H16O2-[M+H+]-{M0}(0.99978)(Niso-2)	None	pos
2'-deamino-2'-hydroxy-6'-dehydroparomamine	321.13	6.3368	1.29336e+07	7.23904e+06	1.20122e+07	1.09327e+07	CD	6.327	C12H22N2O8-[M+H-]-{M0}(0.99957)(Niso-3)	None	Neg
2'-Deoxyadenosine	252.109	1.16507	1.43818e+08	1.47005e+08	1.30554e+08	1.44422e+08	CD	1.163	C10H13N5O3-[M+H+]-{M0}(0.99225)(Niso-1)	None	Pos
2'-Deoxycytidine	228.097	5.81119	1.83602e+06	3.37093e+06	1	3.04241e+07	CD	5.801	C9H13N3O4-[M+H+]-{M0}(0.99432)(Niso-1)	None	Pos
2-Deoxypentose	133.051	4.47864	2.19163e+08	2.90621e+08	2.19147e+08	1.65153e+08	CD	4.431	C5H10O4-[M+H-]-{M0}(0.99987)(Niso-3)	None	Neg
2-Dodecylbenzenesulfonic acid	325.184	12.6534	2.97507e+06	3.42569e+06	2.9717e+06	3.25677e+06	CD	12.649	C18H30O3S1-[M+H-]-{M0}(0.99789)(Niso-2)	None	Neg
2-Hydroxy glutaric acid	147.03	5.54534	2.14682e+07	2.44459e+07	8.70392e+07	2.65673e+08	CD	5.554	C5H8O5-[M+H-]-{M0}(0.99859)(Niso-1)	None	Neg
2-Hydroxy-1,2-diphenylethyl hydrogen sulfate	293.048	16.8545	907443	1.92266e+06	2.25537e+06	1.54566e+06	CD	16.866	C14H14O5S1-[M+H-]-{M0}(0.99818)(Niso-2)	None	Neg
2-Hydroxy-3-isobutyl-9,10-dimethoxy-1,2,3,4,6,7-hexahydro-11bH-benzo(a)quinolizine	318.207	19.5118	1.39354e+06	68931.5	5.33891e+06	1.82298e+06	CD	19.513	C19H29N1O3-[M+H-]-{M0}(0.99957)(Niso-2)	None	Neg
2-Hydroxy-4-(methylthio)butanoic acid	149.028	10.3939	5.56271e+06	3.37979e+06	1	7.41165e+06	CD	10.386	C5H10O3S1-[M+H-]-{M0}(0.9988)(Niso-2)	None	Neg
2-Hydroxycaproic acid	131.071	2.3061	8.90662e+06	4.66629e+06	4.00125e+07	8.21433e+08	CD	2.306	C6H12O3-[M+H-]-{M0}(0.9999)(Niso-2)	None	Neg
2-Hydroxycinnamic acid	165.055	3.95958	5.45763e+07	6.55373e+06	5.48927e+08	2.34231e+08	CD	3.916	C9H8O3-[M+H+]-{M0}(0.99989)(Niso-2)	None	Pos
2-Hydroxyfelbamate	255.098	5.63846	1.41303e+07	1.38638e+07	1	1.79848e+07	CD	5.637	C11H14N2O5-[M+H+]-{M0}(0.99906)(Niso-2)	None	Pos
2-Hydroxyphenylacetic acid	151.04	4.35999	2.43697e+07	9.4444e+07	2.4342e+06	1.43407e+06	CD	4.345	C8H8O3-[M+H-]-{M0}(0.99996)(Niso-2)	None	Neg
2-Hydroxyvaleric acid	117.056	3.07757	1.74013e+07	3.57652e+06	2.09649e+08	3.76316e+08	CD	3.07	C5H10O3-[M+H-]-{M0}(0.99935)(Niso-2)	None	Neg
2-Isobutyl-3-methoxypyrazine	167.118	4.34176	2.00725e+07	1.89995e+07	1.07003e+07	4.46286e+06	CD	4.356	C9H14N2O1-[M+H+]-{M0}(0.99996)(Niso-2)	None	Pos
2-Isopropyl-3-methoxypyrazine	153.103	13.9126	1.33561e+07	4.25465e+06	601481	362251	CD	13.902	C8H12N2O1-[M+H+]-{M0}(0.99976)(Niso-2)	None	Pos
2-isopropylmaleic acid	157.051	12.8541	367522	658914	7.18713e+06	4.65703e+06	CD	12.801	C7H10O4-[M+H-]-{M0}(0.99724)(Niso-1)	None	Neg
2-Isopropylmalic acid	175.061	11.7096	488636	395490	1.91662e+07	1.17007e+07	CD	11.713	C7H12O5-[M+H-]-{M0}(0.99723)(Niso-1)	None	Neg
2-Keto-glutaramic acid	144.03	5.66207	1.02756e+07	1.73152e+07	8.1369e+07	9.73851e+07	CD	5.664	C5H7N1O4-[M+H-]-{M0}(0.99932)(Niso-2)	None	Neg
2-methoxy-17beta-estradiol 3-glucosiduronic acid	479.226	10.7924	1.09665e+07	6.07612e+06	4.51509e+06	2.31047e+06	CD	10.728	C25H34O9-[M+H+]-{M0}(0.99865)(Niso-2)	None	Pos
2-Methoxy-3-methylpyrazine	125.071	9.85794	8.03965e+06	1.25531e+07	4.34833e+06	3.46793e+06	CD	9.761	C6H8N2O1-[M+H+]-{M0}(0.99748)(Niso-1)	None	Pos
2-Methoxy-4-[(1E)-3-oxo-1-propen-1-yl]phenyl beta-D-glucopyranoside	341.122	5.68802	1	1	2.50134e+07	7.16684e+06	CD	5.692	C16H20O8-[M+H+]-{M0}(0.99779)(Niso-2)	None	Pos
2-Methoxy-phloroglucinol	157.05	11.8221	1.21683e+07	7.28569e+06	1	1	CD	11.774	C7H8O4-[M+H+]-{M0}(0.99991)(Niso-2)	None	Pos
2-Methyl-4-oxo-3-[(2E)-2-penten-1-yl]-2-cyclopenten-1-yl hexopyranoside	341.161	3.11057	5.13972e+06	2.47417e+06	1.66918e+07	8.33861e+06	CD	3.104	C17H26O7-[M+H-]-{M0}(0.99909)(Niso-2)	None	Neg
2-Methyl-4-quinolinol	160.076	2.46567	1.83862e+07	1.47948e+07	1.48831e+06	4.2359e+07	CD	2.463	C10H9N1O1-[M+H+]-{M0}(0.99975)(Niso-2)	None	Pos
2-methylbutyrylcarnitine	246.17	15.8876	3.1571e+06	2.49049e+06	1.09291e+06	1.47214e+06	CD	15.858	C12H23N1O4-[M+H+]-{M0}(0.99123)(Niso-1)	None	Pos
2-methylcitric acid	205.035	4.81157	2.02603e+07	2.6799e+08	7.84557e+07	4.8226e+07	CD	4.777	C7H10O7-[M+H-]-{M0}(0.99724)(Niso-1)	None	Neg
2-Methylthiazolidine	104.053	5.40091	1.52809e+07	3.18942e+07	5.40596e+07	3.42527e+07	CD	5.4	C4H9N1S1-[M+H+]-{M0}(0.99834)(Niso-1)	None	Pos
2-Octenoic acid	141.092	14.7127	3.11208e+06	2.75737e+06	1.10163e+06	2.16325e+06	CD	14.692	C8H14O2-[M+H-]-{M0}(0.99825)(Niso-2)	None	Neg
2'-O-Methyladenosine	282.12	9.63415	3.22728e+07	1.79865e+07	5.68846e+06	1	CD*,*InHouse*,*InHouse*,*InHouse*,*InHouse*,*InHouse*,*InHouse*,*InHouse	9.564*,*9.537*,*9.537*,*9.537*,*9.537*,*9.537*,*9.5547*,*9.5702	C11H15N5O4-[M+H+]-{M0}(0.99976)(Niso-2)	None	Pos
2-Oxo-4-pentenoic acid	113.024	5.82485	426890	1.56179e+06	3.16799e+08	656701	CD	5.815*,*5.817	C5H6O3-[M+H-]-{M0}(0.9986)(Niso-1)	None	neg
2-Propionylthiazole	140.018	14.6262	467072	530652	1.4338e+06	1.15531e+06	CD	14.588	C6H7N1O1S1-[M+H-]-{M0}(0.9972)(Niso-1)	None	Neg
2-pyridone	94.0297	1.64087	2.89083e+07	1.38926e+07	3.02958e+06	2.48892e+06	CD	1.653	C5H5N1O1-[M+H-]-{M0}(0.99954)(Niso-2)	None	Neg
2-Pyrrolidone	86.0601	1.96074	1	1	2.39628e+08	1.45895e+08	CD	1.957	C4H7N1O1-[M+H+]-{M0}(0.99997)(Niso-2)	None	Pos
2-Quinolinecarboxylic acid	172.041	13.6162	3.6653e+06	1.02453e+07	797610	35047.1	CD	13.607	C10H7N1O2-[M+H-]-{M0}(0.99399)(Niso-1)	None	Neg
3-(1-Methyl-7-oxo-3-propyl-4,7-dihydro-1H-pyrazolo[4,3-d]pyrimidin-5-yl)-4-propoxybenzenesulfonamide	404.142	6.6867	2.89252e+06	1.78928e+06	4.70589e+06	3.50364e+06	CD	6.683	C18H23N5O4S1-[M+H-]-{M0}(0.97748)(Niso-1)	None	Neg
3-(3,4-dihydroxyphenyl)propanoic acid	200.092	5.74884	2.219e+06	2.40976e+06	2.46423e+06	1.92484e+06	CD	5.718	C9H10O4-[M+NH4+]-{M0}(0.99544)(Niso-1)	None	pos
3-(3,4-Dimethoxyphenyl)-N-[2-(1-hydroxy-3-methoxy-4-oxo-2,5-cyclohexadien-1-yl)ethyl]propanamide	376.175	16.4929	1.43132e+06	475657	4.46341e+06	172375	CD	16.495	C20H25N1O6-[M+H+]-{M0}(0.97628)(Niso-1)	None	Pos
3-(4,9-Dihydrothieno[2,3-c][2]benzothiepin-4-yl)-N,N-dimethyl-1-propanamine	302.103	15.2925	573955	477886	457319	30558	CD	15.269	C17H21N1S2-[M+H-]-{M0}(0.98108)(Niso-1)	None	Neg
3-(5-Hydroxy-2,2-dimethyl-2H-chromen-6-yl)-1-phenyl-1-propanone	309.149	1.86974	1.55392e+07	1.99295e+07	2.02015e+07	5.51473e+06	CD	1.883	C20H20O3-[M+H+]-{M0}(0.9901)(Niso-2)	None	Pos
3-(acetamidomethylidene)-2-(hydroxymethyl)succinic acid	216.051	4.45146	5.13495e+06	8.75585e+06	4.87356e+07	2.9486e+07	CD	4.445	C8H11N1O6-[M+H-]-{M0}(0.99957)(Niso-2)	None	Neg
3-(propan-2-yl)-octahydropyrrolo[1,2-a]pyrazine-1,4-dione	197.129	12.1788	4.69152e+07	3.72333e+08	3.96209e+08	2.45521e+08	CD	12.145	C10H16N2O2-[M+H+]-{M0}(0.99989)(Niso-3)	None	pos
3,3-Dimethylglutaric acid	159.066	13.7847	7.01388e+07	5.19233e+07	9.45499e+07	3.93208e+07	CD	13.741	C7H12O4-[M+H-]-{M0}(0.99998)(Niso-3)	None	Neg
3,4-Diaminopyridine	110.071	7.42352	2.02496e+06	8.42262e+06	2.39338e+08	2.39584e+08	CD	7.398	C5H7N3-[M+H+]-{M0}(0.99794)(Niso-1)	None	pos
3,4-Dihydroxy-12,13-epoxytrichothec-9-en-15-yl acetate	323.15	18.5345	1.91577e+06	2.50313e+06	4.26774e+06	3.7606e+06	CD	18.53	C17H24O6-[M+H-]-{M0}(0.99937)(Niso-2)	None	Neg
3,4-Dihydroxyphenylglycol	169.051	4.19814	1.04984e+07	4.19754e+07	1	1	CD	4.177	C8H10O4-[M+H-]-{M0}(0.99975)(Niso-2)	None	Neg
3,4-Dimethoxyphenethylamine	180.103	18.0388	2.10791e+06	1.72821e+06	3.11228e+06	1.15223e+06	CD	18.035	C10H15N1O2-[M+H-]-{M0}(0.99977)(Niso-2)	None	Neg
3,5-Diethyl-2-methylpyrazine	151.123	10.7397	3.21223e+07	2.44892e+07	2.99288e+07	1.77509e+07	CD	10.695	C9H14N2-[M+H+]-{M0}(0.99998)(Niso-2)	None	pos
3,5-Dinitro-2-hydroxybenzoic acid	226.996	12.5912	302114	1.16129e+06	1.03703e+06	1.66062e+06	CD	12.676	C7H4N2O7-[M+H-]-{M0}(0.99674)(Niso-1)	None	Neg
3,6,9,12-tetraoxatridecan-1-ol	209.139	11.8174	1.69104e+06	360289	454285	1.43038e+06	CD	11.757	C9H20O5-[M+H+]-{M0}(0.99719)(Niso-2)	None	Pos
3,8,15-Trihydroxy-12,13-epoxytrichothec-9-en-4-yl acetate	341.158	22.009	1.73448e+06	1.49476e+06	444125	1.35071e+06	CD	22.012	C17H24O7-[M+H+]-{M0}(0.98343)(Niso-1)	None	Pos
3-[(2,6-Dimethylheptanoyl)oxy]-4-(trimethylammonio)butanoate	302.233	19.3405	1.07105e+07	7.65252e+06	1.11387e+07	1.09222e+07	CD	19.334	C16H31N1O4-[M+H+]-{M0}(0.99633)(Niso-2)	None	Pos
3-[(2-{[N-(2,4-Dihydroxy-3,3-dimethylbutanoyl)-beta-alanyl]amino}ethyl)sulfanyl]-6-ethyl-7-oxo-1-azabicyclo[3.2.0]hept-2-ene-2-carboxylic acid	458.196	16.1073	2.76887e+07	2.39072e+07	3.31586e+07	1.6225e+07	CD	16.1	C20H31N3O7S1-[M+H+]-{M0}(0.99983)(Niso-3)	None	pos
3-[(3-Hydroxyheptanoyl)oxy]-4-(trimethylammonio)butanoate	290.196	16.3673	1.57635e+06	1	421037	6.51137e+06	CD	16.337	C14H27N1O5-[M+H+]-{M0}(0.98813)(Niso-1)	None	Pos
3-[(3-Hydroxynonanoyl)oxy]-4-(trimethylammonio)butanoate	318.228	18.51	1	1.50711e+07	2.25871e+07	1.64696e+07	CD	18.51	C16H31N1O5-[M+H+]-{M0}(0.98453)(Niso-1)	None	Pos
3-[(4-hydroxyphenyl)methyl]-octahydropyrrolo[1,2-a]pyrazine-1,4-dione	261.124	12.0101	4.63833e+08	4.75306e+08	6.18578e+08	3.06049e+08	CD	11.973	C14H16N2O3-[M+H+]-{M0}(0.99985)(Niso-2)	None	pos
3-Amino-2-azepanone	129.102	1.55431	3.92938e+07	3.58363e+07	4.72303e+07	3.51216e+07	CD	1.544	C6H12N2O1-[M+H+]-{M0}(0.99984)(Niso-2)	None	pos
3-AMP	348.071	1.64691	6.71821e+07	1.37836e+07	9.86887e+07	1	CD*,*InHouse*,*InHouse	1.611*,*1.6191*,*1.6191	C10H14N5O7P1-[M+H+]-{M0}(0.99983)(Niso-3)	None	Pos
3-beta-D-glucopyranuronosyloxy-5-methylisoxazole	274.058	9.49979	1.21887e+06	8.22702e+06	1	1	CD	9.537	C10H13N1O8-[M+H-]-{M0}(0.99976)(Niso-2)	None	Neg
3-BHA	181.122	17.2106	3.83477e+06	5.63337e+06	5.55917e+06	5.34805e+06	CD	17.21	C11H16O2-[M+H+]-{M0}(0.99832)(Niso-2)	None	Pos
3-Furoic acid	111.009	1.56857	6.97818e+06	868962	1.02181e+08	1.97151e+06	CD	1.591	C5H4O3-[M+H-]-{M0}(0.99931)(Niso-2)	None	Neg
3-Hydroxy-3-methylglutaric acid	161.046	4.62363	3.64138e+07	4.72267e+07	3.64184e+07	1	CD	4.605	C6H10O5-[M+H-]-{M0}(0.99998)(Niso-3)	None	Neg
3-Hydroxy-3-methylglutaric acid*,*3-Hydroxy-3-methylglutaric acid	161.046	4.50804	7.98178e+06	1.51029e+07	1.16807e+08	1.11862e+08	CD*,*CD	4.501*,*4.605	C6H10O5-[M+H-]-{M0}(0.99978)(Niso-2)	None	Neg
3-hydroxy-3-methyloxindole	164.071	13.0312	2.65669e+07	2.4086e+07	2.45242e+07	1.50313e+07	CD	12.999	C9H9N1O2-[M+H+]-{M0}(0.99993)(Niso-2)	None	Pos
3-Hydroxyanthranilic acid	152.035	17.2812	1.16098e+07	1.25263e+07	1.73876e+07	1.55532e+07	CD	17.262	C7H7N1O3-[M+H-]-{M0}(0.99992)(Niso-2)	None	Neg
3-Hydroxybutyric acid	103.04	3.22041	1	4.63683e+07	8.38425e+07	6.30383e+07	InHouse*,*InHouse*,*InHouse*,*InHouse*,*InHouse*,*InHouse*,*InHouse*,*InHouse	3.1921*,*3.1921*,*3.1921*,*3.2081*,*3.2081*,*3.1926*,*3.1926*,*3.1926	C4H8O3-[M+H-]-{M0}(0.99998)(Niso-2)	None	Neg
3'-Hydroxycotinine, Cis-	193.098	9.74284	7.61164e+06	6.86542e+06	9.95193e+06	5.47189e+06	CD	9.705	C10H12N2O2-[M+H+]-{M0}(0.99353)(Niso-1)	None	Pos
3-hydroxydodecanoylcarnitine	358.259	12.6699	1.40079e+06	1.39541e+06	1.35486e+06	1.49417e+06	CD	12.693	C19H37N1O5-[M+H-]-{M0}(0.99408)(Niso-2)	None	Neg
3-Hydroxyisovaleric acid	117.056	2.31553	1.70094e+07	3.44703e+06	3.01856e+07	1.25703e+08	CD	2.325*,*2.329	C5H10O3-[M+H-]-{M0}(0.99997)(Niso-3)	None	neg
3-Hydroxy-N-(2-oxotetrahydro-3-furanyl)butanamide	186.077	14.9194	609731	413231	2.141e+07	1	CD	15.043*,*15.048	C8H13N1O4-[M+H-]-{M0}(0.99766)(Niso-2)	None	neg
3-Hydroxynonanoic acid	173.118	17.3347	4.49105e+06	4.0686e+06	5.0573e+06	4.66087e+06	CD	17.291	C9H18O3-[M+H-]-{M0}(0.99971)(Niso-2)	None	Neg
3-Hydroxyoctanoic acid	159.103	16.4119	1.14096e+07	7.88825e+06	5.63992e+06	3.59945e+06	CD	16.419	C8H16O3-[M+H-]-{M0}(0.99983)(Niso-3)	None	Neg
3-Hydroxypicolinic acid	138.02	15.9935	3.10017e+07	3.32872e+07	3.86672e+07	5.64805e+07	CD	15.978	C6H5N1O3-[M+H-]-{M0}(0.99991)(Niso-3)	None	Neg
3-Hydroxysebacic acid	217.108	14.7244	1.55317e+06	2.23379e+06	1.05016e+06	2.14275e+06	CD	14.675	C10H18O5-[M+H-]-{M0}(0.99865)(Niso-3)	None	Neg
3-Hydroxysuberic acid	189.077	3.13415	3.06863e+07	2.18035e+07	6.47452e+07	3.5765e+07	CD	3.126*,*3.128	C8H14O5-[M+H-]-{M0}(0.99997)(Niso-3)	None	neg
3-Hydroxytridecanoic acid	229.181	21.0543	841979	681084	1.56132e+06	1.1641e+06	CD	21.066	C13H26O3-[M+H-]-{M0}(0.99021)(Niso-1)	None	Neg
3-Isopropylmalic acid	175.061	10.4877	5.78452e+06	3.42496e+07	2.73474e+06	2.61754e+06	CD	10.465	C7H12O5-[M+H-]-{M0}(0.99723)(Niso-1)	None	Neg
3-Methoxytyramine	168.102	10.7163	2.37031e+06	2.31832e+06	2.83502e+06	1.31218e+06	CD	10.653	C9H13N1O2-[M+H+]-{M0}(0.99503)(Niso-1)	None	Pos
3-Methylcrotonylglycine	158.082	3.90944	4.87063e+07	4.95034e+07	4.63621e+07	2.88523e+07	CD	3.921	C7H11N1O3-[M+H+]-{M0}(0.99914)(Niso-2)	None	Pos
3-Methylglutarylcarnitine	288.145	15.6641	1.1008e+08	2.09101e+07	1	1	CD	15.639	C13H23N1O6-[M+H-]-{M0}(0.99999)(Niso-3)	None	Neg
3-Methyl-L-histidine	170.092	7.10991	1	1	1.213e+06	944224	CD*,*InHouse*,*InHouse*,*InHouse*,*InHouse	6.983*,*6.9905*,*6.9905*,*6.9817*,*6.9817	C7H11N3O2-[M+H+]-{M0}(0.99635)(Niso-1)	None	Pos
3-Methylsulfolene	133.032	5.40091	8.26806e+07	1.64585e+08	2.84382e+08	1.7596e+08	CD	5.4	C5H8O2S1-[M+H+]-{M0}(0.9979)(Niso-1)	None	Pos
3-oxo-C12-HSL	298.202	19.2768	934891	926372	1.38464e+06	888463	CD	19.279	C16H27N1O4-[M+H+]-{M0}(0.98459)(Niso-1)	None	Pos
3-oxopalmitic acid	269.212	20.4787	9.26953e+06	701416	355894	407674	CD	20.461	C16H30O3-[M+H-]-{M0}(0.99981)(Niso-2)	None	Neg
3-Phenyllactic acid	165.056	14.2122	3.49099e+07	1.18492e+06	3.95362e+07	2.61647e+08	CD	14.176	C9H10O3-[M+H-]-{M0}(0.99996)(Niso-3)	None	Neg
3-Pyridinol	96.0445	1.53545	2.39382e+06	1.41044e+07	1.23275e+07	1.53539e+07	CD	1.538	C5H5N1O1-[M+H+]-{M0}(0.9994)(Niso-2)	None	pos
3-sulfolactaldehyde	152.986	1.20487	5.07353e+08	5.32759e+08	1.76272e+07	3.0885e+07	CD	1.333*,*1.209	C3H6O5S1-[M+H-]-{M0}(0.99843)(Niso-1)	None	neg
3-Tropanol	142.123	4.30044	1.7644e+07	4.3677e+07	8.77957e+06	1.79388e+06	CD	4.299	C8H15N1O1-[M+H+]-{M0}(0.99938)(Niso-2)	None	Pos
3-Ureidopropionic acid	133.061	4.6417	1.77848e+07	6.11467e+07	1.05177e+06	589778	CD	4.64	C4H8N2O3-[M+H+]-{M0}(0.99877)(Niso-1)	None	Pos
4-(1,2-Dihydroxy-2-propanyl)-1-methyl-1,2-cyclohexanediol	205.144	17.7887	1.62224e+07	1.76977e+07	1.90182e+07	1.66892e+07	CD	17.788	C10H20O4-[M+H+]-{M0}(0.99992)(Niso-3)	None	Pos
4-(2-Hydroxyethyl)phenyl hydrogen sulfate	217.018	15.6378	3.70882e+06	5.15833e+06	7.16666e+06	4.69201e+06	CD	15.623	C8H10O5S1-[M+H-]-{M0}(0.99857)(Niso-2)	None	Neg
4-(9H-beta-Carbolin-1-yl)-1,2,4-butanetriol	273.124	13.0206	1	8.51738e+06	8.03469e+06	4.32424e+06	CD	12.98	C15H16N2O3-[M+H+]-{M0}(0.99677)(Niso-2)	None	Pos
4-(Hydroxy{7-hydroxy-6-methoxy-8-[(6-methoxy-2-methyl-1,2,3,4-tetrahydro-7-isoquinolinyl)oxy]-2-methyl-1,2,3,4-tetrahydro-1-isoquinolinyl}methyl)-1,2-benzenediol	523.245	5.58361	1.34919e+07	1.36954e+07	1	1	CD	5.582	C29H34N2O7-[M+H+]-{M0}(0.9902)(Niso-2)	None	Pos
4-(Isothiocyanatomethyl)phenol	164.018	13.175	282434	3.85391e+07	1	1	CD	13.143	C8H7N1O1S1-[M+H-]-{M0}(0.99565)(Niso-1)	None	Neg
4-(METHYLNITROSAMINO)-1-(3-PYRIDYL-N-OXIDE)-1-BUTANOL	226.119	9.55605	3.29362e+07	1.59369e+07	1.13066e+07	1.07892e+07	CD	9.523	C10H15N3O3-[M+H+]-{M0}(0.99973)(Niso-2)	None	pos
4-(Methylthio)-2-oxobutyric acid	149.027	5.82534	984865	3.92168e+06	4.60149e+07	2.04436e+07	CD	5.813	C5H8O3S1-[M+H+]-{M0}(0.99783)(Niso-1)	None	Pos
4,15-Diacetoxy-3-hydroxy-12,13-epoxytrichothec-9-en-8-yl 3-hydroxy-3-methylbutanoate	483.22	19.0066	412584	277355	523843	238335	CD	19.016	C24H34O10-[M+H+]-{M0}(0.96677)(Niso-1)	None	Pos
4,4-Bis[4-(acetyloxy)phenyl]3-hexanone	369.17	1.23452	2.05606e+08	7.03094e+06	1	1	CD	1.245	C22H24O5-[M+H+]-{M0}(0.97227)(Niso-1)	None	pos
4-[(2-Amino-2-carboxyethyl)amino]-2-{2-[(2-aminoethyl)amino]-2-oxoethyl}-2-hydroxy-4-oxobutanoic acid	321.141	6.64644	6.18779e+06	5.29399e+06	6.81012e+07	1	CD	6.677	C11H20N4O7-[M+H+]-{M0}(0.99913)(Niso-2)	None	pos
4-[2-[3,5-Dihydroxy-2,6-bis(3-methyl-2-buten-1-yl)phenyl]ethyl]-1,2-benzenediol	381.207	19.6857	1.72866e+06	1.15767e+06	1.15178e+06	2.23604e+06	CD	19.686	C24H30O4-[M+H-]-{M0}(0.99988)(Niso-3)	None	Neg
4-[Amino(carboxy)methyl]-5-oxoproline	201.052	1.3928	1.68202e+07	5.47822e+06	1.7701e+07	3.11735e+06	CD	1.418	C7H10N2O5-[M+H-]-{M0}(0.99972)(Niso-2)	None	Neg
4-Acetamidobutanoic acid	146.081	6.67102	3.34179e+08	2.71286e+08	5.42852e+08	2.89355e+08	CD	6.654	C6H11N1O3-[M+H+]-{M0}(0.99998)(Niso-3)	None	Pos
4-acetamidobutyrate	146.082	4.24547	2.04983e+07	2.03654e+07	2.10298e+07	1.08067e+07	CD	4.22	C6H11N1O3-[M+H+]-{M0}(0.99825)(Niso-2)	None	Pos
4-Amino-1-(2,7-dihydroxy-2-oxidotetrahydro-4H-furo[3,2-d][1,3,2]dioxaphosphinin-6-yl)-2(1H)-pyrimidinone	306.049	1.53309	2.66961e+08	3.62807e+08	6.03984e+06	1.79505e+07	CD	1.535	C9H12N3O7P1-[M+H+]-{M0}(0.99996)(Niso-3)	None	pos
4-Amino-1-piperidinecarboxylic acid	145.097	3.75397	2.27219e+08	2.62514e+08	2.78326e+08	1.43063e+08	CD*;*CD	3.77*;*3.769	C6H12N2O2-[M+H+]-{M0}(0.99994)(Niso-2);C6H9N1O2-[M+NH4+]-{M0}(0.99989)(Niso-2)	None	pos
4-Amino-7-(alpha-D-ribofuranosyl)-7H-pyrrolo[2,3-d]pyrimidine-5-carbonitrile	292.103	1.1827	1.82343e+07	1.77938e+07	2.28734e+07	1.18247e+07	CD	1.189	C12H13N5O4-[M+H+]-{M0}(0.99838)(Niso-2)	None	Pos
4-Aminobenzoic acid	136.04	11.7858	7.44114e+06	7.23819e+06	1.17546e+07	8.25486e+06	CD	11.779	C7H7N1O2-[M+H-]-{M0}(0.99994)(Niso-2)	None	neg
4-amino-cinnamic acid	162.056	13.0399	1.97858e+07	1.8086e+07	2.00858e+07	1.73305e+07	CD	13.013	C9H9N1O2-[M+H-]-{M0}(0.99996)(Niso-2)	None	Neg
4-Aminophenol	110.06	6.67409	1.30234e+07	1.40156e+07	2.88673e+07	1.38672e+07	CD	6.647	C6H7N1O1-[M+H+]-{M0}(0.99773)(Niso-1)	None	Pos
4-Aminopyridine	93.0457	7.42879	253697	238348	1.62776e+07	1.7544e+07	CD	7.399	C5H6N2-[M+H-]-{M0}(0.99817)(Niso-1)	None	Neg
4-Guanidinobutyric acid	146.093	5.67617	3.08935e+06	1.442e+06	1.33027e+08	1.02103e+08	CD	5.673	C5H11N3O2-[M+H+]-{M0}(0.99794)(Niso-1)	None	Pos
4-hydroxy-4-(indol-3-ylmethyl)glutamic acid	293.114	4.64641	1.91923e+06	1.41268e+06	3.93282e+07	2.22036e+07	CD	4.662	C14H16N2O5-[M+H+]-{M0}(0.98776)(Niso-1)	None	Pos
4-hydroxy-4-(indol-3-ylmethyl)glutamic acid*,*4-hydroxy-4-(indol-3-ylmethyl)glutamic acid	291.098	4.63276	2.29684e+06	1	2.87238e+07	2.10349e+07	CD*,*CD	4.659*,*4.49	C14H16N2O5-[M+H-]-{M0}(0.99828)(Niso-2)	None	Neg
4-Hydroxy-5-(phenyl)-valeric acid-O-sulphate	273.043	15.0995	2.43876e+06	2.18238e+06	1.90926e+06	984697	CD	15.094	C11H14O6S1-[M+H-]-{M0}(0.99659)(Niso-2)	None	Neg
4-Hydroxy-5-methoxy-4-[2-methyl-3-(3-methyl-2-buten-1-yl)-2-oxiranyl]-1-oxaspiro[2.5]octan-6-one	295.155	18.9397	3.32353e+07	2.52237e+07	7.37306e+07	2.86754e+07	CD	18.935	C16H24O5-[M+H-]-{M0}(0.99998)(Niso-4)	None	Neg
4-Hydroxy-5-methylfuran-3(2H)-one	113.024	5.81528	426890	1.56179e+06	3.16799e+08	656701	CD	5.815	C5H6O3-[M+H-]-{M0}(0.9986)(Niso-1)	None	Neg
4-Hydroxybenzaldehyde	123.044	5.71389	8.64212e+06	764132	7.32587e+07	4.15655e+07	CD	5.708	C7H6O2-[M+H+]-{M0}(0.99726)(Niso-1)	None	Pos
4-Hydroxyprolylleucine	245.15	10.845	3.6857e+07	5.62611e+07	7.2887e+07	3.97029e+07	CD	10.802	C11H20N2O4-[M+H+]-{M0}(0.99856)(Niso-2)	None	Pos
4'-Methoxy-3-morpholino-propiophenone	248.129	17.1728	4.46947e+06	4.0051e+06	7.59471e+06	3.0926e+06	CD	17.149	C14H19N1O3-[M+H-]-{M0}(0.99978)(Niso-2)	None	Neg
4-Methoxycinnamaldehyde	163.076	20.095	6.40384e+06	1.26496e+07	1.39399e+07	1.12112e+07	CD	20.085	C10H10O2-[M+H+]-{M0}(0.99893)(Niso-2)	None	Pos
4-methyl-5-oxo-2-pentyl-2,5-dihydrofuran-3-carboxylic acid	213.113	16.9397	2.49029e+07	2.12511e+07	4.23895e+07	1.50037e+07	CD	16.931	C11H16O4-[M+H+]-{M0}(0.99998)(Niso-3)	None	pos
4-Methylcatechol	123.045	4.71656	935380	8.4268e+08	1	1	CD	4.663	C7H8O2-[M+H-]-{M0}(0.99724)(Niso-1)	None	Neg
4-Methylphenol	107.05	13.494	7.74265e+07	3.06175e+08	6.68819e+06	4.10218e+06	CD	13.469	C7H8O1-[M+H-]-{M0}(0.99997)(Niso-2)	None	Neg
4-Nitroaniline	139.05	5.71583	3.9313e+06	5.50814e+06	315179	9.56402e+07	CD	5.711	C6H6N2O2-[M+H+]-{M0}(0.9975)(Niso-1)	None	pos
4-Nitrophenol	138.02	15.9935	3.10017e+07	3.32872e+07	3.86672e+07	5.64805e+07	CD	15.978*,*15.976	C6H5N1O3-[M+H-]-{M0}(0.99991)(Niso-3)	None	neg
4-O-Hexopyranosylhex-2-ulofuranose	341.109	5.96703	2.28792e+06	1.64288e+06	5.61591e+07	1.60472e+07	CD	6.095	C12H22O11-[M+H-]-{M0}(0.99174)(Niso-1)	None	Neg
4-Oxoproline*,*L-Pyroglutamic acid	128.035	5.32444	1.80063e+06	1	3.08821e+08	1.12953e+08	CD_InHouse*,*InHouse*,*InHouse*,*CD_InHouse	5.3645*,*5.3645*,*5.3645*,*5.3645	C5H7N1O3-[M+H-]-{M0}(0.9984)(Niso-1)	None	Neg
4-styrenesulfonic acid	183.012	16.3336	95828.3	2.67529e+08	1	1	CD	16.325	C8H8O3S1-[M+H-]-{M0}(0.99582)(Niso-1)	None	Neg
4-Undecylbenzenesulfonic acid	311.168	12.6534	3.48051e+06	3.70035e+06	3.58037e+06	3.95861e+06	CD	12.675	C17H28O3S1-[M+H-]-{M0}(0.99804)(Niso-2)	None	Neg
4-vinylphenol sulfate	199.008	15.5811	527641	9.98689e+08	1	1	CD	15.557	C8H8O4S1-[M+H-]-{M0}(0.99796)(Niso-2)	None	Neg
5-(6-hydroxy-6-methyloctyl)-2,5-dihydrofuran-2-one	227.165	17.2469	819432	1.46882e+06	1.36568e+06	1.39366e+06	CD	17.281	C13H22O3-[M+H+]-{M0}(0.99027)(Niso-1)	None	pos
5,10-Dihydro-1-phenazinecarboxylic acid	227.082	13.1957	1.06364e+07	1.11127e+07	1.41289e+07	7.90839e+06	CD	13.164	C13H10N2O2-[M+H+]-{M0}(0.99989)(Niso-2)	None	pos
5,5-Dimethyl-4-(3-oxobutyl)dihydro-2(3H)-furanone	185.118	16.1161	6.4221e+06	6.54592e+06	3.97343e+06	4.87167e+06	CD	16.108	C10H16O3-[M+H+]-{M0}(0.9994)(Niso-2)	None	Pos
5,6-Dihydrothymidine	245.114	1.59133	1.05553e+08	3.55077e+07	7.51401e+07	4.3152e+07	CD	1.568	C10H16N2O5-[M+H+]-{M0}(0.99766)(Niso-2)	None	Pos
5,7-Dihydroxy-7-methyl-1,4a,5,6,7,7a-hexahydrocyclopenta[c]pyran-1-yl beta-D-glucopyranoside	347.135	14.7415	2.01033e+06	2.21514e+06	1.83256e+06	2.24918e+06	CD	14.713	C15H24O9-[M+H-]-{M0}(0.99948)(Niso-2)	None	Neg
5-Aminovaleric acid	116.072	5.56107	5.58343e+07	1.98501e+08	6.11695e+08	4.07331e+08	CD	5.558	C5H11N1O2-[M+H-]-{M0}(0.99992)(Niso-2)	None	Neg
5-Hexyl-2-oxotetrahydro-3-furancarboxylic acid	215.128	17.3399	5.51735e+06	4.39019e+06	5.67745e+06	4.90009e+06	CD	17.336	C11H18O4-[M+H+]-{M0}(0.99733)(Niso-2)	None	Pos
5-Hydantoinpropionic acid	171.041	5.03471	1.17195e+07	1.78016e+07	1.95735e+07	8.94376e+06	CD	4.995	C6H8N2O4-[M+H-]-{M0}(0.99963)(Niso-2)	None	Neg
5-hydroxy-2-oxo-4-ureido-2,5-dihydro-1H-imidazole-5-carboxylic acid	203.041	12.195	1.06007e+07	6.10205e+06	1.40795e+07	1.27972e+07	CD	12.128	C5H6N4O5-[M+H+]-{M0}(0.99135)(Niso-2)	None	Pos
5-Hydroxy-DL-tryptophan	221.093	5.46064	1.35963e+07	7.73782e+06	1	2.35532e+07	CD	5.461	C11H12N2O3-[M+H+]-{M0}(0.99228)(Niso-1)	None	Pos
5-Hydroxytryptophan	221.093	3.45318	1.77822e+07	2.40288e+07	7.16949e+07	4.04415e+07	CD	3.445	C11H12N2O3-[M+H+]-{M0}(0.99228)(Niso-1)	None	Pos
5-Octyl-2-oxotetrahydro-3-furancarboxylic acid	241.144	18.4435	2.32728e+06	2.30675e+06	3.4634e+06	2.05237e+06	CD	18.433	C13H22O4-[M+H-]-{M0}(0.99726)(Niso-2)	None	Neg
5-Oxidanidyl-5-oxidanylidenenorvalylserine	234.086	6.93729	8.72056e+07	7.3476e+07	1	1.8807e+07	CD	6.893	C8H13N2O6-[M+H+]-{M0}(0.99574)(Niso-1)	None	Pos
5-OxoETE	319.227	19.457	3.34295e+06	3.19031e+06	6.61637e+06	1.99979e+06	CD	19.431	C20H30O3-[M+H+]-{M0}(0.99355)(Niso-2)	None	Pos
5-Ribosylparomamine	456.219	13.9317	1	1	3.34667e+06	1.94667e+06	CD	13.915	C17H33N3O11-[M+H+]-{M0}(0.67981)(Niso-2)	None	Pos
5'-S-Methyl-5'-thioadenosine	298.097	11.1063	1	1	3.5111e+07	234440	CD	11.081	C11H15N5O3S1-[M+H+]-{M0}(0.9985)(Niso-2)	None	Pos
6,9,11,13,14-Pentahydroxy-11-isopropyl-3,7,10-trimethyl-15-oxapentacyclo[7.5.1.0~1,6~.0~7,13~.0~10,14~]pentadec-2-yl acetate	427.235	8.41941	1	1	1.12248e+06	621657	CD	8.343	C22H34O8-[M+H+]-{M0}(0.97204)(Niso-1)	None	Pos
6-Acetamido-2-oxohexanoic acid	186.077	14.9235	609731	413231	7.49511e+06	1.47853e+06	CD	15.043	C8H13N1O4-[M+H-]-{M0}(0.99766)(Niso-2)	None	Neg
6-Amino-2-methyl-2-heptanyl (1,3-dimethyl-2,6-dioxo-1,2,3,6-tetrahydro-7H-purin-7-yl)acetate	366.214	9.7414	1	3.43849e+06	1.87605e+09	4.48039e+08	CD	9.683	C17H27N5O4-[M+H+]-{M0}(0.97988)(Niso-1)	None	Pos
6-Hydroxycaproic acid	131.071	13.1706	3.45372e+07	1.13767e+07	1.55537e+08	1.10985e+09	CD	13.125	C6H12O3-[M+H-]-{M0}(0.99883)(Niso-2)	None	Neg
6-Hydroxynicotinic acid	138.02	1.64087	9.12127e+07	4.4608e+07	9.99486e+06	1.03308e+07	CD	1.653	C6H5N1O3-[M+H-]-{M0}(0.99984)(Niso-3)	None	Neg
6-hydroxypseudooxynicotine	195.113	9.39942	3.18419e+07	2.76669e+07	3.46321e+07	2.17447e+07	CD	9.351	C10H14N2O2-[M+H+]-{M0}(0.99795)(Niso-2)	None	Pos
6-Methylquinoline	144.081	11.6116	4.50877e+06	7.96597e+06	1.8552e+07	1.52985e+07	CD	11.547	C10H9N1-[M+H+]-{M0}(0.99979)(Niso-2)	None	Pos
6'-oxoparomamine	320.146	11.8978	5.08168e+06	5.24662e+06	5.71928e+06	5.6761e+06	CD	11.876	C12H23N3O7-[M+H-]-{M0}(0.99973)(Niso-2)	None	Neg
6-Pentyl-2H-pyran-2-one	167.107	16.1214	1.26944e+07	1.30759e+07	8.23574e+06	1.0312e+07	CD	16.113	C10H14O2-[M+H+]-{M0}(0.99986)(Niso-2)	None	pos
7-(beta-Hydroxy ethyl)theophylline	225.099	1.14908	1.19033e+08	1.19282e+08	1.62442e+08	1.05741e+08	CD*,*InHouse*,*InHouse	1.147*,*1.1393*,*1.1313	C9H12N4O3-[M+H+]-{M0}(0.99393)(Niso-1)	None	Pos
7,8-didemethyl-8-hydroxy-5-deazariboflavin	362.101	9.70631	4.97153e+06	4.17844e+06	4.27922e+06	5.63989e+06	CD	9.774	C16H17N3O7-[M+H-]-{M0}(0.98355)(Niso-1)	None	Neg
7-Methylguanine	166.073	5.03087	3.22206e+07	3.78849e+07	1.25448e+07	1	CD	5.014	C6H7N5O1-[M+H+]-{M0}(0.99666)(Niso-1)	None	Pos
8,8-dimethyl-2-phenyl-4H,8H-pyrano[2,3-h]chromen-4-one	305.117	10.1915	2.78946e+06	3.4645e+06	1.7187e+07	9.2407e+06	CD	10.128	C20H16O3-[M+H+]-{M0}(0.97722)(Niso-1)	None	pos
8-Hydroxyalanylclavam	215.067	5.53591	5.24025e+06	1.04929e+07	1.00374e+09	8.70635e+08	CD	5.506	C8H12N2O5-[M+H-]-{M0}(0.99575)(Niso-1)	None	Neg
8-hydroxy-deoxyguanosine	284.099	8.91209	3.47973e+06	1.17923e+06	3.61462e+07	1	CD	8.907	C10H13N5O5-[M+H+]-{M0}(0.99228)(Niso-1)	None	pos
9-Oxononanoic acid	171.103	15.8439	5.69573e+06	2.29161e+06	2.84893e+06	3.33774e+06	CD	15.816	C9H16O3-[M+H-]-{M0}(0.99787)(Niso-2)	None	Neg
9-ribosylzeatin	350.148	4.36942	2.78241e+06	1.67698e+06	1.28056e+06	598168	CD	4.348	C15H21N5O5-[M+H-]-{M0}(0.98881)(Niso-2)	None	Neg
Abexinostat	398.172	16.0618	1.42477e+07	7.66081e+06	1.4274e+06	602409	CD	16.049	C21H23N3O5-[M+H+]-{M0}(0.99916)(Niso-3)	None	pos
Acetanilide	136.076	5.62625	3.32875e+07	5.66621e+06	1.49264e+08	1.04958e+08	CD	5.718	C8H9N1O1-[M+H+]-{M0}(0.99606)(Niso-1)	None	pos
Acetic acid	61.0287	4.3628	4.36704e+07	5.58287e+07	4.43666e+07	8.38948e+07	CD	4.38	C2H4O2-[M+H+]-{M0}(0.99999)(Niso-2)	None	Pos
acetic acid geranyl ester	195.139	18.8515	4.46e+06	3.69894e+06	8.06993e+06	4.03518e+06	CD	18.842	C12H20O2-[M+H-]-{M0}(0.99992)(Niso-3)	None	Neg
ACETONE CYANOHYDRIN	86.0601	1.96074	1	1	2.39628e+08	1.45895e+08	CD	1.957	C4H7N1O1-[M+H+]-{M0}(0.99997)(Niso-2)	None	pos
ACETYL PROLINE	158.081	5.69933	7.67803e+06	4.73809e+06	1.28437e+07	4.76017e+06	CD	5.718	C7H11N1O3-[M+H+]-{M0}(0.99695)(Niso-1)	None	pos
Acetylcadaverine	145.134	5.50346	2.01137e+08	3.87446e+07	1	4.29132e+06	CD	5.498	C7H16N2O1-[M+H+]-{M0}(0.99808)(Niso-2)	None	Pos
Acetylcarnitine	202.108	5.50526	3.70923e+07	2.29163e+07	3.50467e+07	1.63441e+07	CD	5.498	C9H17N1O4-[M+H-]-{M0}(0.99785)(Niso-2)	None	Neg
Acetylcholine	146.118	5.49403	6.22823e+08	1.43618e+07	1	1	CD	5.489	C7H15N1O2-[M+H+]-{M0}(0.99996)(Niso-2)	None	Pos
Acetyl-L-methionine	192.069	11.4058	1	91634.3	122998	1.23793e+07	CD	11.37	C7H13N1O3S1-[M+H+]-{M0}(0.99631)(Niso-1)	None	Pos
Acetyllycopsamine	342.192	2.15324	1.04987e+07	8.63713e+06	1.239e+07	9.03271e+06	CD	2.162	C17H27N1O6-[M+H+]-{M0}(0.99949)(Niso-2)	None	pos
Acetylmethadol	354.241	19.8096	460047	311837	1	509748	CD	19.81	C23H31N1O2-[M+H+]-{M0}(0.9962)(Niso-2)	None	Pos
acetylspermine	245.234	11.3255	2.74165e+06	2.17955e+06	2.41324e+06	3.26328e+06	CD	11.223	C12H28N4O1-[M+H+]-{M0}(0.9896)(Niso-1)	None	Pos
ACONINE	500.283	11.46	620053	729807	714855	952874	CD	11.383	C25H41N1O9-[M+H+]-{M0}(0.98418)(Niso-2)	None	Pos
ACPC	102.055	5.87104	5.80779e+06	2.27441e+07	3.65941e+07	2.88517e+06	CD	5.903	C4H7N1O2-[M+H+]-{M0}(0.9997)(Niso-2)	None	Pos
Actinonin	386.265	14.1488	1.69511e+07	1.80955e+07	1.87676e+07	9.86504e+06	CD	14.128	C19H35N3O5-[M+H+]-{M0}(0.99953)(Niso-2)	None	pos
Adenine	134.047	5.33858	987397	2.77674e+06	1.23151e+07	1.81006e+08	CD	5.318	C5H5N5-[M+H-]-{M0}(0.99747)(Niso-1)	None	Neg
Adenosine	268.105	4.83629	5.33068e+07	2.39763e+07	2.33847e+09	4.41943e+06	CD*,*CD*,*InHouse*,*InHouse	4.963*,*4.833*,*4.7947*,*4.7947	C10H13N5O4-[M+H+]-{M0}(0.99226)(Niso-1)	None	Pos
Adenosine cyclic 3',5'-monophosphate	328.045	1.85911	1.47968e+08	1	3.0275e+06	1	CD	1.872	C10H12N5O6P1-[M+H-]-{M0}(0.9999)(Niso-3)	None	Neg
Adenosine monophosphate	348.071	1.71287	6.71821e+07	1.37836e+07	9.86887e+07	1	CD	1.623	C10H14N5O7P1-[M+H+]-{M0}(0.99878)(Niso-2)	None	pos
Aderbasib	417.215	5.00902	1	1	3.15303e+07	2.18346e+07	CD	4.986	C21H28N4O5-[M+H+]-{M0}(0.9944)(Niso-3)	None	pos
Adipic acid	145.051	10.7211	8.65739e+06	1.03547e+07	9.0683e+06	1.25677e+07	CD*,*InHouse*,*InHouse*,*InHouse	10.68*,*10.6548*,*10.6358*,*10.6422	C6H10O4-[M+H-]-{M0}(0.99996)(Niso-2)	None	Neg
Alanine	90.0552	5.88965	1.76494e+06	8.3603e+06	4.69551e+08	2.88598e+08	CD*,*InHouse*,*InHouse*,*InHouse*,*InHouse*,*InHouse*,*InHouse*,*InHouse*,*InHouse*,*InHouse*,*InHouse*,*InHouse*,*InHouse*,*InHouse*,*InHouse	5.888*,*5.934*,*5.934*,*5.8818*,*5.934*,*5.8295*,*5.8295*,*5.8763*,*5.8763*,*5.8295*,*5.8185*,*5.8185*,*5.8647*,*5.8647*,*5.8185	C3H7N1O2-[M+H+]-{M0}(0.99937)(Niso-1)	None	Pos
Alanyl-N-(5-amino-1,5-dicarboxypentyl)glutamine	391.183	6.77074	2.21595e+07	1.40558e+07	665912	549079	CD	6.772	C15H26N4O8-[M+H+]-{M0}(0.99997)(Niso-3)	None	Pos
Alanyltryptophan	276.134	4.11346	2.00108e+08	1.05192e+08	3.01675e+08	1.04445e+08	CD*,*CD	4.116*,*4.193	C14H17N3O3-[M+H+]-{M0}(0.99707)(Niso-3)	None	Pos
ALA-PRO	185.093	5.83708	4.93887e+06	1.04135e+07	2.11859e+07	4.7412e+06	CD	5.83	C8H14N2O3-[M+H-]-{M0}(0.99571)(Niso-1)	None	Neg
ala-ser	175.072	6.46871	1.42649e+07	8.89744e+06	4.85408e+07	897047	CD	6.469	C6H12N2O4-[M+H-]-{M0}(0.99874)(Niso-2)	None	Neg
Alchornine	208.145	7.71975	3.66919e+07	3.05517e+07	149648	172401	CD	7.666	C11H17N3O1-[M+H+]-{M0}(0.99973)(Niso-3)	None	pos
Allantoic acid	177.061	0.932968	109865	217529	7.57703e+07	1.34736e+08	CD	0.953	C4H8N4O4-[M+H+]-{M0}(0.99839)(Niso-1)	None	Pos
alpha,alpha'-Diethyl-4,4'-bis(2-propynyloxy)stilbene	345.186	16.6139	107297	1	1	1.79105e+06	CD	16.571	C24H24O2-[M+H+]-{M0}(0.96697)(Niso-1)	None	Pos
Ambrette musk	267.098	16.3171	2.55519e+06	2.59764e+06	1	2.77184e+06	CD	16.312	C12H16N2O5-[M+H-]-{M0}(0.99975)(Niso-2)	None	neg
Amide C18	284.295	20.6605	1.13057e+06	1.74264e+06	1.66917e+06	2.04409e+06	CD	20.643	C18H37N1O1-[M+H+]-{M0}(0.99673)(Niso-2)	None	Pos
Aminohippuric acid	195.077	3.54824	1.58052e+08	1.37635e+08	2.30526e+08	2.33035e+08	CD	3.598	C9H10N2O3-[M+H+]-{M0}(0.99972)(Niso-2)	None	pos
Aminolevulinic acid	130.051	4.44564	3.94459e+06	3.19089e+06	8.35644e+07	4.833e+06	CD	4.297*,*4.301	C5H9N1O3-[M+H-]-{M0}(0.99839)(Niso-1)	None	neg
Ammoresinol	381.207	19.6857	1.72866e+06	1.15767e+06	1.15178e+06	2.23604e+06	CD	19.686*,*19.69	C24H30O4-[M+H-]-{M0}(0.99988)(Niso-3)	None	neg
Amorolfine	318.28	17.6994	2.41927e+06	2.39882e+06	2.59973e+06	2.5169e+06	CD	17.701	C21H35N1O1-[M+H+]-{M0}(0.99966)(Niso-2)	None	pos
AMPA	185.057	1.58429	1.58469e+07	1.56429e+07	4.01903e+07	3.38127e+07	CD	1.602	C7H10N2O4-[M+H-]-{M0}(0.9996)(Niso-2)	None	neg
Anagliptin	384.214	2.28418	1.4839e+07	1.13559e+07	4.79869e+07	2.25363e+07	CD	2.297	C19H25N7O2-[M+H+]-{M0}(0.99891)(Niso-3)	None	pos
anthramycin	314.114	14.3051	5.46258e+06	1.4866e+06	1.89106e+08	1.1083e+08	CD	14.268	C16H17N3O4-[M+H-]-{M0}(0.99838)(Niso-2)	None	neg
APK	315.203	7.2224	1.88453e+06	3.64577e+06	2.53864e+07	4.57126e+07	CD	7.209	C14H26N4O4-[M+H+]-{M0}(0.98833)(Niso-2)	None	pos
APM	176.092	5.69974	1.31917e+08	1.23368e+08	2.78936e+08	1.16722e+08	CD	5.714	C7H13N1O4-[M+H+]-{M0}(0.99994)(Niso-3)	None	Pos
Aprobarbital	211.108	10.5456	2.35111e+07	3.24174e+07	6.11799e+07	2.49986e+07	CD	10.495	C10H14N2O3-[M+H+]-{M0}(0.99976)(Niso-3)	None	pos
apronalide	185.129	12.4632	5.63615e+06	5.52669e+06	7.70059e+06	3.80194e+06	CD	12.437	C9H16N2O2-[M+H+]-{M0}(0.99949)(Niso-2)	None	pos
APV	198.053	9.93647	3.3967e+06	1.35472e+07	1	1	CD	9.951	C5H12N1O5P1-[M+H+]-{M0}(0.99838)(Niso-1)	None	Pos
Arabic acid	165.04	1.06637	6.1443e+08	7.33556e+08	3.00065e+08	4.76753e+08	CD	1.077	C5H10O6-[M+H-]-{M0}(0.99998)(Niso-3)	None	Neg
Arachidonyl trifluoromethyl ketone	357.24	4.09931	2.45612e+06	1	273334	1	CD	4.102	C21H31F3O1-[M+H+]-{M0}(0.97445)(Niso-1)	None	Pos
arg-ala	246.157	8.3876	1.77603e+07	1.56815e+07	3.60259e+08	899155	CD	8.362	C9H19N5O3-[M+H+]-{M0}(0.99919)(Niso-2)	None	Pos
arg-gln	303.178	7.93549	4.03488e+06	3.78582e+06	2.02473e+08	4.56121e+06	CD	7.976	C11H22N6O4-[M+H+]-{M0}(0.99836)(Niso-2)	None	Pos
Arg-Glu	304.162	8.3047	2.02075e+06	4.42902e+06	5.85251e+07	581708	CD	8.3	C11H21N5O5-[M+H+]-{M0}(0.99077)(Niso-1)	None	Pos
Arg-Gly	232.141	8.41163	6.10684e+07	4.33201e+07	4.56381e+07	1	CD	8.406	C8H17N5O3-[M+H+]-{M0}(0.99462)(Niso-1)	None	Pos
Arginine	175.119	7.41344	4.31296e+09	9.86396e+07	6.84364e+09	3.83312e+07	CD*,*InHouse*,*InHouse*,*InHouse	7.405*,*7.2855*,*7.2754*,*7.2778	C6H14N4O2-[M+H+]-{M0}(0.9969)(Niso-1)	None	Pos
ARG-PHE	322.187	17.6287	1.00118e+07	5.27433e+06	2.67005e+06	4.50649e+06	CD	17.606	C15H23N5O3-[M+H+]-{M0}(0.98399)(Niso-1)	None	pos
Arg-pro	272.172	7.99678	9.77733e+08	5.98204e+08	1.56742e+08	1	CD	8.097	C11H21N5O3-[M+H+]-{M0}(0.99907)(Niso-2)	None	Pos
Artemether	297.17	19.1207	2.34236e+07	1.85509e+07	4.36387e+07	1.82926e+07	CD	19.113	C16H26O5-[M+H-]-{M0}(0.99998)(Niso-4)	None	neg
Artemotil	311.186	18.9633	803616	1.39264e+06	1.95566e+06	2.88538e+06	CD	18.965	C17H28O5-[M+H-]-{M0}(0.99965)(Niso-2)	None	neg
Ascorbyl stearate	443.298	4.8021	1	1	1.82903e+07	1.83547e+07	CD	4.792	C24H42O7-[M+H+]-{M0}(0.96652)(Niso-1)	None	Pos
asn-lys	261.157	7.62798	977526	582579	1.71867e+07	9.73988e+06	CD	7.734	C10H20N4O4-[M+H+]-{M0}(0.99261)(Niso-1)	None	Pos
asn-pro	230.114	5.65731	6.2846e+07	5.72986e+07	6.97471e+07	1.46705e+07	CD	5.677	C9H15N3O4-[M+H+]-{M0}(0.99887)(Niso-3)	None	Pos
asn-val	232.13	5.81225	905070	893430	2.58089e+07	751529	CD	5.799	C9H17N3O4-[M+H+]-{M0}(0.99427)(Niso-1)	None	Pos
Asparagine	131.046	5.99839	4312757	13790274	9.61673e+07	6.76042e+07	CD*,*InHouse_G*,*InHouse_G*,*InHouse*,*InHouse_G	6*,*6.0095*,*5.9676*,*5.9477*,*6.0111	C4H8N2O3-[M+H-]-{M0}(0.99877)(Niso-1)	None	Neg
Aspartic acid	132.03	6.27551	626498	2.29348e+06	1.71545e+08	1.72804e+08	CD*,*InHouse_pos*,*InHouse_pos*,*InHouse_pos	6.26*,*6.2069*,*6.1916*,*6.3137	C4H7N1O4-[M+H-]-{M0}(0.99894)(Niso-1)	None	Neg
Aspartyl-L-proline	229.083	4.78224	8.33499e+07	7.554e+07	1.67273e+08	8.34917e+07	CD	4.773	C9H14N2O5-[M+H-]-{M0}(0.99987)(Niso-3)	None	Neg
asp-gln	260.088	6.43284	5.80216e+06	9.56458e+06	4.04786e+07	1	CD	6.454	C9H15N3O6-[M+H-]-{M0}(0.99431)(Niso-1)	None	Neg
Asp-lys	262.14	1.13942	2.04962e+07	1.56985e+07	5.49349e+06	1.21186e+07	CD	1.14	C10H19N3O5-[M+H+]-{M0}(0.99869)(Niso-2)	None	Pos
Atagabalin	186.149	15.8058	7.80133e+06	7.68788e+06	8.81701e+06	4.78792e+06	CD	15.848	C10H19N1O2-[M+H+]-{M0}(0.99974)(Niso-2)	None	pos
ATEE	250.108	15.9982	36100.8	162029	276427	3.15556e+06	CD	15.984	C13H17N1O4-[M+H-]-{M0}(0.98986)(Niso-1)	None	Neg
ATPA	229.119	4.40315	2.09422e+07	1.71893e+07	2.77538e+08	1.53373e+08	CD	4.414	C10H16N2O4-[M+H+]-{M0}(0.99936)(Niso-2)	None	pos
azatyrosine	183.077	4.49508	3.24016e+07	2.77501e+07	4.52288e+07	3.37873e+07	CD	4.504	C8H10N2O3-[M+H+]-{M0}(0.99575)(Niso-1)	None	pos
Azelaic acid	187.098	15.714	2.91772e+07	6.27429e+07	4.03537e+07	5.2472e+07	CD*,*InHouse	15.691*,*15.708*,*15.6872*,*15.6614	C9H16O4-[M+H-]-{M0}(0.99998)(Niso-3)	None	Neg
b-Ala-Lys	218.15	7.9724	4.09349e+06	2.6393e+06	2.91886e+08	1.04772e+06	CD	7.94	C9H19N3O3-[M+H+]-{M0}(0.99904)(Niso-2)	None	Pos
Bavisant	330.216	11.9033	1	5.32751e+06	1.40676e+06	1.36353e+06	CD	11.856	C19H27N3O2-[M+H+]-{M0}(0.98281)(Niso-2)	None	Pos
Bayer E 39 Soluble	339.157	18.4733	212121	1	2.43042e+06	1	CD	18.482	C16H22N2O6-[M+H+]-{M0}(0.98409)(Niso-1)	None	Pos
Benserazide	258.109	1.62093	8.58944e+06	1.28679e+07	2.08401e+07	4.33545e+07	CD	1.604	C10H15N3O5-[M+H+]-{M0}(0.99312)(Niso-1)	None	pos
Benzaldehyde	107.049	5.12815	1.59523e+06	1	5.5445e+07	3.31039e+07	CD	5.126	C7H6O1-[M+H+]-{M0}(0.99724)(Niso-1)	None	Pos
Benzamidine	121.076	1.19449	9.07424e+06	8.46692e+06	7.91121e+06	4.44022e+06	CD	1.194	C7H8N2-[M+H+]-{M0}(0.99665)(Niso-1)	None	Pos
Benzoic acid	121.03	2.1555	2.00457e+07	1.92452e+07	1.30155e+08	2.89073e+07	CD*,*InHouse	2.159*,*2.168*,*2.1626	C7H6O2-[M+H-]-{M0}(0.99992)(Niso-2)	None	Neg
Benzoyldehydro-2,3-dihydroxy-benzone	230.082	16.8758	487299	418935	836808	142013	CD	16.872	C13H13N1O3-[M+H-]-{M0}(0.99941)(Niso-2)	None	Neg
Benzyl butyl phthalate	313.143	5.61176	428934	1	1	1.93354e+06	CD	5.615	C19H20O4-[M+H+]-{M0}(0.97937)(Niso-1)	None	pos
Benzyl butyrate	179.107	17.8021	3.32035e+06	1.84867e+06	1.81422e+06	3.14182e+06	CD	17.816	C11H14O2-[M+H+]-{M0}(0.99596)(Niso-2)	None	Pos
beta-Alanyl-L-arginine	246.157	8.36885	1.77603e+07	1.56815e+07	3.60259e+08	2.52192e+06	CD	8.361	C9H19N5O3-[M+H+]-{M0}(0.99848)(Niso-2)	None	pos
Betain	118.086	5.18453	6.145e+08	3.15668e+08	3.0787e+09	1.42338e+09	CD	5.19	C5H11N1O2-[M+H+]-{M0}(0.99966)(Niso-2)	None	Pos
beta-Syringin	373.151	16.4387	1.47852e+06	1.31007e+06	2.30583e+06	976889	CD	16.434	C17H24O9-[M+H+]-{M0}(0.98345)(Niso-1)	None	Pos
Binapacryl	321.109	13.5997	2.65174e+06	2.00417e+06	915790	963610	CD	13.571	C15H18N2O6-[M+H-]-{M0}(0.99729)(Niso-2)	None	Neg
Binazine	233.104	10.3222	2.09873e+06	1.98427e+06	1.02631e+07	1.67716e+06	CD	10.279	C11H12N4O2-[M+H+]-{M0}(0.99134)(Niso-1)	None	Pos
biotin	245.096	9.96681	6.6686e+07	1.78227e+08	3.31197e+08	1.3057e+08	CD	9.915	C10H16N2O3S1-[M+H+]-{M0}(0.99863)(Niso-2)	None	pos
Biotin l-Sulfoxide	259.076	4.44093	9.58321e+06	3.49301e+06	2.79049e+07	2.06069e+07	CD	4.413	C10H16N2O4S1-[M+H-]-{M0}(0.99747)(Niso-2)	None	Neg
Biotin sulfone	277.086	4.80851	1.12551e+07	1.02872e+07	1.59781e+07	8.46035e+06	CD	4.78	C10H16N2O5S1-[M+H+]-{M0}(0.99885)(Niso-3)	None	Pos
Boc-Asn	231.099	9.27097	1.7921e+06	1.80232e+06	5.11809e+06	3.37714e+06	CD	9.343	C9H16N2O5-[M+H-]-{M0}(0.99957)(Niso-2)	None	Neg
Boschnaloside	343.14	9.23527	1.92198e+06	1.22471e+06	1	1	CD	9.225	C16H24O8-[M+H-]-{M0}(0.98844)(Niso-2)	None	Neg
Botrydial	311.186	18.6498	2.1817e+07	4.20366e+07	4.44418e+07	1.85216e+07	CD	18.642	C17H26O5-[M+H+]-{M0}(0.99526)(Niso-3)	None	pos
Brassylic acid	243.16	18.0574	3.0706e+06	2.93475e+06	4.13203e+06	3.34166e+06	CD	18.054	C13H24O4-[M+H-]-{M0}(0.99975)(Niso-2)	None	Neg
Brivaracetam	213.16	15.2004	6.8008e+06	6.39039e+06	6.33082e+06	3.96677e+06	CD*,*CD	15.08*,*15.184	C11H20N2O2-[M+H+]-{M0}(0.99964)(Niso-2)	None	Pos
Butabarbital	213.124	5.52191	1.37789e+09	5.24438e+08	2.15818e+07	1.05887e+07	CD	5.528	C10H16N2O3-[M+H+]-{M0}(0.99994)(Niso-3)	None	pos
butalbital	225.124	11.4632	5.34123e+06	1.39497e+07	2.88759e+07	1.09232e+07	CD	11.421	C11H16N2O3-[M+H+]-{M0}(0.99978)(Niso-2)	None	pos
Butenylcarnitine	230.139	16.9358	4.13481e+07	3.6464e+07	7.05833e+07	2.56641e+07	CD	16.938	C11H19N1O4-[M+H+]-{M0}(0.99989)(Niso-2)	None	Pos
butoctamide	316.212	19.1165	1.03159e+07	8.86862e+06	1.9427e+07	8.03433e+06	CD	19.108	C16H29N1O5-[M+H+]-{M0}(0.99961)(Niso-2)	None	pos
Butyl acetate	115.076	4.44093	1.07925e+07	7.94712e+06	1.44857e+07	8.45337e+06	CD	4.406	C6H12O2-[M+H-]-{M0}(0.99996)(Niso-2)	None	Neg
Butylparaben	195.102	1.83607	8.68741e+06	6.00962e+06	1.38119e+07	8.17092e+06	CD	1.914	C11H14O3-[M+H+]-{M0}(0.99794)(Niso-2)	None	pos
butyrin	301.165	17.5652	1.61662e+06	1.79171e+06	2.10829e+06	2.0822e+06	CD	17.557	C15H26O6-[M+H-]-{M0}(0.99961)(Niso-2)	None	Neg
C8-Carnitine	288.218	17.7839	1.82672e+06	1	1	2.92051e+06	CD	17.797	C15H29N1O4-[M+H+]-{M0}(0.98637)(Niso-1)	None	Pos
Cadaverine	103.123	8.60128	4.5883e+09	5.10169e+09	6.09286e+06	5.12326e+06	CD*;*CD	8.647*;*8.648	C5H11N1-[M+NH4+]-{M0}(0.99835)(Niso-1);C5H14N2-[M+H+]-{M0}(0.99812)(Niso-1)	None	pos
Cadralazine	284.173	9.16266	1	827314	1.29283e+08	1.02793e+08	CD	9.119	C12H21N5O3-[M+H+]-{M0}(0.98924)(Niso-1)	None	pos
Caffeine	195.088	1.17563	1.89663e+07	2.32566e+07	2.25175e+07	1.5445e+07	InHouse*,*InHouse	1.1724*,*1.1636	C8H10N4O2-[M+H+]-{M0}(0.99505)(Niso-1)	None	Pos
Candesartan cilexetil	611.26	11.6611	2.23321e+06	3.7745e+06	1	1	CD	11.578	C33H34N6O6-[M+H+]-{M0}(0.92979)(Niso-1)	None	Pos
cannabidiolic acid	359.221	19.3305	819495	537320	1.842e+06	430372	CD	19.349	C22H30O4-[M+H+]-{M0}(0.97209)(Niso-1)	None	Pos
Capryloylglycine	202.144	4.36543	5.17376e+06	2.11683e+06	5.39227e+06	9.83928e+07	CD*,*CD	4.367*,*4.218	C10H19N1O3-[M+H+]-{M0}(0.99386)(Niso-1)	None	pos
Capsi-amide	270.28	21.7401	297308	587926	1.13497e+06	338275	CD	21.752	C17H35N1O1-[M+H+]-{M0}(0.994)(Niso-2)	None	pos
carazolol	299.176	15.1821	4.74107e+06	8.0502e+06	1.12221e+06	666439	CD	15.165	C18H22N2O2-[M+H+]-{M0}(0.99987)(Niso-3)	None	pos
Carbofuran	222.113	16.4206	1.18361e+06	4.94513e+06	6.79539e+06	3.4039e+06	CD	16.408	C12H15N1O3-[M+H+]-{M0}(0.99961)(Niso-2)	None	pos
carisoprodol	259.166	15.0442	3.07034e+07	2.82105e+07	4.54e+07	2.55688e+07	CD	15.011	C12H24N2O4-[M+H-]-{M0}(0.99994)(Niso-3)	None	Neg
carnosine	227.114	7.6393	5.08072e+06	1.09309e+07	3.10985e+08	9.57712e+06	CD*,*InHouse*,*InHouse*,*InHouse	7.619*,*7.6081*,*7.6022*,*7.6072	C9H14N4O3-[M+H+]-{M0}(0.99391)(Niso-1)	None	Pos
Carvone	151.112	16.9174	1.59836e+07	2.11584e+07	2.82037e+07	2.21798e+07	CD*,*CD	16.936*,*16.829	C10H14O1-[M+H+]-{M0}(0.99908)(Niso-2)	None	Pos
cGMP	344.04	5.77535	9.11842e+07	1.63146e+08	6.51104e+06	9.14155e+06	CD	5.763	C10H12N5O7P1-[M+H-]-{M0}(0.98281)(Niso-2)	None	Neg
Choline	104.107	4.30741	8.47742e+06	1.21944e+07	2.22847e+09	5.48443e+09	CD	4.316	C5H13N1O1-[M+H+]-{M0}(0.99835)(Niso-1)	None	Pos
Choline Alfoscerate	258.11	5.81359	1	1	9.04393e+08	7.1653e+07	CD	5.804	C8H20N1O6P1-[M+H+]-{M0}(0.99971)(Niso-3)	None	pos
Choline O-Sulfate	184.064	5.80608	1.65506e+08	1.43289e+08	1.79771e+08	1.39421e+08	CD	5.808	C5H13N1O4S1-[M+H+]-{M0}(0.99755)(Niso-1)	None	pos
Cinnamic acid	147.045	14.2146	3.13149e+06	610173	2.77841e+06	1.73046e+07	CD	14.184	C9H8O2-[M+H-]-{M0}(0.99644)(Niso-2)	None	neg
cis-2-Carboxycyclohexyl-acetic acid	185.082	14.7206	5.47296e+06	9.44463e+06	4.34122e+06	8.91728e+06	CD	14.679	C9H14O4-[M+H-]-{M0}(0.99992)(Niso-2)	None	Neg
cis-5-Tetradecenoylcarnitine	370.296	20.6743	6.35932e+07	4.89742e+07	9.79985e+07	4.04764e+07	CD	20.656	C21H39N1O4-[M+H+]-{M0}(0.99826)(Niso-3)	None	Pos
cis-Aconitic acid	173.009	4.85612	1.29172e+07	1.29795e+07	1.17779e+07	5.65833e+07	CD*,*InHouse	4.84*,*4.8374*,*4.8177*,*4.8216	C6H6O6-[M+H-]-{M0}(0.99972)(Niso-2)	None	Neg
Citric acid	191.02	2.61001	4.47687e+07	1.29743e+08	2.46274e+09	8.08674e+08	CD*,*InHouse_G	2.551*,*2.4834	C6H8O7-[M+H-]-{M0}(0.99916)(Niso-2)	None	Neg
Citronellyl Acetate	199.17	18.3773	4.94656e+06	3.92966e+06	4.24501e+06	3.46518e+06	CD	18.342	C12H22O2-[M+H+]-{M0}(0.99733)(Niso-2)	None	Pos
Citrulline	176.103	1.11608	1.02756e+08	1.12275e+08	2.97788e+08	6.19762e+06	CD*,*CD*,*InHouse*,*InHouse*,*InHouse	1.113*,*1.114*,*1.1054*,*1.0968*,*1.0944	C6H13N3O3-[M+H+]-{M0}(0.9972)(Niso-1)	None	Pos
Clavamycin D	314.137	10.0736	1	405950	1.10067e+07	1.04996e+07	CD	10.055	C13H21N3O6-[M+H-]-{M0}(0.99125)(Niso-2)	None	Neg
Clavamycin F	371.156	1.58665	3.88332e+06	3.45127e+06	3.70296e+06	7.3272e+06	CD	1.583	C15H24N4O7-[M+H-]-{M0}(0.98467)(Niso-1)	None	Neg
clavulone II	445.223	13.2755	948631	911867	2.07541e+06	1.29665e+06	CD	13.265	C25H34O7-[M+H-]-{M0}(0.99566)(Niso-2)	None	Neg
clocortolone pivalate	495.232	6.98673	1	1	9.33413e+06	4.53602e+06	CD	6.988	C27H36Cl1F1O5-[M+H+]-{M0}(0.82177)(Niso-1)	None	Pos
clomegestone acetate	419.197	7.11088	120585	294535	1	320075	CD	7.092	C24H31Cl1O4-[M+H+]-{M0}(0.83917)(Niso-1)	None	Pos
CMPF	239.092	16.6255	4.59992e+06	4.5819e+06	1.03251e+07	4.51517e+06	CD	16.605	C12H16O5-[M+H-]-{M0}(0.99991)(Niso-3)	None	Neg
Corraton	243.109	5.07679	2.85048e+07	2.36286e+07	5.09312e+07	2.3287e+07	CD	5.058	C9H14N4O4-[M+H+]-{M0}(0.99392)(Niso-1)	None	Pos
cotinine N-oxide	193.098	9.75554	1.65506e+08	6.86542e+06	9.95193e+06	5.47189e+06	CD	9.701	C10H12N2O2-[M+H+]-{M0}(0.99353)(Niso-1)	None	pos
cuscohygrine	225.197	18.2806	2.91948e+07	3.03832e+07	3.09617e+07	2.82635e+07	CD*,*CD	18.264*,*18.345	C13H24N2O1-[M+H+]-{M0}(0.99979)(Niso-3)	None	Pos
cyclandelate	275.165	19.371	2.87199e+06	3.34203e+06	4.02841e+06	3.8956e+06	CD	19.373	C17H24O3-[M+H-]-{M0}(0.99978)(Niso-2)	None	neg
cyclo(dehydrophenylalanyl-L-leucyl)	259.145	11.1953	359684	318109	406377	172479	CD	11.141	C15H18N2O2-[M+H+]-{M0}(0.98594)(Niso-1)	None	Pos
Cyclo(leucylprolyl)	211.144	13.7539	2.11557e+08	2.0974e+08	1.84028e+08	1.25884e+08	CD	13.683	C11H18N2O2-[M+H+]-{M0}(0.99995)(Niso-3)	None	Pos
Cyclopentolate	290.176	18.7013	397967	1	4.54983e+06	1.88718e+06	CD	18.704	C17H25N1O3-[M+H-]-{M0}(0.99843)(Niso-2)	None	neg
Cymarose	161.082	10.8458	9.0611e+06	6.20178e+06	4.35131e+06	6.0068e+06	CD	10.834	C7H14O4-[M+H-]-{M0}(0.99994)(Niso-2)	None	Neg
cyproconazole	290.106	14.6262	2.57647e+06	2.34822e+06	3.77502e+06	2.08495e+06	CD	14.59	C15H18Cl1N3O1-[M+H-]-{M0}(0.88152)(Niso-1)	None	Neg
Cys-pro	219.08	4.17946	2.7311e+07	4.3265e+07	8.62756e+07	4.68519e+07	CD	4.16	C8H14N2O3S1-[M+H+]-{M0}(0.99918)(Niso-3)	None	Pos
Cytidine	242.078	5.04391	4.58645e+07	3.60973e+07	4.13264e+07	3.76649e+07	CD*,*InHouse*,*InHouse	5.023*,*5.0124*,*5.0124	C9H13N3O5-[M+H-]-{M0}(0.99901)(Niso-3)	None	Neg
cytidine 5′-monophosphate	324.06	5.4351	6.68114e+07	1.29626e+08	3.71619e+06	6.40096e+06	CD	5.437	C9H14N3O8P1-[M+H+]-{M0}(0.99971)(Niso-2)	None	Pos
Cytosine	112.051	5.83599	1.47865e+07	9.25965e+06	2.30429e+07	2.80609e+06	CD*,*CD	5.83*,*5.723	C4H5N3O1-[M+H+]-{M0}(0.99859)(Niso-1)	None	Pos
D-Alanyl-D-alanine	159.078	1.20118	9.60241e+06	1.64121e+07	6.94917e+06	8.48011e+07	CD	1.233	C6H12N2O3-[M+H-]-{M0}(0.99747)(Niso-1)	None	Neg
Dambonitol	209.103	10.3752	1	1.63338e+06	425646	2.85228e+06	CD	10.359	C8H16O6-[M+H+]-{M0}(0.99635)(Niso-1)	None	Pos
Daminozide	159.078	1.23081	9.60241e+06	1.64121e+07	6.94917e+06	8.48011e+07	CD	1.233*,*1.235	C6H12N2O3-[M+H-]-{M0}(0.99992)(Niso-2)	None	neg
deoxyhypusine	218.187	8.08006	4.9876e+06	4.99255e+06	2.5781e+06	1.21303e+06	CD	8.053	C10H23N3O2-[M+H+]-{M0}(0.9984)(Niso-2)	None	Pos
Desthiobiotin	213.124	4.62836	2.94249e+06	2.6389e+06	8.1302e+06	6.52588e+06	CD	4.627	C10H18N2O3-[M+H-]-{M0}(0.99884)(Niso-2)	None	Neg
D-Gluconic acid	195.051	6.5132	1.73131e+07	2.08567e+07	2.36899e+07	1.41762e+07	CD	6.547	C6H12O7-[M+H-]-{M0}(0.99939)(Niso-3)	None	Neg
D-Glucono-delta-lactone	177.041	1.88278	5.67136e+07	3.12187e+07	2.50615e+08	1.14688e+08	CD	1.754	C6H10O6-[M+H-]-{M0}(0.99964)(Niso-3)	None	Neg
D-Glucopyranuronic acid	193.035	1.08962	1.40207e+09	1.46336e+07	6.90663e+06	9.90429e+06	CD	1.097	C6H10O7-[M+H-]-{M0}(0.99999)(Niso-4)	None	Neg
D-Glucosamine	180.087	5.76836	273537	378594	2.75644e+08	1	CD	5.806	C6H13N1O5-[M+H+]-{M0}(0.99771)(Niso-1)	None	Pos
Dibutyl phthalate	277.144	20.1025	1.67277e+06	1.72947e+06	1.87594e+06	1.85207e+06	CD	20.108	C16H22O4-[M+H-]-{M0}(0.99968)(Niso-2)	None	neg
didrovaltrate	423.202	16.9449	8.82e+06	5.17564e+06	2.38709e+07	4.92619e+06	CD	16.936	C22H32O8-[M+H-]-{M0}(0.99998)(Niso-3)	None	neg
Diethyl carbonate	117.056	2.33094	1.70094e+07	3.44703e+06	3.01856e+07	1.25703e+08	CD	2.325	C5H10O3-[M+H-]-{M0}(0.99997)(Niso-3)	None	Neg
Diethyl malonate	159.066	4.43857	1.01542e+07	7.69283e+06	1.58455e+07	8.69234e+06	CD	4.405	C7H12O4-[M+H-]-{M0}(0.99995)(Niso-2)	None	Neg
Diethyl phthalate	221.082	17.8604	6.31502e+06	7.2171e+06	8.11238e+06	8.73619e+06	CD	17.854	C12H14O4-[M+H-]-{M0}(0.99989)(Niso-3)	None	Neg
Diethylamine	74.0966	22.0481	3.3994e+06	4.01118e+06	3.20389e+06	3.43652e+06	CD	21.979	C4H11N1-[M+H+]-{M0}(0.9989)(Niso-1)	None	Pos
Diethylpyrocarbonate	161.046	1.13577	2.27051e+07	1.3163e+07	1.5047e+08	5.166e+07	CD	1.156	C6H10O5-[M+H-]-{M0}(0.99797)(Niso-1)	None	Neg
Dihomo-gamma-linolenic acid	307.264	21.1586	4.04629e+06	2.86132e+06	7.2503e+06	2.29113e+06	CD	21.171	C20H34O2-[M+H+]-{M0}(0.99559)(Niso-2)	None	Pos
Dihydrojasmone	167.143	17.7019	8.64255e+06	7.42506e+06	1.3348e+07	7.05211e+06	CD	17.728	C11H18O1-[M+H+]-{M0}(0.99976)(Niso-2)	None	Pos
Dihydrouridine	245.078	3.715	1	3.18937e+07	1	3.21807e+06	CD	3.815	C9H14N2O6-[M+H-]-{M0}(0.9947)(Niso-1)	None	neg
Dihydroxycarbazepine	271.108	11.6901	3.40908e+06	3.11838e+06	3.04033e+06	1.97067e+06	CD	11.635	C15H14N2O3-[M+H+]-{M0}(0.99965)(Niso-2)	None	Pos
Dihydroxymethylfuratrizine	292.07	5.41481	1	1	4.6346e+06	2.92983e+06	CD	5.415	C11H11N5O5-[M+H-]-{M0}(0.99093)(Niso-1)	None	neg
dihydroxyphenylalanine	196.062	4.38193	3.90283e+06	2.13443e+06	6.36505e+06	3.35468e+06	CD	4.34	C9H11N1O4-[M+H-]-{M0}(0.99508)(Niso-1)	None	Neg
Dimethyl fumarate	143.035	4.68591	5.48448e+06	1.22655e+07	2.10626e+06	1.59063e+06	CD	4.626	C6H8O4-[M+H-]-{M0}(0.99947)(Niso-2)	None	Neg
Dimetotiazine	390.132	13.4054	1	411892	4.50812e+06	2.66641e+06	CD	13.369	C19H25N3O2S2-[M+H-]-{M0}(0.97516)(Niso-1)	None	Neg
Dinitro-ortho-cresol	197.02	17.6753	1.43973e+06	1.38582e+06	2.3718e+06	1.6455e+06	CD	17.686	C7H6N2O5-[M+H-]-{M0}(0.99673)(Niso-1)	None	Neg
Dinoseb	239.067	19.7564	1.22027e+07	1.32116e+07	1.69192e+07	1.55345e+07	CD	19.754	C10H12N2O5-[M+H-]-{M0}(0.9999)(Niso-3)	None	neg
D-Isoleucyl-L-prolyl-L-tyrosyl-D-isoleucine	505.302	4.58766	1	154256	1.31319e+08	6.2131e+07	CD	4.66	C26H40N4O6-[M+H+]-{M0}(0.95672)(Niso-1)	None	Pos
DL-2,6-Diaminopimelic acid	191.103	1.16635	1	3.58206e+06	1.25667e+08	1.70259e+06	CD	1.179	C7H14N2O4-[M+H+]-{M0}(0.99665)(Niso-1)	None	Pos
DL-2-Aminobutyric acid*,*gamma-Amino-n-butyric acid	104.071	5.80787	4.20525e+06	3.30452e+06	4.94257e+06	5.56019e+08	CD*,*CD*,*InHouse*,*InHouse*,*InHouse*,*InHouse*,*InHouse*,*InHouse*,*InHouse*,*InHouse*,*InHouse*,*InHouse*,*InHouse*,*InHouse*,*InHouse*,*InHouse*,*InHouse*,*InHouse*,*InHouse*,*InHouse*,*InHouse*,*InHouse*,*InHouse*,*InHouse*,*InHouse*,*InHouse	5.763*,*5.925*,*5.8514*,*5.8514*,*5.7645*,*5.7645*,*5.9008*,*5.9008*,*5.7645*,*5.7645*,*5.8585*,*5.7181*,*5.7181*,*5.7181*,*5.916*,*5.916*,*5.7181*,*5.7181*,*5.7531*,*5.7153*,*5.7531*,*5.7531*,*5.9041*,*5.9041*,*5.7531*,*5.7531	C4H9N1O2-[M+H+]-{M0}(0.99943)(Niso-2)	None	Pos
DL-3-Aminoisobutyric acid	102.056	1.06927	1.73904e+06	1.34364e+07	1.28265e+08	1.938e+08	CD	1.071*,*1.188*,*1.076	C4H9N1O2-[M+H-]-{M0}(0.99893)(Niso-1)	None	neg
DL-Glyceric acid	105.019	1.23316	2.11986e+07	2.31526e+06	9.87652e+07	1.91079e+07	CD	1.238*,*1.242	C3H6O4-[M+H-]-{M0}(0.99997)(Niso-2)	None	neg
DL-Mevalonic acid	147.066	4.44328	1.08863e+08	5.30545e+07	1.20207e+08	6.0185e+08	CD	4.378	C6H12O4-[M+H-]-{M0}(0.99996)(Niso-3)	None	neg
DL-p-Hydroxyphenyllactic acid	181.051	4.49279	2.1125e+07	3.45523e+06	452484	9.80463e+06	CD*,*InHouse	4.434*,*4.4305	C9H10O4-[M+H-]-{M0}(0.99975)(Niso-2)	None	Neg
D-Lysine lactam	129.102	5.61857	9.18925e+06	8.77162e+06	1.71845e+07	8.00776e+06	CD	5.616	C6H12N2O1-[M+H+]-{M0}(0.99744)(Niso-1)	None	Pos
Dodecanedioic acid	229.144	17.6202	5.10019e+06	3.10471e+06	5.63907e+06	3.23473e+06	CD	17.599	C12H22O4-[M+H-]-{M0}(0.99838)(Niso-2)	None	Neg
D-PANTOTHENIC ACID	220.118	4.41413	1.60424e+07	1.28406e+07	1.6717e+07	2.25365e+06	CD	4.412	C9H17N1O5-[M+H+]-{M0}(0.99983)(Niso-2)	None	Pos
D-Sucrose	341.109	5.96703	2.28792e+06	1.64288e+06	5.61591e+07	1.60472e+07	CD	6.095*,*6.098	C12H22O11-[M+H-]-{M0}(0.99174)(Niso-1)	None	neg
D-Xylulosonic acid	163.025	6.51388	6.55207e+06	5.20832e+06	4.1634e+06	4.68865e+06	CD	6.539	C5H8O6-[M+H-]-{M0}(0.99859)(Niso-1)	None	Neg
EDDA	177.087	1.14672	1.78141e+08	1.30209e+08	1.78684e+08	1.87941e+07	CD	1.146	C6H12N2O4-[M+H+]-{M0}(0.99991)(Niso-3)	None	Pos
Embelin	293.175	1.84732	5.71545e+07	3.69417e+07	7.49975e+07	4.35806e+07	CD	1.847	C17H26O4-[M+H-]-{M0}(0.99998)(Niso-3)	None	neg
EPERVUDINE	269.114	12.5205	4.7877e+06	3.31821e+06	2.45381e+07	1.54158e+07	CD	12.53	C12H18N2O5-[M+H-]-{M0}(0.99947)(Niso-2)	None	neg
Epirizole	233.104	1.77591	4.06693e+08	1	2.94604e+08	1.13074e+07	CD	1.696*,*1.825	C11H14N4O2-[M+H-]-{M0}(0.99962)(Niso-3)	None	neg
epsilon-(gamma-Glutamyl)-lysine	276.156	7.80572	3.24576e+06	3.0031e+06	9.86109e+07	2.52604e+07	CD	7.792	C11H21N3O5-[M+H+]-{M0}(0.98446)(Niso-3)	None	Pos
Erisimin	535.291	11.6676	1	45489.2	9.11722e+06	4.90995e+06	CD	11.715	C29H42O9-[M+H+]-{M0}(0.95134)(Niso-1)	None	Pos
Ethanal tetramer	175.098	12.5227	988242	1.13498e+06	146953	4.06772e+06	CD	12.479	C8H16O4-[M+H-]-{M0}(0.99634)(Niso-1)	None	Neg
Ethanoic anhydride	101.024	5.7458	1.8665e+06	1.22701e+06	1.27104e+07	8.65527e+06	CD	5.831	C4H6O3-[M+H-]-{M0}(0.9991)(Niso-1)	None	Neg
Ethopabate	236.092	14.7911	553930	515776	1.55649e+07	3.3129e+08	CD	14.752	C12H15N1O4-[M+H-]-{M0}(0.99135)(Niso-1)	None	neg
Ethyl (2R)-2-[(3S,5aS,9aR,10aS)-3-methyl-1,4-dioxodecahydropyrazino[1,2-a]indol-2(1H)-yl]-4-phenylbutanoate	413.245	11.2649	1	1	2.35551e+06	1.25669e+06	CD	11.244	C24H32N2O4-[M+H+]-{M0}(0.9649)(Niso-1)	None	Pos
Ethyl {2-[(2E)-5-(hexopyranosyloxy)-2-penten-1-yl]-3-oxocyclopentyl}acetate	415.197	13.6025	1	30416	1	1.0808e+07	CD	13.56	C20H32O9-[M+H-]-{M0}(0.43887)(Niso-2)	None	Neg
ethyl 2-(4-chloroanilino)-3,3,3-trifluoro-2-[(2-furylcarbonyl)amino]propanoate	192.067	14.0312	728779	955688	1.07779e+08	6.17817e+07	CD	13.989	C10H11N1O3-[M+H-]-{M0}(0.99841)(Niso-2)	None	Neg
Ethyl malate	189.077	12.0506	4.50276e+07	4.28022e+07	3.75812e+07	3.67097e+07	CD	12.007	C8H14O5-[M+H-]-{M0}(0.99914)(Niso-3)	None	Neg
ethylenediaminetriacetic acid	233.078	5.60356	3.64207e+07	3.25819e+07	1.67713e+07	2.82779e+07	CD	5.609	C8H14N2O6-[M+H-]-{M0}(0.99945)(Niso-3)	None	Neg
Ethylparaben	165.056	14.2122	3.49099e+07	1.18492e+06	3.95362e+07	2.61647e+08	CD	14.176*,*14.174	C9H10O3-[M+H-]-{M0}(0.99996)(Niso-3)	None	neg
Ethylvanillin propylene glycol acetal	223.097	17.2742	1.76051e+06	1.92042e+06	2.31104e+06	2.14501e+06	CD	17.268	C12H16O4-[M+H-]-{M0}(0.9997)(Niso-2)	None	Neg
Etilevodopa	224.093	15.2136	4.74715e+06	4.48052e+06	7.26073e+06	3.87308e+06	CD	15.182	C11H15N1O4-[M+H-]-{M0}(0.9997)(Niso-2)	None	neg
Etoglucid	261.134	15.2089	4.28405e+06	4.96483e+06	4.27732e+06	5.58306e+06	CD	15.189	C12H22O6-[M+H-]-{M0}(0.99982)(Niso-3)	None	neg
febrifugin	300.135	13.1376	2.96036e+07	1.93108e+07	5.13992e+06	1	CD	13.114	C16H19N3O3-[M+H-]-{M0}(0.98345)(Niso-1)	None	neg
Flazin	309.088	16.7796	6.62682e+06	108773	1.44429e+07	9.74563e+06	CD	16.783	C17H12N2O4-[M+H+]-{M0}(0.99989)(Niso-3)	None	Pos
fluazifop-butyl	382.129	5.18931	5.59242e+06	4.05015e+06	1.37428e+07	1.47202e+07	CD	5.168	C19H20F3N1O4-[M+H-]-{M0}(0.97863)(Niso-1)	None	Neg
Formiminoglutamic Acid	173.057	4.7217	1	1.63361e+08	1.1875e+06	863228	CD	4.722	C6H10N2O4-[M+H-]-{M0}(0.99749)(Niso-1)	None	Neg
Formylkynurenine	235.072	5.46442	1.19787e+07	1.08444e+07	1.44266e+07	1.61726e+07	CD	5.463	C11H12N2O4-[M+H-]-{M0}(0.99863)(Niso-2)	None	Neg
Frangulin B	401.088	17.4	4.72234e+06	3.42757e+06	7.32985e+06	2.34071e+06	CD	17.396	C20H18O9-[M+H-]-{M0}(0.99995)(Niso-3)	None	Neg
frescolat ML	227.165	18.9939	3.88837e+06	6.52073e+06	5.10833e+06	3.86897e+06	CD	18.982	C13H24O3-[M+H-]-{M0}(0.99736)(Niso-2)	None	Neg
Fructose	179.056	5.5341	10835764	3.86169e+07	3.17456e+08	2.44891e+07	InHouse*,*InHouse*,*InHouse1*,*InHouse1*,*InHouse*,*InHouse*,*InHouse*,*InHouse*,*InHouse	5.4988*,*5.4988*,*5.4988*,*5.4988*,*5.4988*,*5.4572*,*5.645*,*5.504*,*5.6376	C6H12O6-[M+H-]-{M0}(0.99795)(Niso-1)	None	Neg
Fructoselysine	307.151	7.31416	3.18733e+08	2.25955e+08	4.21194e+08	4.09823e+08	CD	7.286	C12H24N2O7-[M+H-]-{M0}(0.99996)(Niso-4)	None	neg
Fumarate*,*Maleic acid	115.004	4.46686	3.83954e+06	5.2385e+06	1.3098e+07	8.76831e+06	InHouse*,*InHouse*,*InHouse	4.4478*,*4.4435*,*4.4484	C4H4O4-[M+H-]-{M0}(0.9998)(Niso-2)	None	Neg
Fumaric acid	115.004	1.62908	7.23411e+06	4.5274e+06	4.87115e+07	1.55577e+07	CD	1.517*,*1.521	C4H4O4-[M+H-]-{M0}(0.9996)(Niso-2)	None	neg
Fumaric acid*,*Maleic acid	115.004	1.62908	7.23411e+06	4.5274e+06	4.87115e+07	1.55577e+07	CD*,*InHouse*,*InHouse*,*InHouse	1.517*,*1.511*,*1.4959*,*1.5069	C4H4O4-[M+H-]-{M0}(0.9996)(Niso-2)	None	Neg
Furaneol	129.055	6.67409	1.37422e+07	1.10778e+07	1.35625e+07	1.00451e+07	CD	6.657	C6H8O3-[M+H+]-{M0}(0.9996)(Niso-2)	None	Pos
Fuscaxanthone C	439.21	13.1326	1.3528e+06	1	1.4492e+06	608938	CD	13.078	C26H30O6-[M+H+]-{M0}(0.96115)(Niso-1)	None	Pos
Galacturonic acid	193.035	6.51033	1.79294e+08	3.16778e+06	3.58432e+06	1.76012e+06	CD	6.538	C6H10O7-[M+H-]-{M0}(0.9995)(Niso-3)	None	Neg
gamma-Aminobutyric acid	102.056	1.20959	1.63676e+06	1.40257e+06	1	8.84456e+07	CD	1.071*,*1.188*,*1.076	C4H9N1O2-[M+H-]-{M0}(0.99893)(Niso-1)	None	neg
gamma-Amino-n-butyric acid	104.071	1.21207	6.3851e+06	2.00185e+07	4.41094e+07	2.17593e+09	CD	1.183	C4H9N1O2-[M+H+]-{M0}(0.99893)(Niso-1)	None	Pos
gamma-Glu-gln	274.104	1.58236	3.72471e+06	5.92841e+06	1.29414e+07	6.45303e+06	CD	1.563	C10H17N3O6-[M+H-]-{M0}(0.9931)(Niso-1)	None	Neg
gamma-Glutamyl-gamma-glutamylglutamic acid	404.131	6.59623	5.62066e+06	8.04384e+06	4.57712e+06	1	CD	6.589	C15H23N3O10-[M+H-]-{M0}(0.98257)(Niso-2)	None	Neg
gamma-Glutamyl-gamma-glutamyl-N-carboxy-beta-alanine	390.115	6.65318	1.38448e+06	751171	1	1	CD	6.736	C14H21N3O10-[M+H-]-{M0}(0.98714)(Niso-1)	None	Neg
gamma-glutamyltyramine	267.135	13.5596	5.28533e+06	6.063e+06	1.15835e+07	6.74548e+06	CD	13.529	C13H18N2O4-[M+H+]-{M0}(0.9809)(Niso-2)	None	Pos
g-Butyrobetaine	146.118	2.0041	6.1517e+07	1.3297e+07	2.61281e+06	1	CD	2.006	C7H15N1O2-[M+H+]-{M0}(0.99941)(Niso-2)	None	Pos
Gentamicin C1a	450.295	2.34073	676574	623857	2.54924e+06	275626	CD	2.345	C19H39N5O7-[M+H+]-{M0}(0.93205)(Niso-2)	None	Pos
g-Guanidinobutyrate	146.093	1.59505	2.35181e+06	1.3504e+06	1.33497e+08	8.7076e+07	CD	1.58	C5H11N3O2-[M+H+]-{M0}(0.99794)(Niso-1)	None	Pos
gibberellin A7	331.154	6.97972	8.13761e+06	5.8571e+06	1	1	CD	6.964	C19H22O5-[M+H+]-{M0}(0.9951)(Niso-2)	None	Pos
glu-asp	261.072	6.59554	5.63836e+06	1.51848e+07	4.46722e+07	1	CD	6.584	C9H14N2O7-[M+H-]-{M0}(0.99973)(Niso-2)	None	Neg
Glucoheptonic Acid	225.062	5.83192	1.22974e+06	1.85902e+06	1.2306e+09	3.88743e+06	CD	5.814*,*5.816	C7H14O8-[M+H-]-{M0}(0.9972)(Niso-1)	None	neg
Glucose	179.056	5.84453	2.65626e+08	1.08572e+08	2.71773e+09	2.57304e+08	CD*,*InHouse*,*InHouse	5.815*,*5.7836*,*5.7836	C6H12O6-[M+H-]-{M0}(0.99961)(Niso-3)	None	Neg
Glucosylgalactosyl hydroxylysine	487.215	1.59505	4.88902e+06	5.16424e+06	4.47767e+06	4.43888e+06	CD	1.585	C18H34N2O13-[M+H+]-{M0}(0.9798)(Niso-1)	None	Pos
Glu-Glu	275.088	6.53623	3.27049e+06	3.14249e+06	6.6159e+07	1	CD	6.549	C10H16N2O7-[M+H-]-{M0}(0.99952)(Niso-2)	None	Neg
Glu-Gly	203.067	1.23219	1.20341e+07	1.34522e+07	9.74241e+06	2.51067e+06	CD	1.232	C7H12N2O5-[M+H-]-{M0}(0.99974)(Niso-2)	None	Neg
glu-pro	243.098	13.5824	8.6304e+06	5.53411e+06	2.19429e+07	7.19885e+06	CD	13.538	C10H16N2O5-[M+H-]-{M0}(0.99968)(Niso-2)	None	Neg
Glutamic acid	146.046	6.1115	1.43704e+06	8.48239e+06	2.74857e+08	2.1467e+08	CD*,*InHouse*,*InHouse*,*InHouse	6.1*,*6.0876*,*6.0994*,*6.0489	C5H9N1O4-[M+H-]-{M0}(0.99839)(Niso-1)	None	Neg
Glutamine	145.062	6.2863	407908	600127	3.77335e+07	1.88388e+06	CD*,*InHouse_SG	6.257*,*6.2663	C5H10N2O3-[M+H-]-{M0}(0.99818)(Niso-1)	None	Neg
glutaral	99.0451	11.009	1.38965e+07	1.54984e+07	1	1	CD	11.059	C5H8O2-[M+H-]-{M0}(0.99999)(Niso-2)	None	neg
Glutaric acid	131.035	9.38011	3.81225e+07	1.18215e+08	8.27643e+06	1.64384e+07	CD*,*CD*,*InHouse_G*,*InHouse	9.352*,*9.489*,*9.2903*,*9.2903	C5H8O4-[M+H-]-{M0}(0.99997)(Niso-3)	None	Neg
Glutarylcarnitine	276.145	5.48931	1.01558e+08	9.49566e+07	1.74707e+08	8.71945e+07	CD*,*InHouse*,*InHouse	5.491*,*5.5165*,*5.5165	C12H21N1O6-[M+H+]-{M0}(0.99959)(Niso-2)	None	Pos
glu-thr	247.093	5.08798	6.42429e+06	6.75489e+06	3.25608e+06	1.37713e+07	CD	5.077	C9H16N2O6-[M+H-]-{M0}(0.99829)(Niso-2)	None	Neg
Glycerophosphocholine	258.11	5.81359	1	1	9.04393e+08	7.1653e+07	CD	5.803	C8H20N1O6P1-[M+H+]-{M0}(0.99971)(Niso-3)	None	Pos
Glycylglutamine	204.098	6.38628	1	1	5.7295e+06	146920	CD	6.378	C7H13N3O4-[M+H+]-{M0}(0.99882)(Niso-2)	None	Pos
Glycyl-L-leucine	187.109	5.58527	5.66638e+07	8.30062e+07	4.23517e+08	3.80733e+07	CD	5.562	C8H16N2O3-[M+H-]-{M0}(0.99569)(Niso-1)	None	Neg
Gly-DL-Phe	221.092	5.54062	245081	92290.4	3.79074e+07	114232	CD	5.51	C11H14N2O3-[M+H-]-{M0}(0.99225)(Niso-1)	None	Neg
Gly-Leu	187.109	5.86825	4.38011e+06	1.02873e+07	4.23437e+07	1.08497e+07	CD	5.811	C8H16N2O3-[M+H-]-{M0}(0.99569)(Niso-1)	None	Neg
Gly-l-pro	171.078	2.31081	1.27303e+07	1.05808e+07	2.23879e+07	1.15439e+07	CD	2.314	C7H12N2O3-[M+H-]-{M0}(0.999)(Niso-3)	None	Neg
Gly-Lys	204.135	7.69806	1.22137e+07	565645	8.25916e+07	4.47918e+07	CD	7.682	C8H17N3O3-[M+H+]-{M0}(0.99534)(Niso-1)	None	Pos
Graminiliatrin	435.164	13.2205	1.99985e+06	1.95282e+06	1	674451	CD	13.204	C22H26O9-[M+H+]-{M0}(0.99385)(Niso-2)	None	Pos
Graphinone	295.155	18.9397	3.32353e+07	2.52237e+07	7.37306e+07	2.86754e+07	CD	18.935*,*18.933	C16H24O5-[M+H-]-{M0}(0.99998)(Niso-4)	None	neg
Guaiacol	123.045	9.18106	540779	5.57271e+08	1	1	CD	9.233*,*9.262	C7H8O2-[M+H-]-{M0}(0.99724)(Niso-1)	None	neg
guaiacol sulfate	203.002	13.1328	1.13428e+07	1.20421e+07	1.69085e+07	1.06126e+07	CD	13.143	C7H8O5S1-[M+H-]-{M0}(0.99861)(Niso-2)	None	Neg
Guanine	152.057	5.42916	1	1	7.67604e+07	7.44436e+07	CD	5.424	C5H5N5O1-[M+H+]-{M0}(0.99749)(Niso-1)	None	Pos
Guanosine	284.1	8.93062	3.47973e+06	1.17923e+06	3.61462e+07	1	CD*,*InHouse*,*InHouse*,*InHouse*,*InHouse*,*InHouse*,*InHouse	8.902*,*8.9309*,*8.9309*,*8.8916*,*8.8916*,*8.901*,*8.901	C10H13N5O5-[M+H+]-{M0}(0.99823)(Niso-2)	None	Pos
Heptopyranosides	291.146	5.07714	1.43051e+07	1.27897e+07	1.80802e+07	1.35303e+07	CD	5.051	C13H24O7-[M+H-]-{M0}(0.99972)(Niso-2)	None	Neg
Hex-2-ulose	179.056	1.14765	1.44291e+09	9.06085e+08	3.43031e+09	3.10926e+09	CD	1.156	C6H12O6-[M+H-]-{M0}(1)(Niso-3)	None	neg
Hexadecasphinganine	274.275	17.5727	1.19324e+08	3.16396e+07	2.48133e+06	2.21112e+07	CD	17.571	C16H35N1O2-[M+H+]-{M0}(0.99998)(Niso-4)	None	Pos
Hexanoic acid	115.076	13.7855	7.82237e+07	5.84084e+07	1.05444e+08	4.6632e+07	CD	13.74	C6H12O2-[M+H-]-{M0}(0.99998)(Niso-2)	None	Neg
hexobarbital	235.109	10.9237	1	1	6.16004e+07	98921.2	CD	10.942	C12H16N2O3-[M+H-]-{M0}(0.99987)(Niso-3)	None	neg
HIAA	190.051	14.2548	3.05732e+06	3.45176e+06	3.65809e+06	2.31063e+06	CD	14.198	C10H9N1O3-[M+H-]-{M0}(0.9992)(Niso-2)	None	Neg
HIDA	176.056	1.59936	5.64833e+07	2.73948e+06	6.04547e+06	6.31873e+06	CD	1.661	C6H11N1O5-[M+H-]-{M0}(0.99773)(Niso-1)	None	Neg
HIDA*,*(2S,4S)-4-Amino-2-hydroxy-2-methylpentanedioic acid	176.056	1.65737	5.64833e+07	2.06129e+07	6.04547e+06	6.31873e+06	CD	1.661*,*1.699	C6H11N1O5-[M+H-]-{M0}(0.99984)(Niso-3)	None	neg
Hippuric acid	178.051	15.1877	2.93856e+07	1.36907e+08	913620	1.44998e+06	CD	15.157	C9H9N1O3-[M+H-]-{M0}(0.99996)(Niso-3)	None	neg
his-gln	282.12	7.86228	302073	289614	1	755089	CD	7.794	C11H17N5O4-[M+H-]-{M0}(0.99082)(Niso-1)	None	Neg
His-Leu	269.162	1.61141	2.77364e+06	1.78843e+06	6.14758e+08	6.16515e+07	CD	1.59	C12H20N4O3-[M+H+]-{M0}(0.98977)(Niso-1)	None	Pos
His-pro	253.13	7.24361	1.03265e+08	6.87714e+07	2.13311e+07	1.6779e+07	CD	7.227	C11H16N4O3-[M+H+]-{M0}(0.9913)(Niso-1)	None	Pos
Histamine	112.087	9.48408	1.96169e+07	8.80076e+06	9.24595e+06	4.90014e+06	CD	9.437	C5H9N3-[M+H+]-{M0}(0.99793)(Niso-1)	None	Pos
Histidine	154.062	7.41568	2.27873e+07	1.52049e+07	1.43274e+09	1.49808e+09	CD*,*InHouse_pos*,*InHouse_pos	7.397*,*7.4915*,*7.3644	C6H9N3O2-[M+H-]-{M0}(0.99722)(Niso-1)	None	Neg
histidinol	142.098	9.66715	3.38006e+06	2.14187e+06	1.22296e+07	1.26795e+07	CD	9.628	C6H11N3O1-[M+H+]-{M0}(0.99719)(Niso-1)	None	Pos
Histidylglycine	213.099	7.91192	1.41243e+07	2.03365e+07	1.19775e+07	1	CD	7.895	C8H12N4O3-[M+H+]-{M0}(0.99505)(Niso-1)	None	Pos
his-tyr	319.14	16.4712	2.1319e+06	1.94842e+06	3.57937e+06	1.25203e+06	CD	16.444	C15H18N4O4-[M+H+]-{M0}(0.98475)(Niso-1)	None	Pos
his-val	253.13	7.3951	280747	127638	5.53878e+07	4.3027e+06	CD	7.37	C11H18N4O3-[M+H-]-{M0}(0.99127)(Niso-1)	None	neg
HMBA	201.16	13.1113	1.74405e+07	1.63691e+07	2.3955e+07	1.01726e+07	CD	13.081	C10H20N2O2-[M+H+]-{M0}(0.99985)(Niso-2)	None	Pos
H-Met(O)-OH	164.039	5.84842	1.06839e+07	3.89708e+07	2.25404e+08	2.63872e+08	CD	5.839	C5H11N1O3S1-[M+H-]-{M0}(0.99572)(Niso-2)	None	Neg
HO-dPEG8-OH	369.214	5.42983	972117	863046	1.94528e+06	1.2907e+06	CD	5.411	C16H34O9-[M+H-]-{M0}(0.98514)(Niso-1)	None	Neg
Homocitrulline	190.119	1.15144	1.53931e+07	1.18856e+07	1.99872e+07	1.17168e+07	CD	1.151	C7H15N3O3-[M+H+]-{M0}(0.99784)(Niso-3)	None	Pos
Homogentisic acid	167.035	4.71892	869954	7.72754e+08	1	1	CD	4.664	C8H8O4-[M+H-]-{M0}(0.99642)(Niso-1)	None	Neg
Homo-L-arginine	189.135	6.90114	1.49236e+07	1.38576e+07	5.70684e+06	5.08666e+06	CD	6.9	C7H16N4O2-[M+H+]-{M0}(0.99599)(Niso-1)	None	Pos
Hopantenic acid	234.134	14.9609	2.61086e+07	2.24952e+06	399594	991210	CD	14.942	C10H19N1O5-[M+H+]-{M0}(0.99995)(Niso-3)	None	Pos
Hydrocortisone succinate	463.231	11.7118	847170	850677	855916	621269	CD	11.692	C25H34O8-[M+H+]-{M0}(0.96396)(Niso-1)	None	Pos
Hydroxyhexanoycarnitine	274.166	17.0841	2.94594e+07	1.33016e+07	1	1	CD	17.075	C13H25N1O5-[M+H-]-{M0}(0.99999)(Niso-3)	None	Neg
Hydroxyphenobarbital	247.072	12.5111	1.06536e+06	1.21578e+06	2.07299e+06	1.05513e+06	CD	12.466	C12H12N2O4-[M+H-]-{M0}(0.99537)(Niso-2)	None	Neg
hydroxypyridone	112.04	4.76085	3.00286e+07	8.6821e+06	1	453040	CD	4.757	C5H5N1O2-[M+H+]-{M0}(0.99986)(Niso-2)	None	Pos
hydroxystearic acid	299.259	20.4141	888699	936289	5.49664e+07	946374	CD	20.418*,*20.422	C18H36O3-[M+H-]-{M0}(0.99852)(Niso-2)	None	neg
Hydroxytryptophol	176.072	14.7527	1.8552e+06	1.49286e+06	1.57555e+06	1.1896e+06	CD	14.723	C10H11N1O2-[M+H-]-{M0}(0.99979)(Niso-2)	None	Neg
Hypoxanthin	135.031	4.76678	8.26505e+06	6.60365e+06	2.94708e+07	9.18834e+06	CD	4.723	C5H4N4O1-[M+H-]-{M0}(0.99774)(Niso-1)	None	Neg
Hypoxanthine	137.046	4.71928	2.53913e+07	1.92547e+07	1.01174e+08	2.41927e+07	CD	4.72	C5H4N4O1-[M+H+]-{M0}(0.99774)(Niso-1)	None	Pos
icomucret	319.228	20.455	4.91798e+06	2.83205e+06	1.56437e+07	7.39085e+06	CD	20.45	C20H32O3-[M+H-]-{M0}(0.99886)(Niso-2)	None	Neg
imazamethabenz-methyl	289.155	10.5387	1.86129e+07	9.68204e+06	1.68658e+07	8.04324e+06	CD	10.478	C16H20N2O3-[M+H+]-{M0}(0.99987)(Niso-3)	None	Pos
indaconitine	630.325	12.3317	3.90045e+07	5.03197e+07	8.03368e+07	3.60193e+07	CD	12.312	C34H47N1O10-[M+H+]-{M0}(0.99967)(Niso-4)	None	Pos
Indol-3-acetic acid	176.071	14.4747	1.10409e+07	3.2213e+07	929080	1.42562e+06	CD*,*InHouse*,*InHouse*,*InHouse	14.451*,*14.4524*,*14.4589*,*14.483	C10H9N1O2-[M+H+]-{M0}(0.99988)(Niso-2)	None	Pos
indole	118.065	5.10693	1.49223e+06	1	6.24904e+07	2.84973e+07	CD*,*InHouse*,*InHouse	5.126*,*5.124*,*5.1293	C8H7N1-[M+H+]-{M0}(0.99606)(Niso-1)	None	Pos
Indole 3-Aldehyde	144.046	15.5104	1.28798e+07	8.8059e+06	1.04177e+08	9.99287e+07	InHouse*,*InHouse*,*InHouse	15.4445*,*15.4405*,*15.4287	C9H7N1O1-[M+H-]-{M0}(0.99996)(Niso-2)	None	Neg
Indole-3-acetaldehyde	160.076	9.49436	1.09866e+07	1.00534e+07	2.20692e+06	2.10412e+07	CD*,*InHouse*,*InHouse*,*InHouse*,*InHouse*,*InHouse*,*InHouse	9.44*,*9.4754*,*9.4754*,*9.4328*,*9.4328*,*9.4678*,*9.4678	C10H9N1O1-[M+H+]-{M0}(0.99973)(Niso-2)	None	Pos
Indole-3-acetic acid	176.071	2.09195	4.07175e+06	1.33135e+07	121181	843190	CD	2.093	C10H9N1O2-[M+H+]-{M0}(0.99397)(Niso-1)	None	Pos
Indole-3-acrylic acid	188.071	5.32969	2.92093e+06	1	3.20613e+08	1.94984e+08	CD*,*InHouse*,*InHouse*,*InHouse	5.325*,*5.3009*,*5.2927*,*5.2973	C11H9N1O2-[M+H+]-{M0}(0.99274)(Niso-1)	None	Pos
indole-3-aldehyde	146.06	10.9162	210766	497309	5.52739e+07	2.1254e+07	CD*,*InHouse*,*InHouse*,*InHouse*,*InHouse*,*InHouse	10.94*,*10.9312*,*10.9606*,*10.9606*,*10.9752*,*10.9752	C9H7N1O1-[M+H+]-{M0}(0.99508)(Niso-1)	None	Pos
indole-3-lactic acid	204.067	14.8534	9.51596e+06	474035	342387	7.78193e+06	CD*,*InHouse*,*InHouse*,*InHouse	14.818*,*14.8003*,*14.7946*,*14.8016	C11H11N1O3-[M+H-]-{M0}(0.99997)(Niso-3)	None	Neg
Integerrine	592.295	14.9679	1	1	1.07691e+06	1.11555e+06	CD	14.986	C35H39N5O4-[M+H-]-{M0}(0.92291)(Niso-1)	None	Neg
Isocitrate	191.02	1.57139	1.36399e+08	3.0145e+07	1.94266e+09	8.40319e+07	CD*,*InHouse_G*,*InHouse1*,*InHouse_G*,*InHouse1*,*InHouse1*,*InHouse_G*,*InHouse1	1.588*,*1.5286*,*1.5286*,*1.5277*,*1.5277*,*1.6227*,*1.527*,*1.527	C6H8O7-[M+H-]-{M0}(0.99999)(Niso-3)	None	Neg
Isoleucine	130.087	5.33403	5.20615e+07	1.00789e+08	1.1626e+09	6.77602e+08	CD	5.211	C6H13N1O2-[M+H-]-{M0}(0.99944)(Niso-2)	None	Neg
Isoprene	69.07	3.52061	1	1	7.35814e+07	3.41622e+07	CD	3.583	C5H8-[M+H+]-{M0}(0.99857)(Niso-1)	None	Pos
isopropalin	308.161	8.41436	53971.3	54923.2	1.39846e+07	471143	CD	8.294	C15H23N3O4-[M+H-]-{M0}(0.98527)(Niso-1)	None	neg
isopropylmalic acid	175.061	10.3315	6.43109e+06	3.42496e+07	2.73474e+06	1	CD	10.465*,*10.47	C7H12O5-[M+H-]-{M0}(0.99993)(Niso-2)	None	neg
isoxanthopterin	178.037	5.11086	2.80972e+06	572111	1	1	CD	5.114	C6H5N5O2-[M+H-]-{M0}(0.9967)(Niso-1)	None	Neg
Istamycin A	390.272	10.6435	1	1	7.30673e+06	3.07196e+06	CD	10.608	C17H35N5O5-[M+H+]-{M0}(0.99844)(Niso-2)	None	Pos
Istamycin B1	418.267	6.86886	1	1	1.39591e+07	6.22893e+06	CD	6.872	C18H35N5O6-[M+H+]-{M0}(0.99941)(Niso-2)	None	Pos
Istamycin C1	432.281	13.2635	1.45327e+08	3.95665e+07	2.02026e+07	2.11933e+07	CD	13.246	C19H37N5O6-[M+H+]-{M0}(0.99969)(Niso-4)	None	Pos
Itaconic acid	129.019	3.13645	1	3.54814e+06	5.79062e+06	1	CD*,*InHouse*,*InHouse*,*InHouse*,*InHouse*,*InHouse*,*InHouse	3.31*,*3.2799*,*3.2799*,*3.2643*,*3.2643*,*3.3142*,*3.3142	C5H6O4-[M+H-]-{M0}(0.99979)(Niso-2)	None	Neg
Juniperic acid	271.227	20.7701	2.19576e+06	2.23337e+06	696419	1.11205e+06	CD	20.783	C16H32O3-[M+H-]-{M0}(0.9851)(Niso-1)	None	Neg
Kynurenic Acid	190.05	4.61105	1.13238e+07	5.69219e+07	1.31918e+06	877502	CD*,*InHouse*,*InHouse*,*InHouse	4.614*,*4.6133*,*4.6008*,*4.6072	C10H7N1O3-[M+H+]-{M0}(0.99906)(Niso-2)	None	Pos
L-(+)-Erythrulose	119.035	5.41973	5.79951e+07	5.68853e+07	4.76813e+07	4.34602e+07	CD	5.435	C4H8O4-[M+H-]-{M0}(0.9996)(Niso-2)	None	neg
L-(+)-Valine	118.086	5.55413	6.1621e+08	1.74232e+09	3.77893e+09	2.56642e+09	CD	5.552	C5H11N1O2-[M+H+]-{M0}(0.99998)(Niso-3)	None	Pos
L-3-hydroxykynurenine	225.087	4.55288	7.19033e+06	6.53533e+06	1.08242e+07	6.98997e+06	CD	4.554	C10H12N2O4-[M+H+]-{M0}(0.99606)(Niso-2)	None	Pos
L-3-nitrotyrosine	227.067	5.04234	5.25099e+06	4.33243e+06	6.63938e+06	4.46549e+06	CD	5.023	C9H10N2O5-[M+H+]-{M0}(0.99474)(Niso-1)	None	Pos
Lactic acid	89.0244	4.29086	3.25421e+07	2.40715e+07	8.73857e+08	1.6921e+10	CD*,*InHouse1*,*InHouse_G*,*InHouse	4.227	C3H6O3-[M+H-]-{M0}(0.99982)(Niso-2)	None	Neg
L-Alanyl-L-glutamine	218.114	1.16191	393195	576641	1.57509e+08	1.07949e+06	CD	1.136	C8H15N3O4-[M+H+]-{M0}(0.99537)(Niso-1)	None	Pos
L-Alanyl-L-proline	187.108	5.81048	1.09267e+07	2.29405e+07	9.8158e+07	3.64382e+07	CD	5.804	C8H14N2O3-[M+H+]-{M0}(0.99968)(Niso-2)	None	Pos
L-alpha-Aminoadipic acid	160.062	4.66758	3.359e+07	1.12888e+07	2.42508e+07	1.94221e+07	CD*,*InHouse	4.555*,*4.6679	C6H11N1O4-[M+H-]-{M0}(0.99977)(Niso-2)	None	Neg
L-alpha-Aspartyl-L-phenylalanine	279.097	12.9683	3.96936e+06	2.57117e+06	1.1383e+06	8.15194e+06	CD	12.918	C13H16N2O5-[M+H-]-{M0}(0.98937)(Niso-1)	None	Neg
L-alpha-Glycerylphosphorylcholine	258.109	1.61147	8.58944e+06	1.28679e+07	2.08401e+07	4.33545e+07	CD	1.586	C8H20N1O6P1-[M+H+]-{M0}(0.99915)(Niso-2)	None	Pos
LAPPAOL B	549.216	6.6528	1.58574e+06	460953	1.16825e+07	9.49476e+06	CD	6.642	C31H34O9-[M+H-]-{M0}(0.9448)(Niso-1)	None	Neg
laurilsulfate	265.147	12.6487	9.67207e+06	1.02439e+07	8.94709e+06	9.72207e+06	CD	12.627	C12H26O4S1-[M+H-]-{M0}(0.99839)(Niso-2)	None	neg
L-coprine	201.088	13.9288	5.45164e+06	5.10049e+06	7.88817e+06	5.42294e+06	CD	13.885	C8H14N2O4-[M+H-]-{M0}(0.99982)(Niso-2)	None	neg
L-Dihydrofolic acid	442.151	1.34002	546306	941750	6.65607e+06	4.69217e+06	CD	1.454	C19H21N7O6-[M+H-]-{M0}(0.97394)(Niso-1)	None	Neg
Leu-arg	288.204	7.61796	1.51439e+07	1.14412e+07	9.01493e+08	7.56072e+06	CD	7.61	C12H25N5O3-[M+H+]-{M0}(0.9996)(Niso-2)	None	Pos
Leucine	130.087	5.22351	6.70874e+07	6.13385e+07	1.47613e+09	1.00455e+09	CD	5.211	C6H13N1O2-[M+H-]-{M0}(0.99933)(Niso-2)	None	Neg
Leucylasparagine	246.146	5.80694	6.57131e+06	5.84946e+06	3.55011e+08	1.12944e+07	CD	5.807	C10H19N3O4-[M+H+]-{M0}(0.99305)(Niso-1)	None	Pos
Leucylproline	229.155	5.10693	1.18717e+09	1.41974e+08	3.3815e+08	3.45126e+06	CD	5.105	C11H20N2O3-[M+H+]-{M0}(0.99991)(Niso-3)	None	Pos
leu-gln	258.146	5.6512	683514	1	8.93954e+07	4.07045e+06	CD	5.641	C11H21N3O4-[M+H-]-{M0}(0.99171)(Niso-1)	None	Neg
Leu-Gly-Gly	244.13	5.8141	2.85239e+06	4.0365e+06	3.13255e+08	1.26045e+07	CD	5.816	C10H19N3O4-[M+H-]-{M0}(0.99305)(Niso-1)	None	Neg
Leu-Gly-Pro	286.177	11.1239	1.79179e+08	6.28967e+07	9.82692e+06	1.37583e+07	CD	11.073	C13H23N3O4-[M+H+]-{M0}(0.99982)(Niso-3)	None	Pos
Leu-Leu	245.187	11.9468	3.85042e+06	2.50222e+06	9.3352e+07	1.06117e+06	CD	11.895	C12H24N2O3-[M+H+]-{M0}(0.99876)(Niso-2)	None	Pos
Leu-pro	229.155	2.18687	2.62344e+07	2.46191e+07	4.5985e+07	2.74993e+07	CD	2.184	C11H20N2O3-[M+H+]-{M0}(0.99679)(Niso-2)	None	Pos
Leu-Val	231.171	4.92565	1.21642e+07	6.92419e+06	1.76361e+09	5.93627e+06	CD	4.919	C11H22N2O3-[M+H+]-{M0}(0.99883)(Niso-2)	None	Pos
L-gamma-Glutamyl-L-leucine	259.129	5.6073	1.88174e+07	1.61042e+07	2.20128e+08	1.80436e+07	CD	5.584	C11H20N2O5-[M+H-]-{M0}(0.99467)(Niso-2)	None	Neg
L-gamma-Glutamyl-L-valine	247.129	5.81119	9.73607e+06	1.27952e+07	1.02985e+08	5.72404e+06	CD	5.816	C10H18N2O5-[M+H+]-{M0}(0.9976)(Niso-2)	None	Pos
L-Gulono-1,4-lactone	177.041	2.97543	3.75136e+07	4.38477e+07	2.03407e+08	1.06175e+08	CD	2.973	C6H10O6-[M+H-]-{M0}(0.99909)(Niso-3)	None	Neg
L-Hexanoylcarnitine	258.17	16.9111	800513	1.46198e+06	1	1	CD	16.905	C13H25N1O4-[M+H-]-{M0}(0.98973)(Niso-1)	None	Neg
Lorbamate	257.15	4.30028	6.16745e+07	5.21648e+07	7.62267e+07	5.58104e+07	CD	4.292	C12H22N2O4-[M+H-]-{M0}(0.99959)(Niso-3)	None	neg
Lotaustralin	260.114	13.6728	6.33852e+06	6.50846e+06	1.27292e+07	5.74338e+06	CD	13.655*,*13.777	C11H19N1O6-[M+H-]-{M0}(0.99266)(Niso-1)	None	neg
L-Pipecolic acid	130.087	1.59778	3.14903e+07	4.54031e+07	1.60188e+08	1.11979e+08	CD*,*InHouse	1.546*,*1.5877*,*1.5877*,*1.5852*,*1.5852	C6H11N1O2-[M+H+]-{M0}(0.99771)(Niso-1)	None	Pos
L-Proline	114.056	5.58069	410439	1.83416e+06	4.1873e+07	3.6364e+07	CD	5.562	C5H9N1O2-[M+H-]-{M0}(0.99839)(Niso-1)	None	Neg
L-Pyroglutamic acid	128.035	4.55951	1.33323e+08	3.03893e+07	6.78139e+09	5.29248e+09	CD*,*CD_InHouse*,*InHouse*,*CD_InHouse	4.505*,*4.6834*,*4.6834*,*4.6834	C5H7N1O3-[M+H-]-{M0}(0.99997)(Niso-3)	None	Neg
L-Threonic acid	135.03	1.13714	1.214e+08	1.94051e+08	1.14331e+08	7.43649e+08	CD	1.12	C4H8O5-[M+H-]-{M0}(1)(Niso-3)	None	Neg
Lys-Arg	301.199	9.68132	1	1	3.99694e+06	721029	CD	9.644	C12H26N6O3-[M+H-]-{M0}(0.99677)(Niso-2)	None	Neg
lys-gln	275.172	7.6792	1.90731e+06	995828	6.54922e+07	4.38845e+06	CD	7.663	C11H22N4O4-[M+H+]-{M0}(0.99123)(Niso-1)	None	Pos
Lysine	147.113	7.24704	1.57951e+07	5.78615e+07	7.63122e+09	3.59737e+09	CD*,*InHouse*,*InHouse	7.238*,*7.142*,*7.1286	C6H14N2O2-[M+H+]-{M0}(0.99923)(Niso-2)	None	Pos
lys-leu	260.196	7.24625	5.84436e+06	1	8.88408e+08	4.04061e+07	CD	7.191	C12H25N3O3-[M+H+]-{M0}(0.99965)(Niso-2)	None	Pos
Lys-Lys	275.208	8.58917	4.58044e+06	290815	6.81369e+06	2.48856e+06	CD	8.571	C12H26N4O3-[M+H+]-{M0}(0.98968)(Niso-1)	None	Pos
Lys-phe	294.182	7.09673	939682	291988	1.67277e+08	1.68057e+06	CD	7.077	C15H23N3O3-[M+H+]-{M0}(0.98525)(Niso-1)	None	Pos
Lys-Pro	244.166	7.34563	3.0069e+06	1.70922e+06	3.61227e+07	1.8632e+07	CD	7.32	C11H21N3O3-[M+H+]-{M0}(0.9917)(Niso-1)	None	Pos
lys-thr	248.161	7.7697	2.25418e+06	1.56387e+06	1.9071e+08	4.48725e+07	CD	7.751	C10H21N3O4-[M+H+]-{M0}(0.99561)(Niso-2)	None	Pos
Lysylvaline	246.182	7.50965	4.33727e+06	3.37658e+06	2.4174e+08	4.93409e+07	CD	7.484	C11H23N3O3-[M+H+]-{M0}(0.99167)(Niso-1)	None	Pos
L-α-LYSOPHOSPHATIDYLCHOLINE, CAPROYL	354.167	13.4132	867605	385225	423467	352155	CD	13.34	C14H30N1O7P1-[M+H-]-{M0}(0.9881)(Niso-1)	None	Neg
Malate	133.014	6.52271	3.99716e+06	2.33022e+06	4.18298e+07	1.12272e+07	CD*,*InHouse*,*InHouse1*,*InHouse*,*InHouse1	6.542*,*6.5196*,*6.5196*,*6.5207*,*6.5207	C4H6O5-[M+H-]-{M0}(0.99936)(Niso-2)	None	Neg
Malondialdehyde	71.0138	5.83355	1	321771	2.38124e+08	511928	CD	5.815	C3H4O2-[M+H-]-{M0}(0.9995)(Niso-1)	None	Neg
Malonic acid	103.004	4.74711	3.31863e+07	1.84329e+07	1.77389e+07	1.40894e+08	CD*,*InHouse*,*InHouse*,*InHouse*,*InHouse*,*InHouse*,*InHouse	4.767*,*4.7275*,*4.7275*,*4.734*,*4.734*,*4.7291*,*4.7291	C3H4O4-[M+H-]-{M0}(0.99996)(Niso-3)	None	Neg
Maraniol	205.086	20.3217	9.0085e+06	9.97052e+06	1.04851e+07	8.21748e+06	CD	20.321	C12H12O3-[M+H+]-{M0}(0.99992)(Niso-2)	None	Pos
Marimastat	330.203	12.4937	599552	1	8.64355e+07	6.37769e+06	CD	12.346	C15H29N3O5-[M+H-]-{M0}(0.98517)(Niso-1)	None	neg
mebutamate	231.135	5.61908	8.03304e+06	1.11707e+07	3.2003e+08	2.68093e+06	CD	5.562	C10H20N2O4-[M+H-]-{M0}(0.99772)(Niso-2)	None	neg
medorinone	159.057	14.9277	27775.8	1	686359	218406	CD	14.898	C9H8N2O1-[M+H-]-{M0}(0.99471)(Niso-1)	None	Neg
Megestrol	343.227	19.7601	351965	118069	774458	175367	CD	19.76	C22H30O3-[M+H+]-{M0}(0.97207)(Niso-1)	None	Pos
meglumine	194.103	4.32329	1	1	4.85036e+06	1.25644e+07	CD	4.321	C7H17N1O5-[M+H-]-{M0}(0.99777)(Niso-2)	None	neg
MEIQX	214.108	4.41177	1.42146e+06	1.67246e+06	2.54165e+06	1.54352e+06	CD	4.412	C11H11N5-[M+H+]-{M0}(0.99083)(Niso-1)	None	Pos
Melonal	139.113	15.8774	5.84336e+06	4.55464e+06	1.04919e+07	4.87166e+06	CD	15.857	C9H16O1-[M+H-]-{M0}(0.99994)(Niso-2)	None	Neg
mephenesin	181.087	17.4881	4.28679e+06	2.9199e+06	8.12121e+06	2.95505e+06	CD	17.483	C10H14O3-[M+H-]-{M0}(0.99991)(Niso-2)	None	neg
meprobamate	217.119	5.63087	5.95338e+06	1.12035e+07	3.35182e+08	8.34983e+06	CD	5.614	C9H18N2O4-[M+H-]-{M0}(0.99464)(Niso-1)	None	neg
Mesalazine	152.035	17.2812	1.16098e+07	1.25263e+07	1.73876e+07	1.55532e+07	CD	17.262*,*17.265	C7H7N1O3-[M+H-]-{M0}(0.99992)(Niso-2)	None	neg
Methanesulfonic acid	94.9808	5.12029	4.42266e+07	2.38393e+07	2.40506e+07	1.87465e+07	CD	5.097	C1H4O3S1-[M+H-]-{M0}(0.9989)(Niso-1)	None	Neg
metharbital	197.093	14.3932	4.10584e+06	3.79205e+06	5.65877e+06	3.28132e+06	CD	14.359	C9H14N2O3-[M+H-]-{M0}(0.99924)(Niso-2)	None	neg
Methionine	150.059	5.40091	3.1409e+08	6.18402e+08	1.09371e+09	6.62385e+08	CD	5.4	C5H11N1O2S1-[M+H+]-{M0}(0.99771)(Niso-1)	None	Pos
Methionine sulfoxide	166.054	5.81591	1.56525e+07	5.90908e+07	5.3639e+08	2.22311e+08	CD	5.81	C5H11N1O3S1-[M+H+]-{M0}(0.99764)(Niso-1)	None	Pos
Methohexital	261.124	5.00171	4.75375e+08	2.07879e+08	4.28714e+07	7.79851e+06	CD	4.997	C14H18N2O3-[M+H-]-{M0}(0.9999)(Niso-4)	None	neg
Methyl 1-[(1S)-2,2-dimethyl-2,3-dihydro-1H-inden-1-yl]-1H-imidazole-5-carboxylate	271.145	15.3881	2.43984e+06	1.97041e+06	3.45946e+06	1.45855e+06	CD	15.37	C16H18N2O2-[M+H+]-{M0}(0.99735)(Niso-2)	None	Pos
Methyl 2-[(4,6-dimethoxy-2-pyrimidinyl)oxy]-6-[(1E)-N-methoxyethanimidoyl]benzoate	360.12	14.3023	106752	115229	362408	221798	CD	14.264	C17H19N3O6-[M+H-]-{M0}(0.76615)(Niso-2)	None	Neg
Methyl 3,4,5-trimethoxycinnamate	251.092	17.9507	1.72875e+07	1.75573e+07	2.2206e+07	2.21946e+07	CD	17.946	C13H16O5-[M+H-]-{M0}(0.99997)(Niso-3)	None	Neg
Methyl alpha-aspartylphenylalaninate	293.114	13.2997	1.18799e+07	9.39253e+06	1.35128e+07	9.47365e+06	CD	13.259	C14H18N2O5-[M+H-]-{M0}(0.99973)(Niso-3)	None	Neg
Metirosine	194.082	18.9562	2.46159e+07	2.80091e+07	3.43699e+07	3.32549e+07	CD	18.952	C10H13N1O3-[M+H-]-{M0}(0.99994)(Niso-3)	None	neg
Mono(2-ethylhexyl) phthalate (MEHP)	279.159	20.3242	5.99242e+07	6.23998e+07	6.92613e+07	5.29909e+07	CD	20.32	C16H22O4-[M+H+]-{M0}(0.99998)(Niso-4)	None	Pos
muramic acid	250.093	1.14399	1.61593e+07	2.3163e+07	1.96596e+07	2.25513e+07	CD	1.115	C9H17N1O7-[M+H-]-{M0}(0.99985)(Niso-2)	None	Neg
N-(1-{[Methyl(2-methyl-2-propanyl)carbamoyl]amino}ethyl)-alpha-asparagine	289.188	9.91476	2.06664e+06	1	1.08771e+06	1	CD	9.867	C12H24N4O4-[M+H+]-{M0}(0.99692)(Niso-2)	None	Pos
N-(1-{[Methyl(2-methyl-2-propanyl)carbamoyl]amino}ethyl)-alpha-asparagine*,*N-(1-{[Methyl(2-methyl-2-propanyl)carbamoyl]amino}ethyl)-alpha-asparagine	289.188	9.82413	3.14736e+06	3.30316e+06	1.26907e+06	3.0048e+06	CD*,*CD	9.867*,*9.764	C12H24N4O4-[M+H+]-{M0}(0.99852)(Niso-2)	None	Pos
N-(2-Cyanoethyl)-L-glutamine	200.103	4.4969	2.04625e+07	1.78035e+07	3.03503e+07	1.75078e+07	CD	4.5	C8H13N3O3-[M+H+]-{M0}(0.99917)(Niso-2)	None	Pos
N(3)-(4-Methoxyfumaroyl)-2,3-diaminopropionic acid	217.082	5.49517	1	1	1.32233e+08	6.97125e+07	CD	5.489	C8H12N2O5-[M+H+]-{M0}(0.9997)(Niso-2)	None	Pos
N-(4-{[(5R)-7-Chloro-5-hydroxy-2,3,4,5-tetrahydro-1H-1-benzazepin-1-yl]carbonyl}-3-methylphenyl)-2-methylbenzamide	449.163	5.96818	549616	280832	1.87312e+06	1.34682e+06	CD	6.107	C26H25Cl1N2O3-[M+H+]-{M0}(0.82449)(Niso-1)	None	Pos
N-(4-Amino-1-carboxybutyl)glutamic acid	261.109	9.61522	4.6476e+06	2.619e+06	1	1	CD	9.625	C10H18N2O6-[M+H-]-{M0}(0.99972)(Niso-3)	None	Neg
N-(4-Heptanyl)-1,3-benzodioxole-5-carboxamide	262.144	17.7841	679983	1	9.88362e+06	4.23278e+06	CD	17.775	C15H21N1O3-[M+H-]-{M0}(0.99947)(Niso-2)	None	Neg
N-(4-Hydroxy-3,5-dimethoxybenzoyl)glycine	254.067	11.0329	4.19767e+06	3.53397e+06	8.89393e+06	7.3191e+06	CD	10.98	C11H13N1O6-[M+H-]-{M0}(0.99942)(Niso-2)	None	Neg
N(6),N(6)-Dimethyladenine	164.093	9.3452	9.39045e+06	1.46462e+07	1.96626e+06	6.04332e+06	CD	9.302	C7H9N5-[M+H+]-{M0}(0.9957)(Niso-1)	None	Pos
N(6)-[(indol-3-yl)acetyl]-L-lysine	304.165	12.8566	1.59298e+06	1	3.61248e+07	1	CD	12.836	C16H21N3O3-[M+H+]-{M0}(0.98341)(Niso-1)	None	Pos
N-(6-Amino-5-nitro-4-pyrimidinyl)pentofuranosylamine	288.094	5.9894	1.17876e+06	1	4.18567e+06	1.42148e+06	CD	5.915	C9H13N5O6-[M+H+]-{M0}(0.99748)(Niso-2)	None	Pos
N-(tert-Butoxycarbonyl)-L-leucine	232.155	11.9555	6.86165e+06	6.46801e+06	7.5557e+06	3.99462e+06	CD	11.922	C11H21N1O4-[M+H+]-{M0}(0.99971)(Niso-2)	None	Pos
N,N-diacetyllegionaminic acid	333.13	12.7085	8.58543e+06	8.3944e+06	1.51383e+07	1.55544e+07	CD	12.67	C13H22N2O8-[M+H-]-{M0}(0.99693)(Niso-3)	None	neg
N,N-Dimethylacetamide	88.0758	5.65496	3.91855e+08	3.33215e+08	5.29499e+08	4.00606e+08	CD	5.648	C4H9N1O1-[M+H+]-{M0}(0.99892)(Niso-1)	None	Pos
N,N-Dimethylarginine	203.151	6.41186	6.96529e+07	3.53639e+07	3.87271e+07	4.84957e+07	CD	6.405	C8H18N4O2-[M+H+]-{M0}(0.99496)(Niso-1)	None	Pos
N,N-Dimethyl-N-phenylurea	165.103	1.98053	1.0698e+07	9.90838e+06	1.95585e+07	1.05926e+07	CD	1.976	C9H12N2O1-[M+H+]-{M0}(0.99641)(Niso-2)	None	Pos
N.pi.-Methyl-L-histidine	168.078	7.00769	2.11148e+06	4.36746e+06	1	1	CD	6.995	C7H11N3O2-[M+H-]-{M0}(0.99891)(Niso-2)	None	Neg
N-[2-(3,4-Dimethoxyphenyl)ethyl]-3-(3-hydroxy-4-methoxyphenyl)propanamide	360.181	17.5209	3.62958e+06	3.86163e+06	2.46962e+07	2.38403e+06	CD	17.514	C20H25N1O5-[M+H+]-{M0}(0.99881)(Niso-2)	None	Pos
N-[2-(4-{[5-(Aminomethyl)-3-furyl]methoxy}phenyl)ethyl]glutamine	374.171	15.2136	496508	447380	6.56439e+06	4.62296e+06	CD	15.211	C19H25N3O5-[M+H-]-{M0}(0.9825)(Niso-2)	None	neg
N-{3-[(4-Acetamidobutyl)amino]propyl}acetamide	230.187	7.89306	6.5416e+06	6.56395e+06	8.58084e+06	3.70726e+06	CD	7.857	C11H23N3O2-[M+H+]-{M0}(0.99165)(Niso-1)	None	Pos
N-{4-[(6aR)-3-Amino-1-oxo-1,2,5,6,6a,7-hexahydroimidazo[1,5-f]pteridin-8(9H)-yl]benzoyl}glutamic acid	456.164	1.34726	1.66534e+06	1.00071e+06	5.2419e+07	1	CD	1.344	C20H23N7O6-[M+H-]-{M0}(0.97139)(Niso-1)	None	Neg
N~2~-[2-(Carboxymethyl)-2-hydroxy-3-methoxy-3-oxopropanoyl]arginine	347.121	6.60094	1.069e+06	2.07239e+06	493069	83640.8	CD	6.604	C12H20N4O8-[M+H-]-{M0}(0.98983)(Niso-1)	None	Neg
N~2~-Acetyl-L-ornithine	175.108	1.2622	2.32275e+07	2.02507e+07	3.91106e+07	9.0887e+07	CD	1.235	C7H14N2O3-[M+H+]-{M0}(0.99664)(Niso-1)	None	Pos
N~6~-(5-Oxo-D-isoleucyl)-L-lysine	272.161	14.184	1.65178e+06	1.7113e+06	2.55645e+06	1.56135e+06	CD	14.15	C12H23N3O4-[M+H-]-{M0}(0.99731)(Niso-2)	None	Neg
N~6~,N~6~-Dimethyllysine	175.144	6.8422	1.83855e+08	1.8004e+08	7.79206e+07	4.1034e+07	CD	6.831	C8H18N2O2-[M+H+]-{M0}(0.99994)(Niso-3)	None	Pos
N~6~-[(2R)-3,4-Dihydro-2H-pyrrol-2-ylcarbonyl]-L-lysine	242.15	3.24916	1.68187e+08	1.34939e+08	3.07653e+08	1.6413e+08	CD	3.248	C11H19N3O3-[M+H+]-{M0}(0.99829)(Niso-3)	None	Pos
N~6~-Octanoyllysine	271.202	15.455	1.55548e+06	1.35506e+06	1.7268e+06	1.11138e+06	CD	15.418	C14H28N2O3-[M+H-]-{M0}(0.99949)(Niso-3)	None	Neg
N1-[4-hydroxy-6-(methoxymethyl)pyrimidin-2-yl]acetamide	196.073	5.86021	132191	1	808838	9.2896e+07	CD	5.834	C8H11N3O3-[M+H-]-{M0}(0.99541)(Niso-1)	None	Neg
N4-(beta-N-Acetyl-D-glucosaminyl)-L-asparagine	336.141	6.61376	1.47732e+06	1.25113e+06	5.15369e+07	5.90797e+06	CD	6.646	C12H21N3O8-[M+H+]-{M0}(0.99032)(Niso-1)	None	Pos
N6,N6,N6-Trimethyl-L-lysine	189.16	6.63095	2.24065e+08	2.01033e+08	1.22957e+08	7.68131e+07	CD	6.624	C9H20N2O2-[M+H+]-{M0}(0.99991)(Niso-3)	None	Pos
N6-Acetyl-L-lysine	189.124	1.59837	8.69689e+07	1.61111e+08	1.44535e+08	3.53563e+07	CD	1.583	C8H16N2O3-[M+H+]-{M0}(0.99569)(Niso-1)	None	Pos
N6-Dimethyladenosine	294.122	3.88693	6.83179e+06	1.86904e+06	1	1	CD	3.854	C12H17N5O4-[M+H-]-{M0}(0.98932)(Niso-1)	None	Neg
N6-Me-dAdo	266.124	1.19439	3.17756e+07	3.9847e+07	8.23504e+07	4.1271e+07	CD	1.199	C11H15N5O3-[M+H+]-{M0}(0.99988)(Niso-3)	None	Pos
N6-METHYLLYSINE	161.129	7.02998	1.37797e+08	5.86489e+07	1.38484e+07	7.871e+06	CD	7.02	C7H16N2O2-[M+H+]-{M0}(0.99994)(Niso-3)	None	Pos
N8-Acetylspermidine	188.176	8.18191	4.64602e+07	3.66459e+07	4.38773e+07	2.95115e+07	CD	8.151	C9H21N3O1-[M+H+]-{M0}(0.99417)(Niso-1)	None	Pos
N-Acetyl vitamin K5	214.087	17.9813	781187	637644	1.21241e+06	384378	CD	17.977	C13H13N1O2-[M+H-]-{M0}(0.99708)(Niso-2)	None	Neg
N-Acetyl-5-oxonorvaline	172.062	2.47734	8.13686e+06	4.28482e+06	8.83219e+06	7.76761e+06	CD	2.476	C7H11N1O4-[M+H-]-{M0}(0.99696)(Niso-1)	None	neg
N-Acetyl-ala-ala-ala-methylester	288.156	4.46013	1	2.54793e+06	4.83111e+06	3.02806e+06	CD	4.433	C12H21N3O5-[M+H+]-{M0}(0.9903)(Niso-1)	None	Pos
N-Acetylalanine	130.051	3.95125	1	1	5.07957e+07	8.15794e+07	CD_InHouse	4.0059	C5H9N1O3-[M+H-]-{M0}(0.99987)(Niso-2)	None	Neg
N-acetyl-beta-D-glucosaminylamine	219.098	6.31087	34607.4	1	1.28574e+07	128699	CD	6.301	C8H16N2O5-[M+H-]-{M0}(0.99571)(Niso-1)	None	Neg
N-Acetyl-D-alloisoleucine	172.098	13.6673	1.45526e+07	1.41246e+07	8.06465e+07	1.57963e+08	CD	13.627	C8H15N1O3-[M+H-]-{M0}(0.99841)(Niso-3)	None	Neg
N-Acetylglucosaminitol	224.113	6.78017	8.90315e+06	6.78408e+06	2.17365e+06	3.38562e+06	CD	6.772	C8H17N1O6-[M+H+]-{M0}(0.99603)(Niso-1)	None	Pos
N-acetyl-L-2-aminoadipic acid	202.072	4.52901	1.2578e+07	2.87513e+07	2.21431e+07	1.22352e+07	CD	4.499	C8H13N1O5-[M+H-]-{M0}(0.99971)(Niso-2)	None	Neg
N-Acetyl-L-aspartic acid	174.041	5.67015	6.23342e+07	1.36464e+08	2.04771e+07	1.99813e+07	CD	5.703	C6H9N1O5-[M+H-]-{M0}(0.99716)(Niso-2)	None	Neg
N-Acetyl-L-Citrulline	216.099	6.28698	1	1	1.32123e+07	30151.2	CD	6.283	C8H15N3O4-[M+H-]-{M0}(0.99914)(Niso-2)	None	Neg
N-Acetylleucylleucine	285.182	16.1571	1.16018e+06	6.99922e+06	1.27622e+06	585216	CD*,*CD	16.144	C14H26N2O4-[M+H-]-{M0}(0.99937)(Niso-2)	None	Neg
N-Acetyl-L-glutamic acid	188.056	4.86902	3.37883e+07	1.43878e+08	8.6915e+07	6.84757e+07	CD*,*InHouse*,*InHouse	4.868*,*4.857*,*4.857	C7H11N1O5-[M+H-]-{M0}(0.99984)(Niso-3)	None	Neg
N-Acetyl-L-glutamine	187.072	4.95048	1.2285e+06	1.12756e+06	4.50517e+06	5.76023e+07	CD	4.944	C7H12N2O4-[M+H-]-{M0}(0.99667)(Niso-1)	None	Neg
N-Acetyl-L-histidine	196.073	5.08421	5.74554e+06	5.52399e+06	6.93726e+06	1	CD	5.058	C8H11N3O3-[M+H-]-{M0}(0.99541)(Niso-1)	None	Neg
N-Acetyl-L-leucine	174.113	4.73899	3.42808e+06	448771	3.93903e+06	2.5831e+07	CD	4.734	C8H15N1O3-[M+H+]-{M0}(0.99603)(Niso-1)	None	Pos
N-Acetyl-L-phenylalanine	206.082	14.4412	2.4844e+06	2.26045e+06	4.8362e+07	4.20375e+07	CD	14.41	C11H13N1O3-[M+H-]-{M0}(0.99951)(Niso-2)	None	Neg
N-Acetylneuraminic acid	308.098	1.1813	1.52642e+08	1.5441e+08	1.25886e+08	1.10526e+08	CD	1.18	C11H19N1O9-[M+H-]-{M0}(0.99985)(Niso-3)	None	Neg
N-Acetylornithine	173.093	5.70273	6.89823e+07	1.39641e+08	2.98758e+07	1.99961e+08	CD*,*CD	5.699*,*5.824	C7H14N2O3-[M+H-]-{M0}(0.99688)(Niso-2)	None	Neg
N-Acetylvaline	160.097	5.47339	2.27673e+09	3.26957e+07	1.11711e+06	4.31774e+06	CD	5.466	C7H13N1O3-[M+H+]-{M0}(0.99998)(Niso-3)	None	Pos
N-Acetylvanilalanine	252.087	4.47362	295941	237029	819277	2.98771e+07	CD	4.475	C12H15N1O5-[M+H-]-{M0}(0.99136)(Niso-1)	None	Neg
Naphthalen-2-amine	144.081	4.9908	3.3867e+06	6.86332e+06	1.54271e+07	1.11214e+07	CD	4.984	C10H9N1-[M+H+]-{M0}(0.99561)(Niso-2)	None	Pos
N-Benzylformamide	136.076	5.68627	3.32875e+07	5.66621e+06	1.49264e+08	1.04958e+08	CD	5.707	C8H9N1O1-[M+H+]-{M0}(0.99952)(Niso-2)	None	Pos
n-Butyl lactate	145.087	14.3862	2.1538e+06	2.89293e+06	1.26538e+06	6.44163e+06	CD	14.354	C7H14O3-[M+H-]-{M0}(0.9972)(Niso-1)	None	Neg
N-Docosanoylglycine	398.363	21.4927	1.14096e+06	1.12268e+06	823102	975488	CD	21.493	C24H47N1O3-[M+H+]-{M0}(0.9866)(Niso-2)	None	Pos
N-glycoloyl-D-mannosaminolactone	234.061	1.58899	3.21187e+06	5.72901e+06	3.11678e+06	1.13961e+06	CD	1.577	C8H13N1O7-[M+H-]-{M0}(0.99607)(Niso-1)	None	Neg
N-Hydroxy-4-acetylaminobiphenyl	228.102	16.5801	1.28331e+06	1.17774e+06	2.09273e+06	830040	CD	16.571	C14H13N1O2-[M+H+]-{M0}(0.99987)(Niso-2)	None	Pos
N-Hydroxydecanamide	188.165	16.8786	6.38979e+06	7.56984e+06	6.22294e+06	7.43591e+06	CD	16.879	C10H21N1O2-[M+H+]-{M0}(0.99977)(Niso-2)	None	Pos
Niacin	122.025	2.38228	1.77273e+06	3.47822e+06	4.25527e+07	7.41001e+06	CD	2.389	C6H5N1O2-[M+H-]-{M0}(0.99776)(Niso-1)	None	Neg
Nicotinic acid	124.04	3.71785	4.48214e+07	1.34132e+07	1.91408e+08	1.38647e+08	CD*,*InHouse*,*InHouse*,*InHouse*,*InHouse*,*InHouse*,*InHouse*,*InHouse*,*InHouse*,*InHouse	3.713*,*3.6876*,*3.6876*,*3.6303*,*3.6572*,*3.6572*,*3.6132*,*3.6805*,*3.6805*,*3.6169	C6H5N1O2-[M+H+]-{M0}(0.99975)(Niso-2)	None	Pos
Nigakilactone E	449.218	11.5053	1	1	3.95431e+06	2.96282e+06	CD	11.497	C24H34O8-[M+H-]-{M0}(0.99564)(Niso-2)	None	Neg
N-Isovalerylglycine	158.082	13.1762	4.795e+06	2.12157e+06	1.27709e+08	7.83234e+07	CD	13.143	C7H13N1O3-[M+H-]-{M0}(0.99982)(Niso-2)	None	Neg
nitroscanate	273.033	17.3669	1.83207e+06	1.981e+07	201410	37480.9	CD	17.372	C13H8N2O3S1-[M+H+]-{M0}(0.99833)(Niso-2)	None	Pos
N-Methylanhalonine	234.113	16.5675	5.43783e+06	3.09852e+06	4.48304e+07	1.7996e+07	CD	16.558	C13H17N1O3-[M+H-]-{M0}(0.99994)(Niso-3)	None	Neg
N-Methylpyrrolidone	100.076	9.2526	2.2963e+08	2.34729e+08	2.22527e+08	1.25784e+08	CD	9.227	C5H9N1O1-[M+H+]-{M0}(0.99998)(Niso-2)	None	Pos
Nopaline	303.131	6.31291	1	1	7.25733e+06	5.97451e+06	CD	6.303	C11H20N4O6-[M+H-]-{M0}(0.99859)(Niso-2)	None	Neg
Norepinephrine sulfate	248.023	4.72834	6.23718e+06	7.6526e+06	7.06145e+06	3.44151e+06	CD	4.681	C8H11N1O6S1-[M+H-]-{M0}(0.99748)(Niso-2)	None	Neg
Norgestimate	370.237	14.968	835405	1.25076e+06	1	265373	CD	14.965	C23H31N1O3-[M+H+]-{M0}(0.96858)(Niso-1)	None	Pos
norhaman	169.076	4.54602	5.27743e+06	4.43975e+06	7.58488e+06	2.47882e+07	CD	4.513	C11H8N2-[M+H+]-{M0}(0.99227)(Niso-1)	None	Pos
N-Phenylacetylglutamic acid	264.087	13.7162	1.08472e+07	2.32141e+07	1	1	CD	13.711	C13H15N1O5-[M+H-]-{M0}(0.99987)(Niso-3)	None	Neg
NPYR	101.071	21.9178	1.05834e+07	8.31352e+06	1.24458e+07	1.0338e+07	CD	21.913	C4H8N2O1-[M+H+]-{M0}(0.99876)(Niso-1)	None	Pos
n-Ribosylhistidine	286.104	5.3936	1	1	1.60481e+07	8.57987e+06	CD	5.389	C11H17N3O6-[M+H-]-{M0}(0.99956)(Niso-2)	None	Neg
N-Tigloylglycine	156.067	3.91994	9.00066e+07	7.26838e+07	1.31222e+08	1.14015e+08	CD	3.909	C7H11N1O3-[M+H-]-{M0}(0.99966)(Niso-3)	None	Neg
N-Undecanoylglycine	244.191	17.2843	9.81061e+06	1.26952e+07	1.12293e+07	9.36484e+06	CD	17.29	C13H25N1O3-[M+H+]-{M0}(0.99971)(Niso-3)	None	Pos
nylon cyclic dimer	227.176	11.8747	1.62069e+07	1.67868e+07	1.5106e+07	1.17053e+07	CD	11.821	C12H22N2O2-[M+H+]-{M0}(0.99546)(Niso-2)	None	Pos
N-α-Acetyl-L-asparagine	173.057	1.56409	5.68358e+07	1.25339e+08	4.06735e+07	5.21833e+07	CD	1.556	C6H10N2O4-[M+H-]-{M0}(0.99903)(Niso-3)	None	Neg
O-(3-Carboxypropanoyl)homoserine	218.067	5.09436	2.26341e+07	1.68607e+07	7.79301e+06	2.55599e+08	CD	5.094	C8H13N1O6-[M+H-]-{M0}(0.99868)(Niso-2)	None	Neg
O-Acetylserine	146.046	4.95343	4.03365e+06	2.90334e+06	5.38819e+07	6.61964e+07	CD	4.952	C5H9N1O4-[M+H-]-{M0}(0.99839)(Niso-1)	None	Neg
Obliquine	447.191	5.4534	497784	379018	1	8.72985e+06	CD	5.499	C26H28N2O5-[M+H-]-{M0}(0.95918)(Niso-1)	None	Neg
octenedioic acid	171.066	14.5426	1.83504e+07	2.518e+07	1.86156e+07	2.55174e+07	CD	14.538	C8H12O4-[M+H-]-{M0}(0.99638)(Niso-1)	None	neg
Octyl 6-O-[(4xi)-D-xylo-hexofuranosyl]-alpha-D-glucopyranoside	455.251	13.9795	2.85928e+06	9.89398e+06	2.07017e+06	989325	CD	13.958	C20H38O11-[M+H+]-{M0}(0.99565)(Niso-2)	None	Pos
ODA	270.316	18.3688	2.93661e+06	2.65182e+06	3.09946e+06	2.50164e+06	CD	18.365	C18H39N1-[M+H+]-{M0}(0.99903)(Niso-2)	None	Pos
oleandolide	385.223	18.5698	186064	6.13018e+06	1	1	CD	18.566	C20H34O7-[M+H-]-{M0}(0.97685)(Niso-1)	None	Neg
olivetolic acid	223.097	17.2742	1.76051e+06	1.92042e+06	2.31104e+06	2.14501e+06	CD	17.268*,*17.262	C12H16O4-[M+H-]-{M0}(0.9997)(Niso-2)	None	neg
Olopatadine	338.174	5.6196	1.06144e+06	1.35237e+06	1	1.02167e+06	CD	5.566	C21H23N1O3-[M+H+]-{M0}(0.97389)(Niso-1)	None	Pos
ophthalmic acid	288.12	1.62437	2.75887e+06	717659	2.10895e+07	1.98607e+07	CD	1.625	C11H19N3O6-[M+H-]-{M0}(0.99176)(Niso-1)	None	neg
O-propenoyl-D-carnitine	214.108	15.1561	2.32911e+06	2.83534e+06	4.49141e+07	1.99981e+07	CD	15.138	C10H17N1O4-[M+H-]-{M0}(0.9958)(Niso-2)	None	Neg
Ornithine	133.097	7.40856	3.77954e+06	1.19976e+07	5.03448e+08	1.21889e+09	CD*,*InHouse*,*InHouse*,*InHouse	7.395*,*7.3325*,*7.3737*,*7.3286	C5H12N2O2-[M+H+]-{M0}(0.99816)(Niso-1)	None	Pos
Orotic acid	155.01	5.063	41712.5	639939	1.95124e+07	1.11815e+07	CD	5.052	C5H4N2O4-[M+H-]-{M0}(0.99822)(Niso-1)	None	Neg
orysastrobin	390.178	3.92701	212700	1	4.26215e+06	8.55846e+06	CD	3.943	C18H25N5O5-[M+H-]-{M0}(0.97775)(Niso-1)	None	Neg
Oryzaemate	224.038	17.2106	6.07268e+08	7.70363e+06	1	1	CD	17.21	C10H9N1O3S1-[M+H+]-{M0}(0.99862)(Niso-2)	None	Pos
Otonecine	184.098	14.1524	1.82799e+06	2.12443e+06	8.34815e+06	4.34981e+06	CD	14.115	C9H15N1O3-[M+H-]-{M0}(0.99959)(Niso-2)	None	Neg
Oxadixyl	277.119	5.4369	3.81757e+08	1.38781e+08	2.71018e+07	2.52577e+07	CD	5.5	C14H18N2O4-[M+H-]-{M0}(0.99219)(Niso-3)	None	neg
Oxagrelate	275.104	4.44093	2.91932e+06	2.12085e+06	2.58222e+07	2.44191e+07	CD	4.42	C14H16N2O4-[M+H-]-{M0}(0.99696)(Niso-2)	None	neg
Oxprenolol	264.16	20.4597	1.78574e+07	1.66371e+07	3.59102e+07	1.3223e+07	CD	20.436	C15H23N1O3-[M+H-]-{M0}(0.99929)(Niso-2)	None	neg
Oxymatrine	265.192	14.7143	8.47762e+06	1.56008e+07	1.18612e+06	577594	CD	14.693	C15H24N2O2-[M+H+]-{M0}(0.99997)(Niso-3)	None	Pos
Pantothenic acid	218.103	10.2717	2.55074e+07	4.55905e+07	3.5054e+07	8.43667e+06	CD	10.236	C9H17N1O5-[M+H-]-{M0}(0.99915)(Niso-3)	None	Neg
Paracetamol	150.056	14.1171	2.0913e+06	2.18844e+06	5.50774e+06	5.62377e+06	CD	14.081	C8H9N1O2-[M+H-]-{M0}(0.99965)(Niso-2)	None	neg
Paraldehyde	131.071	13.1706	3.45372e+07	1.13767e+07	1.55537e+08	1.10985e+09	CD	13.125*,*13.127	C6H12O3-[M+H-]-{M0}(0.99795)(Niso-1)	None	neg
pC-HSL	246.077	14.3626	13326.5	1	2.81976e+06	1.92059e+06	CD	14.321	C13H13N1O4-[M+H-]-{M0}(0.98992)(Niso-1)	None	Neg
p-Cresol	107.05	4.36234	2.76909e+07	1.10703e+08	2.44211e+06	794489	CD	4.345*,*4.35	C7H8O1-[M+H-]-{M0}(0.99995)(Niso-2)	None	neg
p-Cresylsulfate	187.007	13.7185	5.69219e+07	5.60017e+07	5.77747e+07	4.48156e+07	CD	13.727	C7H8O4S1-[M+H-]-{M0}(0.9987)(Niso-2)	None	Neg
p-dimethylinamyl benzoate	234.15	20.145	2.39627e+06	1.6889e+06	4.71448e+06	3.21636e+06	CD	20.141	C14H21N1O2-[M+H-]-{M0}(0.99976)(Niso-2)	None	Neg
PEG-4	195.123	10.3795	7.80913e+07	3.26415e+07	1.72679e+07	3.33912e+07	CD	10.306	C8H18O5-[M+H+]-{M0}(0.99849)(Niso-3)	None	Pos
Pendimethalin	280.13	15.7881	1.10459e+06	1.04116e+06	1.49554e+06	893892	CD	15.789	C13H19N3O4-[M+H-]-{M0}(0.99908)(Niso-2)	None	Neg
Phenethyl Î²-primeveroside	417.177	11.9124	6.52707e+06	8.25982e+06	6.33832e+06	3.66936e+06	CD	11.868	C19H28O10-[M+H+]-{M0}(0.99929)(Niso-2)	None	Pos
Phenethylamine	122.097	4.13939	7.99856e+06	8.08504e+06	7.64617e+06	7.24949e+06	CD	4.136	C8H11N1-[M+H+]-{M0}(0.99853)(Niso-2)	None	Pos
Phenobarbital	231.077	14.5453	1	60733.8	7.98013e+06	4.96423e+06	CD	14.678	C12H12N2O3-[M+H-]-{M0}(0.9909)(Niso-1)	None	neg
Phenol	93.0344	15.8749	8.76106e+06	1.38653e+08	2.12394e+06	1.75015e+06	CD	15.854	C6H6O1-[M+H-]-{M0}(0.99997)(Niso-2)	None	neg
phenyl ?-D-glucoside	255.087	15.7288	3.59393e+07	3.03644e+07	4.93933e+07	2.44744e+07	CD	15.703	C12H16O6-[M+H-]-{M0}(0.99998)(Niso-4)	None	Neg
Phenylacetyl-L-phenylalanine	282.113	17.4692	2.27063e+06	2.42571e+06	270003	116684	CD	17.473	C17H17N1O3-[M+H-]-{M0}(0.9999)(Niso-3)	None	neg
Phenylac-gln-OH	265.119	13.4976	6.38701e+06	4.71852e+06	6.55436e+06	3.37759e+06	CD	13.461	C13H16N2O4-[M+H+]-{M0}(0.99948)(Niso-2)	None	Pos
Phenylalanine	166.087	5.12815	3.36309e+08	4.65658e+07	9.1491e+09	5.34486e+09	CD*,*InHouse	5.126	C9H11N1O2-[M+H+]-{M0}(0.99994)(Niso-3)	None	Pos
Phenylalanylarginine	322.188	7.50419	882703	1	1.18947e+08	1	CD	7.481	C15H23N5O3-[M+H+]-{M0}(0.98399)(Niso-1)	None	Pos
Phenylisocyanate	120.045	13.375	2.70115e+07	4.06868e+06	1	1	CD	13.341	C7H5N1O1-[M+H+]-{M0}(0.99991)(Niso-2)	None	Pos
Phosphoric acid	96.9696	6.52315	4.43943e+08	3.74329e+08	6.3752e+08	3.28069e+08	CD	6.53	H3O4P1-[M+H-]-{M0}(1)(Niso-3)	None	Neg
Phthalic acid	165.019	12.7415	7.4978e+07	8.15202e+07	6.42557e+07	8.68226e+07	CD	12.715	C8H6O4-[M+H-]-{M0}(0.9999)(Niso-3)	None	neg
P-Hydroxybenzaldehyde	121.03	13.0422	2.93095e+07	2.27002e+07	2.32863e+08	2.46796e+07	CD	13.023*,*13.002	C7H6O2-[M+H-]-{M0}(0.99996)(Niso-2)	None	neg
Pimelic acid	159.066	13.7879	7.01388e+07	5.19233e+07	9.45499e+07	3.93208e+07	CD	13.741*,*13.73	C7H12O4-[M+H-]-{M0}(0.99998)(Niso-3)	None	neg
Pipecolinic acid	130.087	5.51229	3.98421e+06	2.43725e+07	8.24993e+07	4.9521e+07	CD*,*InHouse*,*InHouse	5.511*,*5.5035*,*5.5035	C6H11N1O2-[M+H+]-{M0}(0.99771)(Niso-1)	None	Pos
Pivagabine	186.114	14.4695	3.17807e+06	4.04993e+06	2.30655e+07	7.31898e+06	CD	14.433	C9H17N1O3-[M+H-]-{M0}(0.99929)(Niso-2)	None	neg
p-methoxybenzylisothiocyanate	178.033	17.2199	2.24203e+08	3.3607e+06	1	1	CD	17.207	C9H9N1O1S1-[M+H-]-{M0}(0.99887)(Niso-2)	None	Neg
Porphobilinogen	225.088	4.33329	3.453e+08	2.9006e+08	2.32211e+08	1.66421e+08	CD	4.295*,*4.295	C10H14N2O4-[M+H-]-{M0}(0.99993)(Niso-3)	None	neg
Porphyra-334	345.13	13.4657	2.9862e+07	2.02439e+07	4.23592e+07	2.29717e+07	CD	13.422	C14H22N2O8-[M+H-]-{M0}(0.99872)(Niso-3)	None	Neg
primidone	219.113	10.6707	434013	546692	188288	220464	CD	10.63	C12H14N2O2-[M+H+]-{M0}(0.99085)(Niso-1)	None	Pos
Proacacipetalin	258.098	15.1799	4.05555e+07	3.64104e+07	1.86968e+08	9.51529e+07	CD	15.137	C11H17N1O6-[M+H-]-{M0}(0.99963)(Niso-3)	None	Neg
pro-gln	242.114	5.84371	5.29576e+06	1.31114e+06	9.17087e+06	9.41104e+06	CD	5.918	C10H17N3O4-[M+H-]-{M0}(0.99549)(Niso-2)	None	Neg
Proline	116.071	5.55708	3.73481e+07	1.02429e+08	1.58038e+09	1.45741e+09	CD*,*InHouse*,*InHouse	5.557*,*5.5384*,*5.533	C5H9N1O2-[M+H+]-{M0}(0.99917)(Niso-2)	None	Pos
pro-met	247.112	10.3292	1.10892e+08	1.35937e+07	1.93661e+07	3.15815e+06	CD	10.262	C10H18N2O3S1-[M+H+]-{M0}(0.99863)(Niso-2)	None	Pos
Propionic acid	73.0294	3.26061	1.25568e+07	9.91739e+06	4.99244e+07	2.02137e+07	CD	3.372	C3H6O2-[M+H-]-{M0}(0.99965)(Niso-2)	None	Neg
Propoxur	208.098	19.1994	1.65718e+07	2.15338e+07	2.39527e+07	2.2896e+07	CD	19.193	C11H15N1O3-[M+H-]-{M0}(0.99999)(Niso-3)	None	neg
Propylparaben	179.071	15.2537	2.57302e+07	1.16173e+08	1	104218	CD	15.229	C10H12O3-[M+H-]-{M0}(0.99999)(Niso-3)	None	neg
Protocatechuic acid	153.019	12.8753	4.16212e+06	4.24616e+06	5.29763e+06	3.44268e+06	CD	12.883	C7H6O4-[M+H-]-{M0}(0.99955)(Niso-2)	None	Neg
Protoverine	526.303	16.3727	1.16309e+06	1.28656e+06	1.94657e+06	627290	CD	16.338	C27H43N1O9-[M+H+]-{M0}(0.95667)(Niso-1)	None	Pos
Pulcherriminic acid	257.15	10.7618	1.16773e+07	1.116e+07	1.02971e+07	7.63198e+06	CD	10.713	C12H20N2O4-[M+H+]-{M0}(0.99963)(Niso-2)	None	Pos
PUROMYCIN	470.214	7.93602	647323	440290	840823	467050	CD	7.915	C22H29N7O5-[M+H-]-{M0}(0.9976)(Niso-2)	None	Neg
p-Xylene	107.086	16.9358	8.48272e+06	8.27282e+06	1.1634e+07	5.63435e+06	CD	16.937	C8H10-[M+H+]-{M0}(0.99826)(Niso-2)	None	Pos
Pyochelin	325.068	17.8919	4.04394e+09	610326	342959	279240	CD	17.898	C14H16N2O3S2-[M+H+]-{M0}(0.99471)(Niso-2)	None	Pos
Pyridinoline	427.183	9.23527	1.23077e+06	1.34956e+06	1	1	CD	9.235	C18H28N4O8-[M+H-]-{M0}(0.97847)(Niso-1)	None	Neg
Pyridoxal	166.051	17.7573	6.67912e+06	4.64724e+06	5.33198e+06	5.43378e+06	CD	17.618	C8H9N1O3-[M+H-]-{M0}(0.99835)(Niso-2)	None	neg
PYRIMIDIFEN	378.195	9.98833	933301	1	480026	223212	CD	9.877	C20H28Cl1N3O2-[M+H+]-{M0}(0.85563)(Niso-1)	None	Pos
Pyrogallol	125.024	8.93509	1.88782e+07	5.81466e+07	1	1	CD	8.948	C6H6O3-[M+H-]-{M0}(0.99799)(Niso-1)	None	Neg
Pyrophosphoric Acid	176.936	6.52315	2.80519e+07	2.3051e+07	5.17334e+07	1.66523e+07	CD	6.532	H4O7P2-[M+H-]-{M0}(0.99991)(Niso-1)	None	Neg
Pyruvic acid	87.0086	4.48571	1.78e+06	1.16179e+07	1	5.46748e+07	CD	4.59	C3H4O3-[M+H-]-{M0}(0.9995)(Niso-1)	None	Neg
Questiomycin A	213.066	12.7941	3.34484e+06	3.59824e+06	5.80719e+06	1.03516e+06	CD	12.759	C12H8N2O2-[M+H+]-{M0}(0.9986)(Niso-2)	None	Pos
rac-Etomidate	245.129	14.8259	3.12571e+08	2.89284e+08	2.60114e+08	1.62574e+08	CD	14.813	C14H16N2O2-[M+H+]-{M0}(0.99996)(Niso-4)	None	Pos
Resolvin D1	377.234	14.9751	4.05597e+06	3.52198e+06	1	1	CD	14.974	C22H32O5-[M+H+]-{M0}(0.97206)(Niso-1)	None	Pos
Rhodojaponin IV	455.262	13.2205	5.4851e+06	5.00814e+06	3.69636e+06	2.84453e+06	CD	13.201	C24H38O8-[M+H+]-{M0}(0.66415)(Niso-3)	None	Pos
rishitin	221.154	19.8351	2.13457e+06	2.21745e+06	2.99882e+06	2.93322e+06	CD	19.834*,*19.839	C14H22O2-[M+H-]-{M0}(0.99983)(Niso-2)	None	neg
Rutinose (beta-anomer)	327.128	6.30542	1	1	8.42855e+06	3.98714e+06	CD	6.296	C12H22O10-[M+H+]-{M0}(0.99862)(Niso-2)	None	Pos
S-(2-Furylmethyl) propanethioate	169.033	13.5869	38994.6	9.66051e+07	1	1	CD	13.559	C8H10O2S1-[M+H-]-{M0}(0.99586)(Niso-1)	None	Neg
saccharopine	275.124	10.1055	1.97468e+07	3.0134e+06	1	1	CD	10.173*,*10.234	C11H20N2O6-[M+H-]-{M0}(0.99929)(Niso-2)	None	neg
S-Adenosyl-L-homocysteine	383.113	5.21996	1.70297e+07	3.26929e+07	3.17668e+06	6.665e+06	CD	5.219	C14H20N6O5S1-[M+H-]-{M0}(0.99569)(Niso-2)	None	Neg
Salicylic acid	137.024	15.8772	5.78454e+07	8.33667e+08	1.47999e+07	1.42217e+07	CD*,*InHouse*,*InHouse*,*InHouse	15.855*,*15.8254*,*15.8592*,*15.7653	C7H6O3-[M+H-]-{M0}(0.99998)(Niso-3)	None	Neg
Salicylic acid, 5-nitro-	182.01	4.46686	3.95613e+06	5.99723e+06	7.63339e+06	3.71352e+06	CD	4.448	C7H5N1O5-[M+H-]-{M0}(0.99702)(Niso-1)	None	Neg
Santene	123.117	17.7018	4.70842e+06	3.58348e+06	3.6106e+06	3.59742e+06	CD	17.726	C9H14-[M+H+]-{M0}(0.99932)(Niso-2)	None	Pos
Sapacitabine	491.321	14.4795	3.49585e+06	2.46299e+06	1.96653e+06	852152	CD	14.453	C26H42N4O5-[M+H+]-{M0}(0.99552)(Niso-2)	None	Pos
Sarmentosin	274.093	9.45743	4.67009e+07	3.31725e+07	1	1	CD	9.559	C11H17N1O7-[M+H-]-{M0}(0.99976)(Niso-4)	None	Neg
Sebacic acid	201.113	16.5395	9.11477e+06	9.83079e+06	1.59719e+07	1.25577e+07	CD	16.525	C10H18O4-[M+H-]-{M0}(0.99995)(Niso-3)	None	neg
Secnidazole	184.073	5.08657	1.80638e+07	1.62273e+07	2.30273e+07	1.5584e+07	CD	5.064	C7H11N3O3-[M+H-]-{M0}(0.99968)(Niso-2)	None	neg
ser-arg	262.152	8.11281	814892	1	5.39506e+07	1.64731e+07	CD	8.089	C9H19N5O4-[M+H+]-{M0}(0.99345)(Niso-1)	None	Pos
ser-asp	219.062	6.67166	5.22339e+06	5.07608e+06	7.32533e+07	1.56311e+06	CD	6.66	C7H12N2O6-[M+H-]-{M0}(0.99962)(Niso-3)	None	Neg
Serine	104.035	6.15462	148362	1.23252e+06	1.86234e+08	1.14224e+06	CD*,*InHouse_B*,*InHouse_B*,*InHouse_B	6.152*,*6.1261*,*6.1775*,*6.1386	C3H7N1O3-[M+H-]-{M0}(0.99937)(Niso-1)	None	Neg
Ser-Ser	191.067	6.68199	917007	1	3.97244e+07	3.03439e+06	CD	6.72	C6H12N2O5-[M+H-]-{M0}(0.99748)(Niso-1)	None	Neg
shrimp shell	220.083	1.14821	1.73628e+06	5.5207e+06	2.24569e+06	1.69638e+06	CD	1.152	C8H15N1O6-[M+H-]-{M0}(0.99605)(Niso-1)	None	Neg
sinapaldehyde glucoside	371.133	5.83005	271573	256562	1.25321e+06	380584	CD	5.799	C17H22O9-[M+H+]-{M0}(0.98349)(Niso-1)	None	Pos
Sinapyl alcohol	209.082	13.9548	1.34469e+06	1.43218e+06	2.19897e+06	1.3284e+06	CD	13.942	C11H14O4-[M+H-]-{M0}(0.99943)(Niso-2)	None	Neg
Sophoranone	461.267	14.1617	8.08954e+07	9.41417e+06	1	3.88976e+06	CD	14.179	C30H36O4-[M+H+]-{M0}(0.95892)(Niso-2)	None	Pos
spectinomycin	331.151	12.9636	814278	921373	617653	2.45077e+07	CD	12.925	C14H24N2O7-[M+H-]-{M0}(0.9997)(Niso-2)	None	neg
Stachydrine	142.087	2.23566	1	1	1.75887e+07	9.92661e+06	CD	2.22	C7H13N1O2-[M+H-]-{M0}(0.9993)(Niso-2)	None	Neg
strictosamide	497.195	5.4369	3.09621e+06	3.23369e+06	2.49009e+06	2.50891e+06	CD	5.415	C26H30N2O8-[M+H-]-{M0}(0.95914)(Niso-1)	None	Neg
Styrene	105.07	9.92159	8.09094e+06	900236	4.56731e+07	3.22735e+07	CD	9.839	C8H8-[M+H+]-{M0}(0.99988)(Niso-2)	None	Pos
Suberic acid	173.082	14.1402	2.48947e+07	4.96951e+07	4.12835e+07	5.1365e+07	CD	14.097	C8H14O4-[M+H-]-{M0}(0.99999)(Niso-3)	None	Neg
Succinate	117.019	4.50457	9.26248e+07	5.41347e+07	9.20842e+08	3.17384e+08	CD*,*InHouse1*,*InHouse1*,*InHouse1	4.446*,*4.4163*,*4.4172*,*4.4172	C4H6O4-[M+H-]-{M0}(0.99999)(Niso-3)	None	Neg
Sulfuric acid	96.96	4.481	1.08977e+07	1.31351e+06	1	1.54834e+06	CD	4.48	H2O4S1-[M+H-]-{M0}(0.99878)(Niso-1)	None	neg
tert-Butyl 3-amino-1-methyl-2,3-dioxopropylcarbamate	217.119	4.44546	4.73061e+06	4.33768e+06	6.65888e+06	1.98788e+07	CD*,*CD	4.43	C9H16N2O4-[M+H+]-{M0}(0.99466)(Niso-1)	None	Pos
Tetraneurin E	323.15	18.5368	1.91577e+06	2.50313e+06	4.26774e+06	3.7606e+06	CD	18.53*,*18.527	C17H24O6-[M+H-]-{M0}(0.99937)(Niso-2)	None	neg
Tetranor-12R-HETE	267.196	18.2768	9.13015e+06	8.16367e+06	8.51226e+06	8.76187e+06	CD	18.274	C16H26O3-[M+H+]-{M0}(0.99914)(Niso-2)	None	Pos
Thalicpureine*,*O-methylandrocymbine	384.181	20.1473	3.84933e+06	3.22868e+06	2.83478e+06	5.16989e+06	CD	20.149*,*20.153	C22H27N1O5-[M+H-]-{M0}(0.9999)(Niso-3)	None	neg
Thapsic acid	285.207	18.9137	496787	684281	617269	1.13674e+06	CD	18.909	C16H30O4-[M+H-]-{M0}(0.99973)(Niso-2)	None	Neg
thr-arg	276.167	8.10363	1.41018e+07	7.33716e+06	1.70086e+08	4.08185e+07	CD	8.086	C10H21N5O4-[M+H+]-{M0}(0.99874)(Niso-2)	None	Pos
THREONIC ACID, L-	135.03	5.8461	5.83663e+06	3.46619e+06	7.67379e+07	7.00073e+07	CD	5.825	C4H8O5-[M+H-]-{M0}(0.99909)(Niso-1)	None	Neg
Threonine	118.051	5.91679	8.03567e+07	3.12914e+08	6.90335e+08	2.49518e+07	CD*,*InHouse	5.903*,*5.9814*,*5.9503*,*5.9291	C4H9N1O3-[M+H-]-{M0}(0.99996)(Niso-3)	None	Neg
Threonylglutamine	248.126	1.19685	369056	711676	6.77307e+07	3.31474e+06	CD	1.182	C9H17N3O5-[M+H+]-{M0}(0.99428)(Niso-1)	None	Pos
threonylphenylalanine	265.119	9.24823	161027	1	1.05651e+07	1	CD	9.259	C13H18N2O4-[M+H-]-{M0}(0.98932)(Niso-1)	None	Neg
Threonylserine	205.083	6.47291	1.79564e+06	2.18408e+06	1.0948e+08	5.59045e+06	CD	6.48	C7H14N2O5-[M+H-]-{M0}(0.99916)(Niso-2)	None	Neg
Threose, D-	119.035	2.10029	1.0173e+08	1.35515e+08	2.02247e+08	8.42276e+07	CD	2.077	C4H8O4-[M+H-]-{M0}(0.99909)(Niso-1)	None	Neg
Thymidine	241.083	4.61208	1.08948e+07	9.84962e+06	1.57302e+07	1.33976e+07	CD	4.548	C10H14N2O5-[M+H-]-{M0}(0.99354)(Niso-1)	None	neg
thyronine	272.092	16.589	9.79869e+06	9.437e+06	2.2162e+07	9.77979e+06	CD	16.579	C15H15N1O4-[M+H-]-{M0}(0.9999)(Niso-3)	None	neg
Tiglylcarnitine	244.155	13.2511	3.19556e+07	1.21366e+07	1	1	CD	13.213	C12H21N1O4-[M+H+]-{M0}(0.9961)(Niso-2)	None	Pos
tranexamic acid	156.103	15.7456	98483.2	90467.4	6.66021e+07	3.83302e+07	CD	15.861	C8H15N1O2-[M+H-]-{M0}(0.99601)(Niso-1)	None	neg
trans-Azobenzene	183.092	4.34105	1.72641e+07	2.05447e+07	3.86449e+07	2.35249e+07	CD	4.343	C12H10N2-[M+H+]-{M0}(0.99992)(Niso-2)	None	Pos
trans-geranic acid	167.108	16.9934	2.36469e+07	1.75765e+07	4.27245e+07	1.68418e+07	CD	16.934	C10H16O2-[M+H-]-{M0}(0.99427)(Niso-1)	None	Neg
Trehalose*,*D-(+)-Maltose	343.123	1.1572	1.0532e+07	1.02604e+07	6.02882e+07	1.40452e+07	CD*,*CD	1.221*,*1.219	C12H22O11-[M+H+]-{M0}(0.99916)(Niso-2)	None	Pos
Trenbolone Acetate	313.18	5.57311	9.20321e+07	4.84966e+06	1	1	CD	5.516	C20H24O3-[M+H+]-{M0}(0.97703)(Niso-1)	None	Pos
Triethyl citrate	277.129	15.3167	4.71649e+06	4.97584e+06	2.80064e+06	3.22716e+06	CD	15.311	C12H20O7-[M+H+]-{M0}(0.99961)(Niso-2)	None	Pos
Triethylamine	102.128	4.14646	2.49241e+07	2.05825e+07	1.7232e+07	1.62421e+07	CD	4.147	C6H15N1-[M+H+]-{M0}(0.99975)(Niso-2)	None	Pos
Trifluoroacetic acid	112.986	6.12092	4.82387e+09	4.29835e+09	5.78458e+09	3.07966e+09	CD	6.142*,*5.998	C2H1F3O2-[M+H-]-{M0}(1)(Niso-3)	None	neg
trimetaphosphoric acid	238.891	7.07065	2.45806e+07	2.25472e+07	3.34432e+07	2.49715e+07	CD	7.088	H3O9P3-[M+H-]-{M0}(0.99999)(Niso-3)	None	Neg
Tris(hydroxymethyl)aminomethane	122.081	6.97736	1.17068e+08	1.08889e+08	1.26902e+08	9.12501e+07	CD	6.963	C4H11N1O3-[M+H+]-{M0}(0.99992)(Niso-2)	None	Pos
Tryptophan	205.098	11.0084	3.49078e+07	5.34895e+06	1.78207e+09	7.00274e+08	CD*,*InHouse	10.941*,*10.939*,*10.9835*,*10.9494*,*10.9494*,*11.0702	C11H12N2O2-[M+H+]-{M0}(0.99931)(Niso-2)	None	Pos
tybamate	273.182	4.73542	5.04611e+07	2.2526e+07	1	1	CD	4.701*,*4.703	C13H26N2O4-[M+H-]-{M0}(0.99943)(Niso-3)	None	neg
Tyrosine	182.082	3.95722	2.48984e+08	3.83205e+07	2.97083e+09	1.62488e+09	CD*,*InHouse_S*,*InHouse_S*,*InHouse_SG*,*InHouse_S	3.911	C9H11N1O3-[M+H+]-{M0}(0.99935)(Niso-3)	None	Pos
tyr-thr	281.114	13.5319	2.00725e+06	2.57106e+06	4.44946e+06	2.88738e+06	CD	13.479	C13H18N2O5-[M+H-]-{M0}(0.99813)(Niso-2)	None	Neg
Undecanedioic acid	215.129	17.1296	4.92455e+06	5.15125e+06	6.85087e+06	6.94021e+06	CD	17.128	C11H20O4-[M+H-]-{M0}(0.9998)(Niso-2)	None	Neg
UNII:6S7S02945H	212.201	18.7679	3.09273e+07	1.20137e+06	1.27619e+06	1.111e+06	CD	18.724	C13H25N1O1-[M+H+]-{M0}(0.98967)(Niso-1)	None	Pos
UNII:V9Q7UUZ15U	281.175	18.7223	1.87137e+07	1.53881e+07	3.65354e+07	9.92756e+06	CD	18.724	C16H24O4-[M+H+]-{M0}(0.99974)(Niso-2)	None	Pos
Uracil	111.02	3.6724	4.33497e+08	6.79579e+07	1.94965e+08	3.92616e+07	CD	3.67	C4H4N2O2-[M+H-]-{M0}(0.99879)(Niso-1)	None	Neg
Urea	61.0399	4.45719	5.44875e+08	4.02266e+08	3.9409e+06	593627	CD*,*InHouse	4.458*,*4.4566	C1H4N2O1-[M+H+]-{M0}(0.99984)(Niso-1)	None	Pos
Uric acid	167.021	5.53355	7.81946e+08	1.29904e+08	596696	1.09146e+06	CD*,*CD_InHouse	5.516*,*5.4512	C5H4N4O3-[M+H-]-{M0}(0.99777)(Niso-1)	None	Neg
Uridine	243.062	1.64102	3.98454e+07	2.70499e+07	8.82114e+08	6.09079e+08	CD	1.61	C9H12N2O6-[M+H-]-{M0}(0.99932)(Niso-2)	None	Neg
Uridine monophosphate	323.028	1.61211	2.99798e+07	1.25711e+07	1.52993e+07	1	CD	1.591	C9H13N2O9P1-[M+H-]-{M0}(0.99975)(Niso-2)	None	Neg
Urocanic acid	139.051	5.71625	3.9313e+06	5.50814e+06	315179	9.56402e+07	CD	5.709	C6H6N2O2-[M+H+]-{M0}(0.99864)(Niso-2)	None	Pos
Uroerythrin	466.197	1.51887	306116	3.32529e+06	2.84526e+06	651302	CD	1.51	C25H27N3O6-[M+H+]-{M0}(0.96121)(Niso-1)	None	Pos
val-arg	274.189	7.91663	1.92233e+07	6.09024e+06	7.821e+08	5.13672e+06	CD	7.894	C11H23N5O3-[M+H+]-{M0}(0.99071)(Niso-1)	None	Pos
Valclavam	328.151	10.7461	2.87091e+06	2.70166e+06	1.2262e+08	9.7765e+07	CD	10.732	C14H23N3O6-[M+H-]-{M0}(0.98708)(Niso-1)	None	Neg
Validamycin A	496.204	12.6849	2.69556e+06	1.45816e+06	468344	286131	CD	12.659	C20H35N1O13-[M+H-]-{M0}(0.99893)(Niso-2)	None	Neg
Val-Ser	203.103	1.54937	1.55898e+06	1.01364e+07	1.01696e+08	434499	CD	1.555	C8H16N2O4-[M+H-]-{M0}(0.9957)(Niso-1)	None	Neg
Valyl-4-hydroxyproline	229.119	5.49569	1.45211e+07	1.54603e+07	1.07788e+07	1.68008e+07	CD	5.46	C10H18N2O4-[M+H-]-{M0}(0.99931)(Niso-2)	None	Neg
Valylproline	213.124	9.49784	1.82473e+07	1.60186e+07	7.91176e+07	1.79753e+06	CD	9.619	C10H18N2O3-[M+H-]-{M0}(0.99906)(Niso-2)	None	Neg
Valylvaline	217.155	6.45569	480254	410288	1.15543e+06	1.05051e+08	CD	6.489	C10H20N2O3-[M+H+]-{M0}(0.99344)(Niso-1)	None	Pos
Vanillin	151.04	4.35999	2.43697e+07	9.4444e+07	2.4342e+06	1.43407e+06	CD	4.345*,*4.349	C8H8O3-[M+H-]-{M0}(0.99996)(Niso-2)	None	neg
VER A	503.228	5.4563	8.49728e+06	2.302e+07	2.43367e+07	1.08919e+07	CD	5.455	C27H34O9-[M+H+]-{M0}(0.95801)(Niso-1)	None	Pos
Vitamin C	175.025	2.73976	4.4313e+06	1	8.11382e+06	8.40838e+06	CD	2.803	C6H8O6-[M+H-]-{M0}(0.99798)(Niso-1)	None	Neg
Vorinostat	263.14	12.2407	1	1	6.29761e+07	72078.4	CD	12.236	C14H20N2O3-[M+H-]-{M0}(0.99992)(Niso-3)	None	neg
Xamoterol [USAN:BAN:INN]	340.187	14.1264	4.73941e+06	2.15741e+06	5.07241e+06	4.35684e+06	CD	14.12	C16H25N3O5-[M+H+]-{M0}(0.9996)(Niso-2)	None	Pos
Xanthine	151.026	4.74013	3.01863e+07	1.58992e+07	1.00024e+08	1	CD*,*CD_InHouse	4.696*,*4.6587	C5H4N4O2-[M+H-]-{M0}(0.99776)(Niso-1)	None	Neg
Z-Gly-Pro	305.114	12.0247	2.16435e+06	2.77343e+06	2.34807e+06	1.27123e+06	CD	12.007	C15H18N2O5-[M+H-]-{M0}(0.99908)(Niso-2)	None	Neg
Z-Leu-OH	266.139	12.886	1.87785e+07	1.99352e+07	1.099e+07	1.8801e+07	CD	12.807	C14H19N1O4-[M+H+]-{M0}(0.98825)(Niso-1)	None	Pos
ZV4	102.092	8.98956	3.10034e+07	4.28746e+07	1	1	CD	8.972	C5H11N1O1-[M+H+]-{M0}(0.99981)(Niso-2)	None	Pos
α-L-Fucopyranose	163.061	5.53809	5.54478e+07	5.13382e+07	1.76637e+07	4.02687e+07	CD	5.552	C6H12O5-[M+H-]-{M0}(0.99882)(Niso-2)	None	Neg
δ-Gluconic acid δ-lactone	177.04	2.11507	1	7.61323e+07	1	8.13084e+07	CD	2.064	C6H10O6-[M+H-]-{M0}(0.99978)(Niso-3)	None	Neg
Υ-L-Glutamyl-L-glutamic acid	277.104	1.43636	5.8595e+06	2.27197e+06	1.40955e+08	1	CD	1.435	C10H16N2O7-[M+H+]-{M0}(0.99353)(Niso-1)	None	Pos

## Sheet: Trial 2 - 3 reps
# In this trial, three replicates for each sample was run (one was labeled "D", one labeled "HS" and one replicate was labeled "P"
# In this trial, B. cenocepacia J2315 DID inhibit S. aureus biofilm formation.
Reference(m/z)	Intensity	Retention time	D_H111	Intensity	Retention time	D_J2315	Intensity	Retention time	D_LB	Intensity	Retention time	D_NRS	Intensity	Retention time	HS_H111	Intensity	Retention time	HS_J2315	Intensity	Retention time	HS_LB	Intensity	Retention time	HS_NRS	Intensity	Retention time	P_H111	Intensity	Retention time	P_J2315	Intensity	Retention time	P_LB	Intensity	Retention time	P_NRS	Intensity	Retention time	InHouse_CAS	Name	RT_min	MetSign_ID	Stable_iso_Labeling	Ion mode
212.093	313928	13.6457	212.093	313928	13.6457	212.093	360668	13.6441	212.093	7.23343e+06	13.653	212.093	5.48469e+06	13.6415	0	0	0	212.093	347027	13.6137	212.093	5.34975e+06	13.6248	212.093	3.61415e+06	13.6369	212.093	210903	13.6329	212.093	322151	13.6499	212.093	6.7372e+06	13.6617	212.093	2.78123e+06	13.6625	CD	(−)-(alpha)-Kainic Acid	13.586	C10H15N1O4-[M+H-]-{M0}(0.99392)(Niso-1)	None	Neg
170.154	3.64396e+07	15.091	170.154	3.64396e+07	15.0881	170.154	1.65115e+06	15.1433	170.154	2.32745e+06	15.1175	170.154	4.0171e+06	15.1338	170.154	3.97676e+07	15.0696	170.154	3.81051e+07	15.0722	170.154	2.40839e+07	15.0853	170.154	4.07465e+07	15.0735	170.154	5.51834e+07	15.0881	170.154	4.77592e+07	15.0794	170.154	3.84574e+07	15.0694	170.154	4.37757e+07	15.0717	CD	(-)-Lupinine	15.013	C10H19N1O1-[M+H+]-{M0}(0.99993)(Niso-2)	None	pos
358.201	8.3643e+06	20.1438	358.201	8.3643e+06	20.1438	358.201	1.26954e+07	20.1498	358.201	1.1936e+07	20.1429	358.201	1.80778e+07	20.1463	358.201	1.3371e+07	20.1416	358.201	1.25942e+07	20.1464	358.201	1.13884e+07	20.1501	358.201	8.38978e+06	20.1396	358.201	9.89032e+06	20.1501	358.201	1.47634e+07	20.137	358.201	1.04471e+07	20.1455	358.201	1.17371e+07	20.1338	CD	(.+/-.)-Laudanosine	20.156	C21H27N1O4-[M+H+]-{M0}(0.99949)(Niso-2)	None	pos
268.227	3.30356e+07	1.44107	268.227	3.30356e+07	1.43787	268.227	3.431e+07	1.43918	268.227	2.6414e+07	1.43957	268.227	1.49254e+07	1.44078	268.227	3.92385e+07	1.44165	268.227	1.5453e+07	1.44395	268.227	1.46397e+07	1.4464	268.227	1.60904e+07	1.44249	268.227	3.04775e+07	1.44058	268.227	1.58427e+07	1.44118	268.227	2.03794e+07	1.43705	268.227	1.70435e+07	1.44219	CD	(+)-Allopumiliotoxin 267A	1.441	C16H29N1O2-[M+H+]-{M0}(0.9996)(Niso-2)	None	Pos
387.18	2.31736e+07	18.3488	387.18	2.31736e+07	18.3488	387.18	2.41379e+07	18.3644	387.18	1.79523e+07	18.3507	387.18	1.44918e+07	18.359	387.18	3.35825e+07	18.3466	387.18	2.11898e+07	18.3473	387.18	1.66433e+07	18.3529	387.18	1.96763e+07	18.3445	387.18	2.52643e+07	18.3521	387.18	2.19954e+07	18.3465	387.18	1.62829e+07	18.3485	387.18	2.1644e+07	18.3394	CD	(+)-Eudesmin	18.339	C22H26O6-[M+H+]-{M0}(0.99978)(Niso-3)	None	pos
147.03	7.62997e+06	4.96989	147.03	7.62997e+06	4.96836	147.03	9.24493e+06	4.97146	147.03	8.98935e+06	4.96643	147.03	6.24655e+06	4.9702	0	0	0	147.03	3.33807e+06	4.96644	147.03	6.26317e+06	4.96811	147.03	3.7361e+06	4.97245	147.03	6.14487e+06	4.97117	147.03	6.48078e+06	4.97139	147.03	9.83691e+06	4.97101	147.03	5.65395e+06	4.97172	CD	(+/-)-2-Hydroxyglutaric acid	4.821	C5H8O5-[M+H-]-{M0}(0.99963)(Niso-2)	None	Neg
321.242	3.57951e+06	19.7458	321.242	3.57951e+06	19.7479	0	0	0	321.241	298324	19.7416	321.241	414661	19.7597	321.242	2.52647e+06	19.7459	321.242	2.93819e+06	19.7434	321.242	3.60717e+06	19.7494	321.242	3.60168e+06	19.7406	321.242	3.62193e+06	19.7495	321.242	5.34999e+06	19.741	321.242	3.98963e+06	19.7442	321.242	3.9486e+06	19.7411	CD	(±)15-HETE	19.758	C20H32O3-[M+H+]-{M0}(0.99712)(Niso-2)	None	pos
209.103	4.07842e+07	5.67812	209.103	4.07842e+07	5.67812	209.103	4.39729e+07	5.67452	209.103	7.65147e+07	5.67054	209.103	4.52524e+07	5.67523	209.103	5.25054e+07	5.6761	209.103	4.46659e+07	5.67727	209.103	8.24774e+07	5.67546	209.103	5.07573e+07	5.67153	209.103	4.22396e+07	5.67485	209.103	4.4952e+07	5.67591	209.103	8.54835e+07	5.66555	209.103	4.9539e+07	5.6721	CD	(1R,2S)-1-(7,8-Dihydro-6-pteridinyl)-1,2-propanediol	5.671	C9H12N4O2-[M+H+]-{M0}(0.99655)(Niso-2)	None	Pos
332.206	6.61557e+06	2.3021	332.206	6.61557e+06	2.3021	332.206	520176	2.34127	332.206	334142	2.30798	332.207	694175	2.2815	332.206	5.68695e+06	2.3027	332.206	6.44607e+06	2.30112	332.206	5.03914e+06	2.30292	332.207	6.20938e+06	2.30276	332.206	7.47001e+06	2.30179	332.207	7.70504e+06	2.30318	332.207	7.43593e+06	2.30192	332.206	6.87309e+06	2.30125	CD	(1S,5R)-5-Isopropenyl-2-methyl-2-cyclohexen-1-yl beta-D-glucopyranoside	2.312	C16H26O6-[M+NH4+]-{M0}(0.99969)(Niso-2)	None	pos
197.13	228341	13.1853	197.13	228341	13.1853	197.13	279167	13.181	197.13	7.80067e+06	13.1966	197.13	2.34606e+06	13.1676	197.13	12087.8	13.2059	197.13	253472	13.1616	197.13	6.57647e+06	13.1692	197.13	1.06314e+06	13.1691	197.13	92473.7	13.1718	197.13	217240	13.1898	197.13	8.25726e+06	13.1936	197.13	658973	13.2046	CD	(1S,6S)-6-Aminooctahydro-1-indolizinyl acetate	13.124	C10H18N2O2-[M+H-]-{M0}(0.99345)(Niso-1)	None	Neg
194.997	1.0576e+07	4.92161	194.997	1.0576e+07	4.92514	194.997	9.18863e+06	4.92349	194.997	2.13455e+07	4.92092	194.997	1.782e+07	4.92467	0	0	0	194.997	7.40079e+06	4.91613	194.997	1.96307e+07	4.9132	194.997	1.23371e+07	4.9222	194.997	1.11444e+07	4.92559	194.997	8.29529e+06	4.9258	194.997	2.33287e+07	4.91679	194.997	1.1334e+07	4.92378	CD	(2E)-3-Methyl-4-(sulfooxy)-2-butenoic acid	4.899	C5H8O6S1-[M+H-]-{M0}(0.99857)(Niso-2)	None	Neg
201.052	1.08186e+07	1.42078	201.052	1.08186e+07	1.42078	201.052	9.58956e+06	1.42449	201.052	1.51096e+07	1.4277	201.052	1.08904e+07	1.42288	201.052	8.04133e+06	1.37676	201.052	7.07415e+06	1.42104	201.052	1.17961e+07	1.41965	201.052	9.8621e+06	1.42405	201.052	9.48018e+06	1.42434	201.052	9.49869e+06	1.42914	201.052	1.67166e+07	1.42568	201.052	8.85937e+06	1.42363	CD	(2E)-4-[(2-Amino-2-carboxyethyl)amino]-4-oxo-2-butenoic acid	1.427	C7H10N2O5-[M+H-]-{M0}(0.99953)(Niso-2)	None	Neg
209.046	2.23951e+06	13.9009	209.046	2.23951e+06	13.9009	209.046	123215	13.9018	209.046	120969	13.9195	0	0	0	209.046	2.38657e+06	13.8927	209.046	2.11899e+06	13.8668	209.046	1.13434e+06	13.8787	209.046	2.52002e+06	13.8885	209.046	3.35373e+06	13.8832	209.046	1.84608e+06	13.8934	209.046	1.99981e+06	13.9141	209.046	2.35826e+06	13.9129	CD	(2E)-5-Hydroxyferulic acid	13.848	C10H10O5-[M+H-]-{M0}(0.99984)(Niso-3)	None	Neg
398.326	4.80565e+06	20.6382	398.326	4.80565e+06	20.6382	398.326	1.19424e+06	20.648	398.326	1.07277e+06	20.6434	398.326	945764	20.6439	398.326	5.1717e+06	20.6341	398.326	4.50807e+06	20.6399	398.326	4.96978e+06	20.642	398.326	5.06414e+06	20.6323	398.326	5.94618e+06	20.6428	398.326	6.29945e+06	20.632	398.326	7.63918e+06	20.6365	398.326	6.5251e+06	20.6359	CD	(2E)-hexadecenoylcarnitine	20.651	C23H43N1O4-[M+H+]-{M0}(0.99926)(Niso-2)	None	pos
571.28	2.33048e+06	15.081	571.28	2.33048e+06	15.081	571.28	2.29625e+06	15.1386	571.279	3.84369e+06	15.127	571.279	2.25058e+06	15.1362	571.279	2.97142e+06	15.0554	571.28	2.60742e+06	15.0651	571.279	4.75628e+06	15.0853	571.279	1.75598e+06	15.0711	571.279	2.43821e+06	15.0716	571.279	2.41792e+06	15.0747	571.279	6.64199e+06	15.0694	571.279	1.15527e+06	15.0811	CD	(2E,2'E)-3,3'-[2,4-Bis(1,3-benzodioxol-5-yl)-1,3-cyclobutanediyl]bis[1-(1-piperidinyl)-2-propen-1-one]	15.028	C34H38N2O6-[M+H+]-{M0}(0.931)(Niso-1)	None	pos
155.002	1.24803e+07	5.10717	155.002	1.19638e+07	5.06575	155.002	1.24803e+07	5.07594	155.002	1.66122e+07	5.08033	155.002	7.65133e+07	5.12718	155.002	1.58505e+06	4.97129	155.002	8.71027e+06	5.06617	155.002	2.51844e+07	5.12672	155.002	3.47236e+07	5.12237	155.002	1.53294e+07	5.06619	155.002	8.04418e+06	5.08765	155.002	3.21939e+07	5.11856	155.003	3.39861e+07	5.11863	CD	(2R)-3-sulfopropanediol	5.099	C3H8O5S1-[M+H-]-{M0}(0.99843)(Niso-1)	None	Neg
272.186	3.5296e+06	18.1988	272.186	3.5296e+06	18.1988	272.185	3.13907e+06	18.2192	272.185	1.79038e+06	18.2054	272.185	2.80305e+06	18.2144	272.185	4.42275e+06	18.195	272.185	3.75589e+06	18.1996	272.185	2.22294e+06	18.2037	272.185	3.23478e+06	18.2023	272.185	4.53028e+06	18.2069	272.185	4.01418e+06	18.1996	272.185	2.51318e+06	18.2009	272.186	4.04439e+06	18.1894	CD	(2R,5R,6R)-3-[(1E,3E)-hepta-1,3-dien-1-yl]-5,6-dihydroxy-2-(hydroxymethyl)cyclohexan-1-one	18.198	C14H22O4-[M+NH4+]-{M0}(0.99915)(Niso-2)	None	pos
316.116	7.49721e+06	5.54162	316.116	7.49721e+06	5.543	316.116	19712828	5.54795	316.116	1.5595e+07	5.54795	316.115	1.69281e+07	5.54194	316.115	213880	5.5486	316.115	1.01626e+07	5.53383	316.115	1.20598e+07	5.54122	316.115	3.28066e+07	5.53265	316.115	4684290	5.53265	316.115	6734125	5.55004	316.115	1.04413e+07	5.55004	316.115	2.08162e+07	5.53537	CD	(2S)-3-(1H-Imidazol-4-yl)-2-({[(3S,4S,5R)-2,3,4-trihydroxy-5-(hydroxymethyl)tetrahydro-2-furanyl]methyl}amino)propanoic acid (non-preferred name)	5.537	C12H19N3O7-[M+H-]-{M0}(0.99035)(Niso-1)	None	Neg
282.118	4.40199e+07	1.15932	282.118	4.40199e+07	1.16225	282.118	4.39537e+07	1.17017	282.118	5.22111e+07	1.16559	282.118	2.88969e+07	1.16698	282.118	3.83005e+07	1.16632	282.118	3.99678e+07	1.16548	282.118	5.8406e+07	1.17035	282.118	3.58321e+07	1.16642	282.118	3.71126e+07	1.16779	282.118	4.05871e+07	1.16276	282.118	6.97696e+07	1.16601	282.118	3.44199e+07	1.16332	CD	(2S)-3-Hydroxy-2-({[(3S,4S,5R)-2,3,4-trihydroxy-5-(hydroxymethyl)tetrahydro-2-furanyl]methyl}amino)butanoic acid (non-preferred name)	1.167	C10H19N1O8-[M+H+]-{M0}(0.99958)(Niso-2)	None	pos
280.139	1.59685e+08	5.74413	280.139	1.59685e+08	5.74413	280.139	1.90789e+08	5.74053	280.139	2.04376e+08	5.74126	280.139	1.05352e+08	5.73181	280.139	1.41233e+08	5.73974	280.139	1.54024e+08	5.74327	280.139	2.03013e+08	5.74618	280.139	1.07224e+08	5.73517	280.139	1.13318e+08	5.74085	280.139	1.2821e+08	5.73956	280.139	2.09839e+08	5.73627	280.139	1.13556e+08	5.7334	CD	(2S)-3-Methyl-2-({[(3S,4S,5R)-2,3,4-trihydroxy-5-(hydroxymethyl)tetrahydro-2-furanyl]methyl}amino)butanoic acid (non-preferred name)	5.749	C11H21N1O7-[M+H+]-{M0}(0.9998)(Niso-3)	None	pos
328.139	9.69233e+07	9.79525	328.139	9.69233e+07	9.79525	328.139	1.00369e+08	9.74762	328.139	1.22227e+08	9.74409	328.139	9.50941e+07	9.77304	328.139	1.14531e+08	9.80595	328.139	5.90264e+07	9.74757	328.139	1.17021e+08	9.82901	328.139	1.10268e+08	9.71798	328.139	1.10938e+08	9.73552	328.139	7.37968e+07	9.82248	328.139	1.4503e+08	9.82911	328.139	9.57565e+07	9.81096	CD	(2S)-3-Phenyl-2-({[(3S,4S,5R)-2,3,4-trihydroxy-5-(hydroxymethyl)tetrahydro-2-furanyl]methyl}amino)propanoic acid (non-preferred name)	9.682	C15H21N1O7-[M+H+]-{M0}(0.99998)(Niso-3)	None	pos
294.154	2.01274e+08	5.48742	294.154	2.01274e+08	5.49238	294.155	1.57335e+08	5.48875	294.154	4.05772e+08	5.48374	294.155	2.37603e+08	5.48602	294.154	2.57837e+08	5.48589	294.154	2.12001e+08	5.48984	294.154	4.03052e+08	5.48801	294.155	2.35723e+08	5.47995	294.155	2.21909e+08	5.49328	294.155	2.26061e+08	5.49076	294.155	4.72774e+08	5.48748	294.155	2.38904e+08	5.4829	CD	(2S)-4-Methyl-2-({[(3S,4S,5R)-2,3,4-trihydroxy-5-(hydroxymethyl)tetrahydro-2-furanyl]methyl}amino)pentanoic acid (non-preferred name)	5.504	C12H23N1O7-[M+H+]-{M0}(0.99965)(Niso-3)	None	pos
229.13	2.27971e+07	6.7453	229.13	2.27971e+07	6.7453	229.13	2.11509e+07	6.74551	229.129	4.42004e+07	6.74162	229.13	2.59079e+07	6.74484	229.129	3.27514e+07	6.74612	229.129	2.46864e+07	6.74591	229.129	4.75408e+07	6.7504	229.13	3.04024e+07	6.75195	229.129	2.2462e+07	6.74752	229.13	2.34198e+07	6.74247	229.13	5.86124e+07	6.73867	229.13	2.8975e+07	6.74792	CD	(2S)-5-Carbamimidamido-2-(2-oxo-1-azetidinyl)pentanoic acid	6.749	C9H16N4O3-[M+H+]-{M0}(0.9996)(Niso-3)	None	pos
199.073	5.50759e+07	4.55546	199.073	5.50759e+07	4.50473	199.073	5.11949e+07	4.50456	199.073	5.06983e+08	4.5887	199.073	3.2246e+08	4.58467	199.072	5.84313e+07	4.58234	199.073	4.33808e+07	4.50284	199.073	4.77011e+08	4.5881	199.073	2.33847e+08	4.58207	199.073	5.33971e+07	4.50436	199.073	4.8457e+07	4.5078	199.073	5.18605e+08	4.58465	199.073	1.03643e+08	4.58668	CD*,*CD	(2S,3R,5S)-3-(2-Aminoethyl)-7-oxo-4-oxa-1-azabicyclo[3.2.0]heptane-2-carboxylic acid	4.586*,*4.505	C8H12N2O4-[M+H-]-{M0}(0.99978)(Niso-3)	None	Neg
154.051	6.42356e+06	11.0828	154.051	6.42356e+06	11.1062	154.051	288244	11.0867	154.052	548331	11.1167	154.051	74329.3	11.0774	154.051	49618.1	11.0112	154.051	4.89053e+06	11.0911	154.051	4.1672e+06	11.0988	154.051	7.03319e+06	11.0681	154.051	7.97611e+06	11.0794	154.051	6.70843e+06	11.1239	154.051	6.85009e+06	11.105	154.051	7.28043e+06	11.1043	CD	(2S,3S)-2,3-dihydro-3-hydroxyanthranilic acid zwitterion	11.144	C7H9N1O3-[M+H-]-{M0}(0.99992)(Niso-3)	None	Neg
176.057	6.46074e+07	1.59499	176.057	6.46074e+07	1.62721	176.057	1.60958e+06	1.58308	176.057	4.01124e+06	1.58565	176.057	5.50345e+06	1.57203	176.056	4.65121e+07	1.54245	176.057	1.08073e+06	1.62516	176.057	5.5499e+06	1.63247	176.057	4.06975e+06	1.5974	176.057	1.34583e+06	1.60009	176.057	976502	1.59311	176.057	4.60653e+06	1.59904	176.057	2.83508e+06	1.58223	CD*,*CD	(2S,4S)-4-Amino-2-hydroxy-2-methylpentanedioic acid	1.661*,*1.66	C6H11N1O5-[M+H-]-{M0}(0.99773)(Niso-1)	None	Neg
186.041	9.70862e+06	2.89884	186.041	8904597	2.89884	186.041	9.70862e+06	2.89884	186.041	1.79291e+07	2.91235	186.041	2.67389e+07	2.84471	0	0	0	186.041	2.76217e+06	2.9189	186.041	1.23873e+07	2.9338	186.041	1.26488e+07	2.84158	186.041	2.616e+06	2.86732	186.041	2.3432e+06	2.87023	186.041	2.25754e+07	2.9221	186.041	1.42695e+07	2.87025	CD	(2S,4S)-4-hydroxy-2,3,4,5-tetrahydrodipicolinic acid	2.917	C7H9N1O5-[M+H-]-{M0}(0.99954)(Niso-2)	None	Neg
267.16	5.46428e+06	2.28848	267.16	5.46428e+06	2.28491	267.161	1.2846e+06	2.28946	267.161	297571	2.28878	0	0	0	267.16	3.86278e+06	2.33913	267.16	2.9852e+06	2.26955	267.16	2.63243e+06	2.27005	267.16	4.12858e+06	2.28459	267.16	5.19849e+06	2.28739	267.16	3.16681e+06	2.28683	267.16	6.88604e+06	2.28683	267.16	4.88306e+06	2.2857	CD	(3aR,4R,5R,6aS)-5-Hydroxy-4-[(1E,3S)-3-hydroxy-1-octen-1-yl]hexahydro-2H-cyclopenta[b]furan-2-one	2.279	C15H24O4-[M+H-]-{M0}(0.99975)(Niso-2)	None	Neg
187.052	644621	15.3512	187.052	644621	15.3512	187.052	787613	15.3607	187.052	625964	15.3655	187.052	639991	15.3499	187.051	488766	15.3408	187.052	525364	15.3168	187.052	521561	15.3284	187.052	545049	15.3518	187.052	643037	15.347	187.052	623168	15.3494	187.052	584599	15.3806	187.052	438241	15.3657	CD	(3-Hydroxy-2-oxo-2,3-dihydro-1H-indol-3-yl)acetonitrile	15.314	C10H8N2O2-[M+H-]-{M0}(0.99358)(Niso-1)	None	Neg
181.097	1.07981e+07	10.0288	181.097	1.07981e+07	10.0288	181.097	1.35665e+07	10.0244	181.097	3.85155e+07	9.98365	181.097	1.68752e+07	10.0113	181.097	1.58521e+07	10.0205	181.097	1.38205e+07	9.98491	181.097	4.09532e+07	10.0245	181.097	2.17802e+07	9.97028	181.097	1.30522e+07	10.0035	181.097	1.36089e+07	10.0253	181.097	4.78686e+07	10.0373	181.097	2.02634e+07	10.0231	CD	(4-Ethoxyphenyl)urea	9.989	C9H12N2O2-[M+H+]-{M0}(0.99987)(Niso-2)	None	Pos
273.144	4.19603e+06	3.52459	273.144	4.19603e+06	3.52459	0	0	0	0	0	0	273.145	351002	3.43717	273.145	4.82183e+06	3.51798	273.145	7.04918e+06	3.5126	273.144	9.39311e+06	3.50955	273.144	1.06927e+07	3.51656	273.144	6.03705e+06	3.52671	273.144	7.87325e+06	3.52513	273.144	1.33116e+07	3.49943	273.145	1.49311e+07	3.51981	CD	(4R)-4-{[(4R)-4-Hydroxy-1-methyl-L-prolyl]oxy}-1-methyl-L-proline	3.573	C12H20N2O5-[M+H+]-{M0}(0.99952)(Niso-2)	None	pos
302.161	285627	16.122	302.161	285627	16.122	302.161	601893	16.1364	0	0	0	0	0	0	302.161	134133	16.1071	302.161	813782	16.118	0	0	0	0	0	0	302.161	312250	16.1223	302.161	1.08115e+06	16.1412	0	0	0	0	0	0	CD	(4S)-4-[(6-Carboxyhexanoyl)oxy]-4-(trimethylammonio)butanoate	16.106	C14H25N1O6-[M+H-]-{M0}(0.98817)(Niso-1)	None	Neg
267.16	2.6171e+06	18.5592	267.16	2.6171e+06	18.5508	0	0	0	267.161	322869	18.5505	0	0	0	267.16	2.72851e+06	18.554	267.16	2.84898e+06	18.5417	267.16	2.93162e+06	18.5476	267.16	4.88445e+06	18.5502	267.16	5.34908e+06	18.5465	267.16	2.51249e+06	18.5545	267.16	5.21789e+06	18.5588	267.161	3.45071e+06	18.5547	CD	(4S,5R,8S,9R,12R,13R)-1,5,9-Trimethyl-11,14,15-trioxatetracyclo[10.2.1.0~4,13~.0~8,13~]pentadecan-10-ol	18.56	C15H24O4-[M+H-]-{M0}(0.99979)(Niso-2)	None	Neg
217.107	2.4015e+06	14.993	217.107	2.4015e+06	14.993	217.107	2.28124e+06	15.0435	217.107	991909	15.0037	217.107	1.95585e+06	15.0317	217.107	2.5479e+06	14.9682	217.107	2.41614e+06	14.9732	217.107	1.25774e+06	14.9886	217.107	1.17813e+06	14.9878	217.107	3.16277e+06	14.993	217.107	2.16806e+06	14.9851	217.107	1.13258e+06	14.9768	217.107	1.80292e+06	14.9814	CD	(4S,5S,8S,10R)-4,5,8-trihydroxy-10-methyl-3,4,5,8,9,10-hexahydro-2H-oxecin-2-one	14.944	C10H16O5-[M+H+]-{M0}(0.99431)(Niso-1)	None	pos
234.134	860519	14.993	234.134	860519	14.993	0	0	0	234.134	632547	15.0108	0	0	0	234.134	1.28923e+06	14.9541	234.134	658478	14.9779	234.134	530759	14.9745	234.134	387747	14.9878	234.133	834458	14.9765	234.134	973283	14.9827	234.134	298634	14.9485	234.134	449783	14.9885	CD*;*CD	(4S,5S,8S,10R)-4,5,8-trihydroxy-10-methyl-3,4,5,8,9,10-hexahydro-2H-oxecin-2-one*;*Hopantenic acid	14.944*;*14.942	C10H16O5-[M+NH4+]-{M0}(0.99431)(Niso-1);C10H19N1O5-[M+H+]-{M0}(0.99388)(Niso-1)	None	pos
644.339	7.3463e+06	14.4233	0	0	0	0	0	0	644.339	7.3463e+06	14.4233	644.34	4.19426e+06	14.4324	0	0	0	0	0	0	644.34	7.64277e+06	14.3941	644.34	5.85409e+06	14.3768	0	0	0	0	0	0	644.34	1.01638e+07	14.3746	644.34	5.07628e+06	14.3946	CD	(5alpha,7alpha)-17-(Cyclopropylmethyl)-7-(2-hydroxy-3,3-dimethyl-2-butanyl)-6-methoxy-18,19-dihydro-4,5-epoxy-6,14-ethenomorphinan-3-yl beta-D-glucopyranosiduronic acid	14.284	C35H49N1O10-[M+H+]-{M0}(0.92785)(Niso-1)	None	pos
259.094	5.6398e+06	4.90677	259.094	5.6398e+06	4.90864	259.094	4.06425e+06	4.90699	259.094	851386	4.90345	259.094	2.79066e+06	4.90345	259.093	355797	4.86757	259.094	4.76595e+06	4.90671	259.094	2.33298e+06	4.90377	259.094	1.62901e+06	4.90569	259.094	6.39248e+06	4.91145	259.094	8.00245e+06	4.90694	0	0	0	259.094	1.32124e+06	4.90728	CD	(5Z)-2-Amino-4,5-dihydroxy-5-{[3-(hydroxymethyl)-2,5-dihydro-2-furanyl]imino}pentanoic acid (non-preferred name)	4.896	C10H16N2O6-[M+H-]-{M0}(0.99353)(Niso-1)	None	Neg
172.133	1.54133e+07	12.6625	172.133	1.54133e+07	12.6625	172.133	1.64922e+07	12.6762	172.133	1.41032e+07	12.6704	172.133	1.62362e+07	12.6709	172.133	1.70583e+07	12.6598	172.133	1.60738e+07	12.6692	172.133	1.3505e+07	12.671	172.133	1.08219e+07	12.6662	172.133	1.62897e+07	12.6596	172.133	1.63687e+07	12.6657	172.133	1.15736e+07	12.6564	172.133	1.51341e+07	12.6711	CD	(5Z)-3-aminonon-5-enoic acid	12.573	C9H17N1O2-[M+H+]-{M0}(0.99906)(Niso-2)	None	pos
360.18	1.91753e+06	20.0919	360.18	1.91753e+06	20.0919	360.18	1.47726e+06	20.1026	360.18	1.51195e+06	20.0879	360.18	1.64829e+06	20.0921	360.18	2.73444e+06	20.0897	360.18	1.56632e+06	20.0946	360.18	1.76997e+06	20.0982	360.18	1.89974e+06	20.087	360.18	2.35058e+06	20.0959	360.18	2.82252e+06	20.0819	360.18	2.21622e+06	20.0889	360.18	2.1369e+06	20.0788	CD	(6aR,11aR)-10-(3-Hydroxy-3-methylbutyl)-6a,11a-dihydro-6H-[1]benzofuro[3,2-c]chromene-3,9-diol	20.082	C20H22O5-[M+NH4+]-{M0}(0.99138)(Niso-2)	None	pos
315.182	2.09289e+06	17.9581	315.182	2.09289e+06	17.954	315.182	1.85115e+06	17.9585	315.182	2.75644e+06	17.9594	315.182	2.43306e+06	17.9563	315.181	5.13522e+06	17.9561	315.181	1.95329e+06	17.9508	315.181	1.72138e+06	17.9566	315.181	2.06869e+06	17.9617	315.181	2.792e+06	17.9577	315.182	1.54344e+06	17.9563	315.182	1.61287e+06	17.9656	315.182	1.63879e+06	17.9636	CD	(6S)-2,6-Anhydro-6-[(1S)-2-isopropyl-5-methylcyclohexyl]-L-gulonic acid	17.961	C16H28O6-[M+H-]-{M0}(0.99957)(Niso-2)	None	Neg
210.078	1.45357e+06	12.8723	210.078	1.45357e+06	12.8723	210.078	1.27073e+06	12.8653	210.078	2.90712e+06	12.8843	210.078	2.00794e+06	12.8607	210.077	998454	12.886	210.077	750831	12.8413	210.077	2.21588e+06	12.8504	210.077	1.50745e+06	12.8527	210.077	1.27641e+06	12.8553	210.078	948423	12.8695	210.078	2.8392e+06	12.886	210.078	1.43737e+06	12.88	CD	(DL)-3-O-Methyldopa	12.83	C10H13N1O4-[M+H-]-{M0}(0.99881)(Niso-2)	None	Neg
129.056	3.51293e+06	4.16204	129.056	3.51293e+06	4.16204	129.056	1.32031e+06	4.16178	129.056	1.62122e+06	4.16491	129.056	8.15731e+06	4.15703	0	0	0	129.056	881096	4.1602	129.056	1.08458e+06	4.15724	129.056	4.67094e+06	4.15568	129.056	4.92794e+06	4.16177	129.056	2.20885e+06	4.16839	129.056	3.26905e+06	4.1541	129.056	4.50328e+06	4.16265	CD	(Hydroxyethyl)methacrylate	4.158	C6H10O3-[M+H-]-{M0}(0.99796)(Niso-1)	None	Neg
246.135	2.48999e+07	15.3559	246.135	2.48999e+07	15.3559	246.135	2.02712e+07	15.3631	246.135	971997	15.3679	246.135	300751	15.357	246.134	1.56299e+07	15.3408	246.135	5.39413e+06	15.3215	246.135	304455	15.3213	246.134	176777	15.3588	246.135	2.86664e+07	15.3541	246.135	3.93969e+06	15.3565	246.135	418594	15.3783	246.135	248417	15.3751	CD	(R)-3-hydroxybutyrylcarnitine	15.302	C11H21N1O5-[M+H-]-{M0}(0.99995)(Niso-3)	None	Neg
187.025	6.0868e+06	4.67476	187.025	6.0868e+06	4.65161	187.025	1.10171e+07	4.65229	187.025	9.75749e+06	4.64292	187.025	1.47819e+07	4.64193	0	0	0	187.025	2.44154e+07	4.64583	187.025	7.71829e+06	4.64065	187.025	8.10588e+06	4.63936	187.025	7.51596e+06	4.65206	187.025	2.44715e+07	4.65314	187.025	1.09895e+07	4.64358	187.025	1.38862e+07	4.64326	CD	(Z)-2-Butene-1,2,3-tricarboxylic acid	4.648	C7H8O6-[M+H-]-{M0}(0.99961)(Niso-2)	None	Neg
162.076	5.87615e+07	7.1165	162.076	5.87615e+07	7.1165	162.076	6.05933e+07	7.11511	162.076	6.1697e+07	7.10681	162.076	4.20549e+07	7.10956	162.076	7.35765e+07	7.12098	162.076	5.88861e+07	7.11551	162.076	6.52716e+07	7.11158	162.076	4.007e+07	7.10471	162.076	6.3393e+07	7.11712	162.076	5.8115e+07	7.11446	162.076	7.78518e+07	7.10682	162.076	4.21737e+07	7.10541	CD*,*InHouse	.alpha.-Aminoadipic acid	7.105*,*7.12	C6H11N1O4-[M+H+]-{M0}(0.99998)(Niso-3)	None	Pos
213.098	3.30822e+06	7.57454	0	0	0	0	0	0	213.098	3.30822e+06	7.57209	213.098	2.93995e+06	7.57505	0	0	0	0	0	0	213.098	2.87812e+06	7.57911	0	0	0	0	0	0	0	0	0	213.098	4.45106e+06	7.57189	0	0	0	CD	.alpha.-Glucoheptitol	7.579	C7H16O7-[M+H+]-{M0}(0.99719)(Niso-1)	None	pos
257.115	2.85466e+06	4.05036	257.115	2.85466e+06	4.05036	257.115	4680454	4.03921	257.115	4.28211e+06	4.03921	0	0	0	257.115	1.31179e+06	4.19724	257.115	2.75023e+06	3.99346	257.114	4.21306e+06	3.98366	257.114	7.40582e+06	4.04644	257.115	5.76325e+06	4.05954	257.115	3.82541e+06	4.05909	257.114	1.42129e+07	4.04095	257.115	4.14081e+06	4.0652	CD	1-(4-Amino-4-carboxybutanoyl)-2-piperidinecarboxylic acid	4.069	C11H18N2O5-[M+H-]-{M0}(0.99222)(Niso-1)	None	Neg
213.088	4.65162e+06	10.1346	213.088	4.65162e+06	10.1346	213.089	6.38705e+06	10.2017	213.088	1.23176e+07	10.1714	213.089	8.26297e+06	10.1783	213.088	5.283e+06	10.2841	213.088	4.14619e+06	10.1276	213.088	1.01244e+07	10.1199	213.088	5.9081e+06	10.1341	213.088	6.7697e+06	10.1813	213.088	5.36386e+06	10.1791	213.088	1.31669e+07	10.1846	213.088	3.61346e+06	10.1306	CD	1-(beta-D-Ribofuranosyl)-1,2-dihydropyrimidine	10.181	C9H14N2O4-[M+H-]-{M0}(0.99984)(Niso-2)	None	Neg
257.079	1.63644e+06	4.5063	257.079	1.63644e+06	4.50473	257.079	1.04166e+06	4.50692	257.078	1.7121e+08	4.50728	257.078	1.73006e+08	4.50324	0	0	0	257.078	1.75117e+06	4.50755	257.078	1.80621e+08	4.50903	257.078	1.26233e+08	4.50602	257.078	1.10212e+06	4.50436	257.078	1.16566e+06	4.51089	257.078	2.21674e+08	4.50579	257.078	1.04935e+08	4.50353	CD	1-(beta-D-ribofuranosyl)thymine	4.511	C10H14N2O6-[M+H-]-{M0}(0.99355)(Niso-1)	None	Neg
257.078	6.20377e+07	5.54065	257.078	6.20377e+07	5.54065	257.078	7.89349e+07	5.53195	257.078	5.45786e+08	5.54795	257.078	8.76338e+08	5.52779	257.077	1.02882e+07	5.69431	257.078	7.53972e+07	5.5244	257.078	4.8612e+08	5.54122	257.078	6.10745e+08	5.51851	257.078	5.35531e+07	5.53906	257.078	9.01622e+07	5.53495	257.078	5.94809e+08	5.55475	257.078	5.38697e+08	5.52123	CD*,*InHouse	1-(beta-D-ribofuranosyl)thymine*,*Um/m3U	5.553*,*5.54	C10H14N2O6-[M+H-]-{M0}(0.99981)(Niso-3)	None	Neg
215.083	926065	12.137	215.083	926065	12.137	215.083	1.17274e+06	12.1201	215.083	2.13875e+06	12.1383	215.083	3.78624e+06	12.1117	215.082	943599	12.1699	215.083	691071	12.116	215.083	1.46001e+06	12.1277	215.083	2.71528e+06	12.0963	215.083	2.73252e+06	12.1082	215.083	1.0161e+06	12.141	215.083	2.85986e+06	12.1378	215.083	2.49975e+06	12.1422	CD	1,2,3,4-Tetrahydro-Î²-carboline-3-carboxylic acid	12.093	C12H12N2O2-[M+H-]-{M0}(0.99966)(Niso-2)	None	Neg
115.077	8.44911e+07	13.7631	115.077	8.44911e+07	13.7631	115.077	4.78022e+06	13.7734	115.077	7.92216e+06	13.7843	115.077	3.19386e+06	13.7601	115.076	5.85911e+07	13.7881	115.077	5.65724e+07	13.7445	115.077	6.71203e+07	13.7505	115.077	9.95195e+07	13.7579	115.077	1.07753e+08	13.7587	115.077	8.00483e+07	13.7744	115.077	1.00901e+08	13.7954	115.077	8.67427e+07	13.7845	CD	1,2-Cyclohexanediol	13.806	C6H12O2-[M+H-]-{M0}(0.99999)(Niso-3)	None	Neg
211.083	6.32705e+06	20.781	0	0	0	211.083	6.32705e+06	20.7808	211.083	4.80903e+06	20.8211	211.083	7.16466e+06	20.7343	0	0	0	211.083	4.36837e+06	20.8269	0	0	0	211.083	2.86437e+06	20.7802	211.083	3.958e+06	20.7427	0	0	0	0	0	0	0	0	0	CD	1,3,7-Trimethyluric acid	20.757	C8H10N4O3-[M+H+]-{M0}(0.99993)(Niso-2)	None	pos
276.17	1.38868e+07	10.4212	276.17	1.38868e+07	10.4212	276.17	1.58112e+07	10.4725	276.17	1.99014e+07	10.4292	276.171	1.10487e+07	10.4759	276.17	1.5247e+07	10.4079	276.17	1.28533e+07	10.4187	276.171	2.16193e+07	10.426	276.17	1.18212e+07	10.4262	276.17	1.61062e+07	10.443	276.17	1.64655e+07	10.4121	276.17	2.48897e+07	10.4103	276.171	1.09236e+07	10.4193	CD	1,3a,8-Trimethyl-1,2,3,3a,8,8a-hexahydropyrrolo[2,3-b]indol-5-yl methylcarbamate	10.445	C15H21N3O2-[M+H+]-{M0}(0.9998)(Niso-3)	None	Pos
299.223	409999	19.1725	299.223	409999	19.1725	299.223	318798	19.1754	299.223	521784	19.1772	299.223	671620	19.1742	299.222	970962	19.1752	299.223	484581	19.1682	299.223	370923	19.1739	299.223	372783	19.1775	299.223	383865	19.1726	299.223	373742	19.1775	299.223	289600	19.1781	299.223	415012	19.1745	CD	1,3-Dihydroxy-2-propanyl (9Z)-9-tetradecenoate	19.184	C17H32O4-[M+H-]-{M0}(0.98323)(Niso-1)	None	Neg
263.106	3.50713e+07	5.82904	263.106	3.50713e+07	5.80373	263.106	2.3507e+07	5.80484	263.106	1.92299e+07	5.80319	263.106	9.11906e+06	5.80317	263.106	5.81516e+07	5.80639	263.106	1.33058e+07	5.80758	263.106	2.07265e+07	5.80809	263.106	8.87985e+06	5.79946	263.106	4.32711e+07	5.80685	0	0	0	263.106	2.40222e+07	5.80291	263.106	1.13558e+07	5.80475	CD	1,6-Dimethoxypyrene	5.739	C18H14O2-[M+H+]-{M0}(0.99351)(Niso-2)	None	Pos
264.109	1.62087e+06	6.41249	264.109	1.62087e+06	6.41249	264.109	1.29284e+06	6.41497	264.109	2.35369e+06	6.41625	264.109	1.46173e+06	6.41356	264.108	717144	6.45346	264.109	1273797	6.41249	264.109	1.85713e+06	6.41273	264.109	1.70927e+06	6.41788	264.109	1.56333e+06	6.41426	264.109	1479682	6.41249	264.109	2.96437e+06	6.41191	264.109	1.44137e+06	6.41194	CD	1-[(3-Carboxypropyl)amino]-1-deoxy-beta-D-fructofuranose	6.419	C10H19N1O7-[M+H-]-{M0}(0.99389)(Niso-1)	None	Neg
492.311	3.85157e+06	1.40899	492.311	3.85157e+06	1.40899	0	0	0	0	0	0	0	0	0	492.31	1.9534e+06	1.41919	492.311	4.0687e+06	1.40925	492.31	3.79135e+06	1.41493	492.311	9.14287e+06	1.4099	492.311	4.29574e+06	1.41491	492.311	5.13568e+06	1.4167	492.311	8.92276e+06	1.41625	492.311	8.23178e+06	1.40949	CD	1-[(9Z)-hexadecenoyl]-sn-glycero-3-phosphocholine	1.414	C24H48N1O7P1-[M+H-]-{M0}(0.99428)(Niso-2)	None	Neg
255.197	605911	18.9964	255.197	605911	19.0009	255.197	919932	19.0117	255.197	1.26229e+06	19.0152	255.197	1585206	18.9964	0	0	0	255.197	597165	18.9989	255.197	606233	19.0023	255.197	1820375	19.0011	255.197	762360	19.0011	255.197	511922	19.0025	255.197	523262	19.0112	255.197	614531	19.0051	CD	1-[5-(4-Hydroxy-2-butanyl)-2-methyltetrahydro-2-furanyl]-4-methyl-2-pentanone	19.038	C15H28O3-[M+H-]-{M0}(0.9924)(Niso-2)	None	Neg
185.154	5.62934e+06	17.7349	185.154	5.62934e+06	17.7323	185.154	6.9325e+06	17.7502	185.154	4.23829e+06	17.7405	185.154	4.13162e+06	17.7525	185.154	3.13297e+06	17.7287	185.154	3.97607e+06	17.7322	185.154	4.06704e+06	17.7347	185.154	2.32994e+06	17.7278	185.154	9.30725e+06	17.7326	185.154	6.1039e+06	17.7354	185.154	2.6845e+06	17.7296	185.154	3.99425e+06	17.7228	CD	10-Undecenoic acid	17.732	C11H20O2-[M+H+]-{M0}(0.99753)(Niso-2)	None	pos
293.211	8.57594e+06	19.0909	293.211	8.57594e+06	19.0833	293.211	7.33579e+06	19.1059	293.211	7.78052e+06	19.0867	293.211	2.70597e+06	19.0959	293.211	6.44258e+06	19.0816	293.211	4.00716e+06	19.0921	293.211	5.60202e+06	19.0904	0	0	0	293.211	6.26791e+06	19.096	293.211	5.3609e+06	19.0874	293.211	6.86552e+06	19.0893	0	0	0	CD	12-oxo Phytodienoic Acid	19.09	C18H28O3-[M+H+]-{M0}(0.98128)(Niso-1)	None	Pos
321.244	7.53535e+06	20.7324	321.244	7.53535e+06	20.7412	321.244	39487	20.7412	0	0	0	0	0	0	321.243	1.59286e+06	20.7656	321.244	2.74598e+06	20.7458	321.243	2.63364e+06	20.7528	321.244	4.19249e+06	20.7513	321.244	4.79013e+06	20.6793	321.244	7.53957e+06	20.7482	321.244	6.78995e+06	20.754	321.244	5.41617e+06	20.744	CD	15S-hydroxyeicosatrienoic acid	20.744	C20H34O3-[M+H-]-{M0}(0.99962)(Niso-2)	None	Neg
269.212	2.68359e+06	20.4392	269.212	2.68359e+06	20.4392	269.212	1.6797e+06	20.4427	269.213	4.36521e+06	20.4412	269.213	445334	20.4391	269.212	2.05811e+06	20.4426	269.212	908758	20.4377	269.212	619701	20.4352	269.212	560340	20.454	269.212	2.66755e+06	20.4418	269.212	2.61831e+06	20.4296	269.212	321997	20.4378	269.212	2.0433e+06	20.4606	CD	16-Oxohexadecanoic acid	20.461	C16H30O3-[M+H-]-{M0}(0.99905)(Niso-2)	None	Neg
275.103	637561	13.3652	275.103	637561	13.3597	275.102	737596	13.4057	275.102	1.27921e+06	13.4029	275.103	512740	13.4067	275.103	421711	13.3468	275.103	550576	13.3498	275.102	1.35126e+06	13.3673	275.103	521263	13.3533	275.103	689898	13.3561	275.103	660553	13.3364	275.102	1.6076e+06	13.3455	275.103	546386	13.3519	CD	1-Methyl-2,3,4,9-tetrahydro-1H-beta-carboline-1,3-dicarboxylic acid	13.313	C14H14N2O4-[M+H+]-{M0}(0.98778)(Niso-1)	None	pos
170.092	1.39064e+07	6.94807	170.092	1.39064e+07	6.98275	170.092	2.07013e+07	6.98376	170.092	1.94905e+06	6.89557	170.093	3.19217e+06	6.97359	170.092	1.81816e+07	6.98497	170.092	3.35024e+07	6.98415	170.093	2.29397e+06	6.89797	170.093	1.72229e+06	6.89494	170.093	1.41034e+07	6.98577	170.093	4.02502e+07	6.98072	170.093	2.18036e+06	6.88857	170.093	1.16357e+06	6.89329	CD*,*InHouse*,*InHouse	1-Methyl-L-histidine*,*3-Methyl-L-histidine	6.98*,*6.89*,*7.09	C7H11N3O2-[M+H+]-{M0}(0.99635)(Niso-1)	None	Pos
311.187	1.98844e+06	12.6795	311.187	1.98844e+06	12.6795	311.187	1.5683e+06	12.6796	311.187	1.9563e+06	12.6672	311.187	2.003e+06	12.6647	311.187	1.95011e+06	12.6758	311.187	1.72359e+06	12.6743	311.187	1.69768e+06	12.6615	311.187	1.77385e+06	12.6566	311.187	2.36676e+06	12.6733	311.187	1.55288e+06	12.6708	311.187	1.64057e+06	12.677	311.187	1.08404e+06	12.6674	CD	1-Methyl-N-(9-methyl-9-azabicyclo[3.3.1]non-3-yl)-1H-indazole-3-carboxamide	12.645	C18H24N4O1-[M+H-]-{M0}(0.97843)(Niso-1)	None	Neg
115.087	2.81307e+07	5.70634	115.087	2.81307e+07	5.70876	115.087	3.59875e+07	5.70988	115.086	1.00995e+08	5.69648	115.087	5.60119e+07	5.70824	115.087	3.79631e+07	5.71381	115.087	3.91273e+07	5.70791	115.087	1.06383e+08	5.70139	115.087	5.57259e+07	5.70924	115.087	3.20626e+07	5.71492	115.087	4.21651e+07	5.70891	115.087	1.11918e+08	5.68676	115.087	5.81251e+07	5.70982	CD	1-Nitrosopiperidine	5.703	C5H10N2O1-[M+H+]-{M0}(0.99987)(Niso-2)	None	Pos
243.063	2.02842e+08	5.68746	243.063	2.02842e+08	5.68746	243.063	1.64435e+08	5.68583	243.062	8.02551e+08	5.68768	243.063	1.53098e+09	5.69345	243.062	3.08878e+07	5.6459	243.062	1.8833e+08	5.68299	243.062	5.91977e+08	5.68802	243.062	1.66691e+09	5.68654	243.062	2.04054e+08	5.68352	243.063	1.80707e+08	5.68176	243.062	2.92836e+08	5.74162	243.062	1.36909e+09	5.68454	CD	1-Pentofuranosyl-2,4(1H,3H)-pyrimidinedione	5.735	C9H12N2O6-[M+H-]-{M0}(0.99996)(Niso-3)	None	Neg
84.0807	1.42166e+07	1.03966	84.0807	1.42166e+07	1.03669	84.0808	1.24861e+07	1.03992	84.0807	1.76116e+07	1.03291	84.0807	2.91009e+07	1.0177	84.0807	1.51325e+07	1.02897	84.0807	1.58676e+07	1.04236	84.0807	2.01853e+07	1.03598	84.0808	1.30265e+07	1.02422	84.0808	5.01025e+06	1.02871	0	0	0	84.0808	1.77308e+07	1.03345	84.0808	1.29854e+07	1.01952	CD	1-Piperideine	1.042	C5H9N1-[M+H+]-{M0}(0.99836)(Niso-1)	None	pos
601.336	396222	15.1814	601.336	396222	15.1814	601.335	736020	15.2267	601.334	3.24501e+07	15.2031	601.334	1.68821e+07	15.2211	601.334	480111	15.1716	601.335	509693	15.1648	601.334	3.13896e+07	15.1661	601.334	2.34841e+07	15.1583	601.335	370122	15.1712	601.336	707718	15.1798	601.334	4.156e+07	15.1543	601.334	1.8164e+07	15.1589	CD	1-stearoyl-sn-glycero-3-phospho-1D-myo-inositol	15.089	C27H53O12P1-[M+H+]-{M0}(0.95738)(Niso-1)	None	pos
129.102	7.00646e+06	5.6253	129.102	7.00646e+06	5.62626	129.102	7.57166e+06	5.62502	129.102	1.73929e+07	5.62811	129.102	7.6479e+06	5.62338	129.102	8.78844e+06	5.62895	129.102	7.81245e+06	5.62305	129.102	1.87859e+07	5.63067	129.102	8.1285e+06	5.62438	129.102	7.35505e+06	5.62234	129.102	8.19683e+06	5.62576	129.102	2.09006e+07	5.62312	129.102	8.26543e+06	5.6226	CD	1-Vinyl-2-pyrrolidone	5.707	C6H9N1O1-[M+NH4+]-{M0}(0.99772)(Niso-1)	None	pos
194.046	1.59039e+06	11.8461	194.046	1.59039e+06	11.8461	194.046	1.7631e+06	11.8455	194.046	482201	11.8461	194.046	300320	11.8198	194.046	596146	11.9191	194.046	1.8051e+06	11.8355	194.046	306364	11.8138	194.046	250810	11.8138	194.046	1.29347e+06	11.8376	194.046	2.26309e+06	11.8547	194.046	465576	11.8358	194.046	389195	11.8358	CD	2-((4-Nitrophenoxy)methyl)oxirane	11.819	C9H9N1O4-[M+H-]-{M0}(0.9951)(Niso-1)	None	Neg
174.056	3.00345e+07	2.07736	174.056	3.00345e+07	2.07736	174.057	3.71617e+07	2.08188	174.056	8.06739e+06	2.09097	174.056	1.29683e+07	2.08224	174.056	2.52905e+07	2.08767	174.056	3.99711e+07	2.07229	174.056	4.02795e+06	2.07773	174.056	6.19776e+06	2.08507	174.056	2.72739e+07	2.08549	174.056	4.9523e+07	2.08644	174.056	6.21673e+06	2.08668	174.056	7.93446e+06	2.08062	CD*,*InHouse	2-(1H-indol-3-yl)acetic acid*,*Indole-3-acetic acid	2.08	C10H9N1O2-[M+H-]-{M0}(0.99995)(Niso-2)	None	Neg
149.046	8.18103e+07	5.74053	149.046	8.18103e+07	5.74168	149.046	5.37376e+07	5.74241	149.046	9.2736e+07	5.76356	149.046	1.71017e+08	5.73824	0	0	0	149.046	2.86568e+07	5.77094	149.046	8.55706e+07	5.7446	149.046	1.17809e+08	5.73132	149.046	8.82831e+07	5.73067	149.046	7.35728e+07	5.74541	149.046	8.87756e+07	5.72041	149.046	1.1307e+08	5.74112	CD	2,3,4,5-Tetrahydroxypentanal	5.766	C5H10O5-[M+H-]-{M0}(0.99989)(Niso-2)	None	Neg
240.052	3.66041e+06	10.2603	240.052	3608572	10.342	240.052	4.80459e+06	10.342	240.052	6.13119e+06	10.3266	240.052	3.93221e+06	10.3231	240.051	1.3093e+06	10.2793	240.051	3.79014e+06	10.2762	240.051	9.55339e+06	10.2893	240.051	5.37988e+06	10.2872	240.052	5.46049e+06	10.3286	240.052	4.57305e+06	10.2309	240.052	1.12052e+07	10.341	240.052	4.38197e+06	10.2909	CD	2,3,-DIHYDROXYBENZOYLSERINE	10.339	C10H11N1O6-[M+H-]-{M0}(0.99399)(Niso-1)	None	Neg
305.018	3.44553e+07	5.43928	305.018	3.44553e+07	5.43928	305.018	7.29505e+07	5.44002	305.018	8.41666e+06	5.44422	305.018	2.80049e+07	5.44057	305.018	8.09012e+06	5.52267	305.018	9.37703e+07	5.43182	305.018	6.15639e+06	5.43514	305.018	1.99653e+07	5.43836	305.018	3.1603e+07	5.4441	305.018	1.22773e+08	5.44301	305.018	8.75466e+06	5.43924	305.018	3.8818e+07	5.44108	CD	2',3'-Cyclic UMP	5.447	C9H11N2O8P1-[M+H-]-{M0}(0.99907)(Niso-3)	None	Neg
133.051	4.56685e+07	4.4361	133.051	4.56685e+07	4.43165	133.051	4.27839e+07	4.43384	133.051	1.37216e+08	4.42948	133.051	1.72063e+08	4.42781	133.051	766426	4.49436	133.051	2.40258e+07	4.42976	133.051	3.97575e+07	4.42889	133.051	6.36657e+07	4.43058	133.051	4.41126e+07	4.43128	133.051	2.88512e+07	4.43472	133.051	7.53813e+07	4.43036	133.051	6.70048e+07	4.43045	CD	2,3-Dihydroxy-3-methylbutanoic acid	4.449	C5H10O4-[M+H-]-{M0}(0.99997)(Niso-3)	None	Neg
168.077	1.18888e+07	7.05198	168.077	1.18888e+07	7.05198	168.077	1.31702e+07	7.05298	168.077	1.17561e+07	7.05189	168.077	8.82321e+06	7.04987	168.077	1.37107e+07	7.05415	168.077	1.32909e+07	7.05102	168.077	1.29812e+07	7.05196	168.077	1.03035e+07	7.04975	168.077	1.03682e+07	7.055	168.077	1.26135e+07	7.04997	168.077	1.57639e+07	7.04959	168.077	9.25685e+06	7.05046	CD	2,4-Diamino-6-nitrotoluene	7.047	C7H9N3O2-[M+H+]-{M0}(0.99897)(Niso-2)	None	Pos
123.092	2.24141e+07	3.51044	123.092	2.24141e+07	3.51044	123.092	2.38581e+07	3.50438	123.092	5.67375e+07	3.5153	123.092	1.85964e+07	3.51795	123.092	2.6001e+07	3.5109	123.092	2.49594e+07	3.52203	123.092	6.427e+07	3.51898	123.092	2.25765e+07	3.50949	123.092	2.30996e+07	3.51492	123.092	2.41194e+07	3.51806	123.092	7.23266e+07	3.49943	123.092	2.44564e+07	3.51745	CD	2,4-Diaminotoluene	3.514	C7H10N2-[M+H+]-{M0}(0.99983)(Niso-2)	None	Pos
183.005	1.52962e+06	16.938	183.005	1.52962e+06	16.938	183.005	1.39965e+06	16.9482	183.005	2.46644e+06	16.9423	183.005	1.80464e+06	16.9383	183.006	1.13293e+06	16.9447	183.004	1.57093e+06	16.924	183.005	1.50386e+06	16.9377	183.005	1.83276e+06	16.9358	183.005	1.78916e+06	16.945	183.005	1.46863e+06	16.9527	183.005	1.70707e+06	16.96	183.005	778402	16.9532	CD	2,4-Dinitrophenol	16.954	C6H4N2O5-[M+H-]-{M0}(0.99754)(Niso-1)	None	Neg
332.181	544022	10.3458	332.181	544022	10.3458	0	0	0	332.181	1.97042e+07	10.3506	0	0	0	332.182	592858	10.32	332.182	1.89847e+06	10.3432	332.181	2.54294e+07	10.3348	332.181	816079	10.3429	332.182	753564	10.3031	332.182	2.44598e+06	10.3358	332.181	2.86185e+07	10.3341	332.182	1.50966e+06	10.3415	CD	2-[2-(2-acetamido-4-methylpentanamido)propanamido]-3-hydroxypropanoic acid	10.241	C14H25N3O6-[M+H+]-{M0}(0.98704)(Niso-1)	None	pos
419.207	3.91103e+06	4.98764	0	0	0	0	0	0	419.207	3.91103e+06	4.98764	419.207	4.35358e+06	4.9867	0	0	0	0	0	0	419.206	2.892e+06	4.97754	419.207	2.75742e+06	4.98895	0	0	0	0	0	0	419.207	4.10404e+06	4.9993	419.207	2.04512e+06	4.99058	CD	2a,4-Dihydroxy-3-(hydroxymethyl)-6,6,7b-trimethyldecahydro-1H-cyclobuta[e]inden-2-yl 2,4-dihydroxy-5-methylbenzoate	4.995	C23H32O7-[M+H-]-{M0}(0.99399)(Niso-2)	None	Neg
231.098	3.61416e+07	4.77859	231.098	3.61416e+07	4.77916	231.097	3.65837e+07	4.77792	231.097	6.74076e+07	4.77734	231.097	3.19337e+07	4.77793	231.097	4.10015e+07	4.78106	231.097	3.53529e+07	4.78054	231.097	7.65611e+07	4.78089	231.097	3.60003e+07	4.77708	231.098	3.52048e+07	4.7812	231.097	3.76867e+07	4.77667	231.097	8.23321e+07	4.77596	231.098	3.42092e+07	4.77737	CD	2-Acetamido-4-(3-hydroxy-2-oxo-3-azetidinyl)butanoic acid	4.776	C9H14N2O5-[M+H+]-{M0}(0.99975)(Niso-2)	None	Pos
190.073	4.01045e+07	1.12117	190.073	4.01045e+07	1.1071	190.073	4.60121e+07	1.10817	190.072	4.90857e+07	1.11053	190.073	2.68315e+07	1.11419	190.072	2.29911e+07	1.09053	190.072	2.51251e+07	1.12395	190.072	4.46701e+07	1.11465	190.072	2.12674e+07	1.11509	190.072	5.54995e+07	1.11307	190.073	4.98403e+07	1.11299	190.072	2.95991e+07	1.09824	190.072	2.08948e+07	1.11941	CD	2-amino-2,3,7-trideoxy-D-lyxo-hept-6-ulosonic acid	1.111	C7H13N1O5-[M+H-]-{M0}(0.99989)(Niso-2)	None	Neg
211.098	1.24771e+08	1.90447	211.098	1.24771e+08	1.90447	211.098	3.38314e+06	1.90112	211.098	6.60631e+06	1.90639	211.098	1.30306e+06	1.90872	0	0	0	211.098	95524235	1.90447	211.098	84877953	1.90447	211.098	124721638	1.90447	211.098	137400732	1.90447	211.098	1.1651e+08	1.90649	211.098	1.39201e+08	1.91152	211.098	1.31702e+08	1.90233	CD	2-AMINO-3,4-DIMETHYLIMIDAZO(4,5-F)QUINOLINE	1.926	C12H12N4-[M+H-]-{M0}(0.99958)(Niso-3)	None	Neg
304.152	1.92088e+06	5.82649	304.152	1.92088e+06	5.81543	304.152	1.9407e+06	5.82089	304.152	2.48967e+07	5.82485	304.152	1.51467e+06	5.81903	304.151	1.05148e+06	5.8015	304.151	2.20781e+06	5.8228	304.151	2.24224e+07	5.81822	304.151	1.34298e+06	5.8428	304.152	1.89408e+06	5.82094	304.152	2.18718e+06	5.82387	304.152	2.77039e+07	5.82703	304.152	1.38659e+06	5.8196	CD	2-Amino-6-[(E)-(5-amino-5-carboxy-2-hydroxypentylidene)amino]-5-hydroxyhexanoic acid (non-preferred name)	5.824	C12H23N3O6-[M+H-]-{M0}(0.99604)(Niso-2)	None	Neg
350.092	489002	14.3186	350.092	489002	14.3235	350.092	614675	14.3202	350.092	7.01482e+06	14.3296	350.092	5.16918e+06	14.3162	350.091	79325.4	14.315	350.091	466820	14.2849	350.091	4.54329e+06	14.2973	350.092	2.84422e+06	14.3129	350.091	304534	14.3102	350.092	409858	14.3232	350.092	5.17389e+06	14.3477	350.092	2.4707e+06	14.3424	CD	2-Butyl-4-chloro-1-(2-nitrobenzyl)imidazole-5-acetic acid	14.359	C16H18Cl1N3O4-[M+H-]-{M0}(0.87661)(Niso-1)	None	Neg
181.122	3.55233e+06	16.384	181.122	3.55233e+06	16.3748	181.122	4.25564e+06	16.4061	181.122	3.00496e+06	16.3899	181.122	2583818	16.3899	181.122	3.26221e+06	16.3687	181.122	3.62774e+06	16.3716	181.122	3.27699e+06	16.3748	181.122	2.46877e+06	16.367	181.122	3.95744e+06	16.3791	0	0	0	181.122	2.44155e+06	16.3721	181.122	2.99367e+06	16.3628	CD	2-Butyl-6-methoxyphenol	16.412	C11H16O2-[M+H+]-{M0}(0.99987)(Niso-2)	None	Pos
321.131	1.02439e+07	6.29841	321.131	1.02439e+07	6.29841	321.131	9.85695e+06	6.315	321.131	1.73066e+07	6.30781	321.131	1.69907e+07	6.30513	321.13	7.51664e+06	6.30778	321.13	8.83481e+06	6.30766	321.13	1.46121e+07	6.30112	321.13	7.06741e+06	6.28351	321.13	1.21767e+07	6.31905	321.131	9.32994e+06	6.29443	321.131	1.61447e+07	6.29168	321.131	7.00332e+06	6.29408	CD	2'-deamino-2'-hydroxy-6'-dehydroparomamine	6.313	C12H22N2O8-[M+H-]-{M0}(0.99957)(Niso-2)	None	Neg
252.109	1.20764e+08	1.15708	252.109	1.20764e+08	1.17639	252.109	1.01948e+08	1.16546	252.109	1.46947e+08	1.18297	252.109	9.31081e+07	1.17497	252.109	8.57735e+07	1.15925	252.109	1.25514e+08	1.16784	252.109	1.51882e+08	1.18526	252.109	8.51005e+07	1.17661	252.109	1.09009e+08	1.16543	252.109	1.29114e+08	1.16511	252.109	9.67398e+07	1.18556	252.109	9.84185e+07	1.16332	CD	2'-Deoxyadenosine	1.156	C10H13N5O3-[M+H+]-{M0}(0.99962)(Niso-2)	None	Pos
228.099	7.02955e+06	5.74648	228.099	7.02955e+06	5.74648	228.099	6.17052e+06	5.74288	228.099	5.01433e+06	5.73419	228.098	1.74874e+07	5.80553	228.099	1.26778e+07	5.74446	228.099	6.55101e+06	5.74799	228.099	4.82421e+06	5.7391	228.098	1.77458e+07	5.80889	228.099	8.42127e+06	5.74321	228.099	7.86894e+06	5.74191	0	0	0	228.098	1.82135e+07	5.80947	CD	2'-Deoxycytidine	5.801	C9H13N3O4-[M+H+]-{M0}(0.99432)(Niso-1)	None	pos
325.185	4.64988e+06	12.6597	325.185	4.64988e+06	12.6597	325.185	4.90888e+06	12.6645	325.185	5.36174e+06	12.6649	325.185	5.71466e+06	12.66	325.184	4.73945e+06	12.664	325.184	4.84916e+06	12.6649	325.184	4.85132e+06	12.6592	325.184	5.4406e+06	12.6636	325.185	4.95137e+06	12.6616	325.185	4.43877e+06	12.6684	325.185	4.28653e+06	12.6667	325.185	4.43127e+06	12.6626	CD	2-Dodecylbenzenesulfonic acid	12.649	C18H30O3S1-[M+H-]-{M0}(0.99799)(Niso-2)	None	Neg
293.049	628642	16.883	293.049	628642	16.883	293.049	774364	16.8906	293.049	2.18146e+06	16.899	293.049	971690	16.8855	0	0	0	293.048	516039	16.8744	293.049	1.71081e+06	16.8827	293.048	708629	16.8902	293.049	393062	16.89	293.049	512762	16.8906	293.049	1.88098e+06	16.9001	293.049	402308	16.891	CD	2-Hydroxy-1,2-diphenylethyl hydrogen sulfate	16.866	C14H14O5S1-[M+H-]-{M0}(0.99397)(Niso-2)	None	Neg
149.028	6.75256e+06	10.4926	0	0	0	0	0	0	0	0	0	149.028	6.75256e+06	10.4926	0	0	0	0	0	0	0	0	0	149.028	3.04761e+06	10.4498	149.028	658543	10.4724	0	0	0	0	0	0	149.028	3.46034e+06	10.449	CD	2-Hydroxy-4-(methylthio)butanoic acid	10.386	C5H10O3S1-[M+H-]-{M0}(0.99968)(Niso-3)	None	Neg
253.083	5.45563e+07	19.352	253.083	5.45563e+07	19.352	253.083	4.45291e+07	19.3622	253.083	6.6622e+07	19.3627	253.083	6.36438e+07	19.3607	253.083	1.54194e+08	19.3617	253.083	5.85671e+07	19.3548	253.083	6.01194e+07	19.3581	253.083	5.43977e+07	19.3632	253.083	5.64993e+07	19.3592	253.083	4.13099e+07	19.3586	253.083	4.67025e+07	19.3615	253.083	4.18715e+07	19.3613	CD	2-Hydroxyfelbamate	19.369	C11H14N2O5-[M+H-]-{M0}(0.99989)(Niso-3)	None	Neg
117.056	5.67636e+06	3.02813	117.056	5.67636e+06	3.02813	117.056	3.88535e+06	3.0302	117.056	6.85254e+07	3.04268	117.056	1.00408e+08	3.03231	0	0	0	117.056	3.56974e+06	3.02432	117.056	4.59665e+07	3.02877	117.056	2.09503e+07	3.03863	117.056	2.97853e+06	3.03554	117.056	4.51227e+06	3.04167	117.056	8.44775e+07	3.02649	117.056	5.38311e+07	3.02183	CD	2-Hydroxyvaleric acid	3.07	C5H10O3-[M+H-]-{M0}(0.99858)(Niso-1)	None	Neg
167.118	2.59217e+07	4.32031	167.118	2.59217e+07	4.28853	167.118	1.54161e+07	4.35633	167.118	1.00808e+07	4.3494	167.118	4.42052e+06	4.35098	167.118	1.12382e+07	4.28576	167.118	8.74493e+06	4.35357	167.118	1.04129e+07	4.35467	167.118	3.97167e+06	4.35487	167.118	1.06095e+07	4.28115	167.118	1.26521e+07	4.34966	167.118	1.12038e+07	4.35274	167.118	4.26968e+06	4.3464	CD	2-Isobutyl-3-methoxypyrazine	4.356	C9H14N2O1-[M+H+]-{M0}(0.99744)(Niso-2)	None	pos
157.051	278243	12.7102	157.051	422338	12.7102	157.051	278243	12.7102	157.051	1.98499e+06	12.8387	157.051	2.58985e+06	12.815	157.051	706208	12.8836	157.051	523699	12.813	157.051	2.37572e+06	12.8189	157.051	2.52531e+06	12.814	157.051	896025	12.8213	157.051	679482	12.8378	157.051	3.3141e+06	12.8507	157.051	1.8414e+06	12.8366	CD	2-isopropylmaleic acid	12.801	C7H10O4-[M+H-]-{M0}(0.99724)(Niso-1)	None	Neg
175.062	919907	11.7485	175.062	1171799	11.7485	175.062	919907	11.7485	175.062	1.46629e+07	11.7687	175.062	1.25825e+07	11.7292	0	0	0	175.061	1.25758e+06	11.7494	175.061	1.27841e+07	11.7523	175.061	1.01812e+07	11.7231	175.062	641033	11.7492	175.062	1.86451e+06	11.7638	175.062	1.74496e+07	11.7709	175.062	7.69388e+06	11.7473	CD	2-Isopropylmalic acid	11.713	C7H12O5-[M+H-]-{M0}(0.99723)(Niso-1)	None	Neg
144.031	1.74593e+06	1.57301	144.031	1.74593e+06	1.55884	144.031	1.87853e+06	1.56658	144.031	2.30331e+07	1.57622	144.031	1.63934e+07	1.56024	0	0	0	144.03	1.80616e+06	1.57493	144.03	2.88603e+07	1.6089	144.03	1.54207e+07	1.58029	144.03	1.50811e+06	1.57416	144.031	1.43377e+06	1.56654	144.031	3.1081e+07	1.58662	144.031	1.40519e+07	1.56809	CD	2-Keto-glutaramic acid	1.58	C5H7N1O4-[M+H-]-{M0}(0.99841)(Niso-1)	None	Neg
341.161	4.36949e+06	3.07527	341.161	4.36949e+06	3.07527	0	0	0	341.161	466702	3.08747	0	0	0	0	0	0	341.16	1.8729e+06	3.02432	341.16	6.68339e+06	3.03112	341.161	1.16944e+07	3.07164	341.161	3.85661e+06	3.07562	341.161	2.83733e+06	3.07703	341.161	1.83763e+07	3.06893	341.161	9.75024e+06	3.06898	CD	2-Methyl-4-oxo-3-[(2E)-2-penten-1-yl]-2-cyclopenten-1-yl hexopyranoside	3.104	C17H26O7-[M+H-]-{M0}(0.99897)(Niso-2)	None	Neg
160.076	1.25584e+08	9.5767	160.076	1.25584e+08	9.5767	160.076	1.28208e+08	9.5032	160.076	8.21363e+06	9.4943	160.076	1.06823e+08	9.50089	160.076	1.50178e+08	9.5828	160.076	1.08731e+08	9.51337	160.076	7.20838e+06	9.58711	160.076	1.3082e+08	9.47033	160.076	1.43786e+08	9.48641	160.076	1.08004e+08	9.5945	160.076	5.34134e+06	9.60138	160.076	1.34503e+08	9.58544	CD	2-Methyl-4-quinolinol	9.476	C10H9N1O1-[M+H+]-{M0}(0.99995)(Niso-2)	None	Pos
246.17	2.97337e+06	15.8635	246.17	2.97337e+06	15.8759	246.17	5.47226e+06	15.915	246.17	1.79422e+06	15.8981	246.17	4.56959e+06	15.9123	246.17	5.33965e+06	15.871	246.17	4.94782e+06	15.8667	246.17	1.5077e+06	15.8744	246.17	2.99362e+06	15.8706	246.17	3.04031e+06	15.8804	246.17	4.49248e+06	15.8765	246.17	1.56355e+06	15.8727	246.17	2.12065e+06	15.9356	CD	2-methylbutyrylcarnitine	15.858	C12H23N1O4-[M+H+]-{M0}(0.99123)(Niso-1)	None	pos
205.036	7.78312e+06	4.78285	205.036	7.78312e+06	4.78285	205.036	8.58661e+06	4.78356	205.036	1.58398e+07	4.81884	205.036	1.77346e+07	4.78483	205.036	1.18337e+06	4.81494	205.036	1.3678e+07	4.7809	205.035	2.051e+07	4.80875	205.036	1.42003e+07	4.78705	205.036	2.50376e+07	4.7833	205.036	2.08653e+07	4.79054	205.036	5.551e+07	4.80059	205.036	1.44998e+07	4.78627	CD	2-methylcitric acid	4.777	C7H10O7-[M+H-]-{M0}(0.99724)(Niso-1)	None	Neg
282.12	2.18028e+07	9.63453	0	0	0	282.12	2.18028e+07	9.65249	282.119	3.39109e+06	9.6467	282.12	1.82197e+06	9.66523	282.119	585836	9.56629	282.12	1.20482e+07	9.64773	0	0	0	282.12	395993	9.62051	282.12	1.40475e+07	9.64276	0	0	0	0	0	0	0	0	0	CD*,*InHouse	2'-O-Methyladenosine	9.56	C11H15N5O4-[M+H+]-{M0}(0.99815)(Niso-3)	None	pos
113.025	5.12067e+06	5.81552	113.025	5.12067e+06	5.80836	113.025	5.23024e+06	5.81146	113.025	1.08181e+08	5.82013	113.025	2.47102e+06	5.8096	113.024	1.40593e+06	5.82979	113.024	7.2133e+06	5.81337	113.024	1.32366e+08	5.81586	113.024	1.6356e+06	5.81451	113.024	1.37403e+06	5.81387	113.025	6.04745e+06	5.81915	113.025	1.12973e+08	5.81996	113.025	3.09221e+06	5.81017	CD	2-Oxo-4-pentenoic acid	5.815	C5H6O3-[M+H-]-{M0}(0.9992)(Niso-2)	None	Neg
140.018	114373	14.6248	140.018	114373	14.6248	140.018	158534	14.6359	140.018	467200	14.6422	140.018	507299	14.6266	140.018	128606	14.6324	140.018	99750.5	14.5957	140.018	386599	14.6056	140.018	403827	14.6234	140.018	163392	14.6231	140.018	106563	14.6317	140.018	502722	14.65	140.018	324405	14.6413	CD	2-Propionylthiazole	14.588	C6H7N1O1S1-[M+H-]-{M0}(0.9972)(Niso-1)	None	Neg
96.0443	1.38518e+07	1.53387	96.0443	1.38518e+07	1.53216	96.0444	1.458e+07	1.54353	96.0443	2.02517e+07	1.52444	96.0444	1.46872e+07	1.54981	96.0443	1.39208e+07	1.53122	96.0444	1.42343e+07	1.53885	96.0444	2.21199e+07	1.53362	96.0444	1.45676e+07	1.53342	96.0444	1.43812e+07	1.54015	96.0444	1.48193e+07	1.53138	96.0444	1.93798e+07	1.51843	96.0444	1.32738e+07	1.52941	CD*,*CD	2-pyridone*,*3-Pyridinol	1.653*,*1.538	C5H5N1O1-[M+H+]-{M0}(0.9999)(Niso-2)	None	pos
174.055	3.93629e+07	4.16931	174.055	3.93629e+07	4.16931	174.055	4.66077e+07	4.17344	174.055	2.53328e+06	4.17836	174.055	2.36258e+07	4.17825	174.055	4.10488e+07	4.18138	174.055	4.39539e+07	4.17847	174.055	1.88018e+06	4.18132	174.055	2.53101e+07	4.17272	174.055	3.32012e+07	4.17441	174.055	4.96856e+07	4.17691	174.055	1.89577e+06	4.17167	174.055	2.5157e+07	4.17603	CD	2-Quinolinecarboxylic acid	4.181	C10H7N1O2-[M+H+]-{M0}(0.9999)(Niso-2)	None	Pos
406.156	2.55645e+06	6.6874	0	0	0	0	0	0	406.156	2.55645e+06	6.6874	406.157	1.96841e+06	6.68826	406.157	2.41016e+06	6.69191	0	0	0	406.157	2.5678e+06	6.69383	406.157	2.63908e+06	6.68831	406.157	1.94625e+06	6.69566	0	0	0	406.157	3.55031e+06	6.68681	406.157	2.05993e+06	6.68664	CD	3-(1-Methyl-7-oxo-3-propyl-4,7-dihydro-1H-pyrazolo[4,3-d]pyrimidin-5-yl)-4-propoxybenzenesulfonamide	6.683	C18H23N5O4S1-[M+H+]-{M0}(0.97748)(Niso-1)	None	pos
200.092	1.76716e+06	5.7885	200.092	1.76716e+06	5.80609	200.092	1.80981e+06	5.8072	200.092	5.14864e+06	5.75305	200.092	947742	5.8126	200.092	877081	5.74446	200.092	678251	5.74799	200.092	5.86961e+06	5.75623	200.092	566994	5.8136	200.092	812425	5.74792	200.092	1.37074e+06	5.80792	200.092	5.8033e+06	5.74098	200.092	349178	5.81418	CD	3-(3,4-dihydroxyphenyl)propanoic acid	5.718	C9H10O4-[M+NH4+]-{M0}(0.99544)(Niso-1)	None	pos
302.104	44162.3	15.3076	302.104	44162.3	15.3076	302.104	69220	15.3076	302.104	66252.8	15.3198	0	0	0	0	0	0	302.104	10338.7	15.2862	302.104	49710.4	15.2718	0	0	0	302.104	54670.9	15.3176	302.104	19633.1	15.3246	302.104	82652.6	15.3349	0	0	0	CD	3-(4,9-Dihydrothieno[2,3-c][2]benzothiepin-4-yl)-N,N-dimethyl-1-propanamine	15.269	C17H21N1S2-[M+H-]-{M0}(0.98108)(Niso-1)	None	Neg
216.052	4.40927e+06	4.44768	216.052	4.40927e+06	4.41442	216.052	2.63001e+06	4.41427	216.052	3.58779e+07	4.50256	216.052	2.85855e+07	4.49381	0	0	0	216.051	2.68804e+06	4.41488	216.051	1.89385e+07	4.50432	216.051	1.92282e+07	4.49423	216.051	4.65768e+06	4.41408	216.052	5.97418e+06	4.41753	216.051	4.17249e+07	4.49872	216.052	1.72181e+07	4.4941	CD	3-(acetamidomethylidene)-2-(hydroxymethyl)succinic acid	4.445	C8H11N1O6-[M+H-]-{M0}(0.99609)(Niso-1)	None	Neg
197.128	2.38989e+08	12.2251	197.128	2.38989e+08	12.2263	197.128	2.58516e+08	12.2675	197.128	4.08011e+08	12.2501	197.128	1.97911e+08	12.2686	197.128	2.66712e+08	12.2027	197.128	2.38875e+08	12.2143	197.128	4.85554e+08	12.2303	197.128	2.40409e+08	12.2207	197.128	2.7034e+08	12.2259	197.129	2.46749e+08	12.1935	197.129	4.62352e+08	12.1874	197.128	2.37155e+08	12.2138	CD	3-(propan-2-yl)-octahydropyrrolo[1,2-a]pyrazine-1,4-dione	12.145	C10H16N2O2-[M+H+]-{M0}(0.99993)(Niso-3)	None	pos
110.071	2.41968e+06	7.39382	110.071	2.41968e+06	7.39382	110.071	4.92657e+06	7.39242	110.071	1.19836e+08	7.37511	110.071	1.22602e+08	7.38971	110.071	4.35255e+06	7.39826	110.071	6.8586e+06	7.39052	110.071	1.40636e+08	7.37978	110.071	1.69659e+08	7.3936	110.071	2.72007e+06	7.39443	110.071	1.29509e+07	7.39256	110.071	1.63655e+08	7.37256	110.071	1.45889e+08	7.39196	CD	3,4-Diaminopyridine	7.398	C5H7N3-[M+H+]-{M0}(0.99794)(Niso-1)	None	pos
169.051	8.97195e+06	4.16204	169.051	8.97195e+06	4.16204	169.051	2.23992e+07	4.15943	169.051	526916	4.16962	169.051	653062	4.10988	169.051	5.09995e+06	4.27353	169.051	1.88276e+07	4.16255	169.051	463992	4.10066	169.051	653210	4.15804	169.051	8.74014e+06	4.16177	169.051	4.12178e+07	4.16839	169.051	308244	4.16825	169.051	1.16697e+06	4.16265	CD	3,4-Dihydroxyphenylglycol	4.154	C8H10O4-[M+H-]-{M0}(0.99982)(Niso-2)	None	Neg
180.104	606139	18.0224	180.104	606139	18.0224	180.103	542978	18.0339	180.104	1.65009e+06	18.0286	180.103	658302	18.027	180.103	509697	18.037	180.103	380019	18.02	180.103	1.10662e+06	18.0235	180.103	481201	18.0404	180.103	618858	18.0284	180.103	434394	18.0279	180.103	1.69905e+06	18.0348	180.103	363532	18.0306	CD	3,4-Dimethoxyphenethylamine	18.035	C10H15N1O2-[M+H-]-{M0}(0.99389)(Niso-1)	None	Neg
151.123	1.26481e+07	10.775	151.123	1.26481e+07	10.7849	151.123	1.20083e+07	10.8214	151.123	1.7644e+07	10.7828	151.123	9.70728e+06	10.8249	151.123	9.48304e+06	10.7537	151.123	1.14835e+07	10.77	151.123	1.87145e+07	10.7668	151.123	1.1204e+07	10.7743	151.123	1.3387e+07	10.784	151.123	1.18851e+07	10.747	151.123	2.29067e+07	10.7284	151.123	1.11339e+07	10.7619	CD	3,5-Diethyl-2-methylpyrazine	10.695	C9H14N2-[M+H+]-{M0}(0.99975)(Niso-2)	None	pos
226.995	1.9768e+06	12.6479	226.995	1.9768e+06	12.6479	226.996	1.81867e+06	12.6527	226.995	1.29328e+06	12.6507	226.995	1.69881e+06	12.6529	226.995	596083	12.6522	226.995	2.02442e+06	12.6531	226.995	1.99799e+06	12.6474	226.995	1.74739e+06	12.6518	226.995	1.93298e+06	12.6474	226.995	1.11901e+06	12.6613	226.995	1.4079e+06	12.6619	226.995	2.00428e+06	12.6509	CD	3,5-Dinitro-2-hydroxybenzoic acid	12.676	C7H4N2O7-[M+H-]-{M0}(0.99674)(Niso-1)	None	Neg
458.195	4.7457e+06	16.1352	458.195	4.7457e+06	16.1352	458.196	5.8965e+06	16.1672	458.195	9.25577e+06	16.1525	458.195	4.68156e+06	16.159	458.195	5.97429e+06	16.1269	458.195	5.49805e+06	16.1321	458.195	1.03845e+07	16.1376	458.195	5.39352e+06	16.1321	458.195	6.44813e+06	16.1373	458.195	6.09257e+06	16.1335	458.195	1.21129e+07	16.1294	458.195	5.43287e+06	16.1209	CD	3-[(2-{[N-(2,4-Dihydroxy-3,3-dimethylbutanoyl)-beta-alanyl]amino}ethyl)sulfanyl]-6-ethyl-7-oxo-1-azabicyclo[3.2.0]hept-2-ene-2-carboxylic acid	16.142	C20H31N3O7S1-[M+H+]-{M0}(0.99878)(Niso-3)	None	Pos
290.195	1.32521e+06	16.4148	290.195	1.32521e+06	16.4148	290.195	1.01487e+07	16.4517	290.196	1.88868e+06	16.4284	290.196	3.02956e+06	16.4513	290.195	1.51028e+06	16.4064	290.196	2.44686e+06	16.4023	290.196	1.44954e+06	16.4079	290.196	4.85855e+06	16.4047	290.196	1.63864e+06	16.4169	290.196	2.30404e+06	16.4155	290.196	1.72658e+06	16.4075	290.196	1.83539e+06	16.4005	CD	3-[(3-Hydroxyheptanoyl)oxy]-4-(trimethylammonio)butanoate	16.337	C14H27N1O5-[M+H+]-{M0}(0.98813)(Niso-1)	None	pos
261.123	2.61415e+08	12.0443	261.123	2.61415e+08	12.0417	261.123	2.89008e+08	12.0923	261.123	3.76778e+08	12.072	261.123	2.03012e+08	12.0934	261.123	2.89218e+08	12.0157	261.123	2.50832e+08	12.0344	261.123	3.97821e+08	12.0481	261.123	2.40186e+08	12.0432	261.123	2.91711e+08	12.0484	261.123	2.61344e+08	12.0105	261.123	4.46246e+08	12.0046	261.123	2.45622e+08	12.0268	CD	3-[(4-hydroxyphenyl)methyl]-octahydropyrrolo[1,2-a]pyrazine-1,4-dione	11.973	C14H16N2O3-[M+H+]-{M0}(0.99998)(Niso-4)	None	pos
129.102	3.21459e+07	1.56438	129.102	3.21459e+07	1.54866	129.102	3.43952e+07	1.56238	129.102	5.71535e+07	1.54094	129.102	2.8691e+07	1.56867	129.102	2.91628e+07	1.54537	129.102	3.01887e+07	1.55299	129.102	5.05092e+07	1.55012	129.102	2.60543e+07	1.54992	129.102	3.06082e+07	1.55901	129.102	3.25928e+07	1.54788	129.102	5.38561e+07	1.53493	129.102	2.38904e+07	1.54356	CD	3-Amino-2-azepanone	1.554	C6H12N2O1-[M+H+]-{M0}(0.99985)(Niso-2)	None	Pos
104.071	2.06922e+06	5.92772	104.071	2.06922e+06	5.92781	104.071	3.42114e+06	5.92657	104.07	7.83442e+07	5.92711	104.071	6.303e+07	5.92416	104.071	2.00609e+06	5.93445	104.071	2.4768e+06	5.92696	104.071	8.12549e+07	5.92963	104.071	6.55806e+07	5.92279	104.071	1.68768e+06	5.93329	104.071	4.47895e+06	5.92497	104.071	8.82748e+07	5.92915	104.071	5.86394e+07	5.92575	InHouse*,*InHouse*,*InHouse*,*InHouse*,*InHouse	3-Aminobutanoic acid (BABA)*,*D,L-alpha-Aminoisobutyric acid*,*L-alpha-Amino-n-butyric acid*,*DL-2-Aminobutyric acid*,*gamma-Amino-n-butyric acid	5.92*,*5.92*,*5.92*,*5.92*,*5.92	C4H9N1O2-[M+H+]-{M0}(0.99893)(Niso-1)	None	Pos
346.056	1.22594e+07	1.60599	346.056	1.22594e+07	1.60599	346.056	1.21506e+07	1.63323	346.056	3.06346e+07	1.61983	346.057	162864	1.6033	346.056	3.81936e+06	1.53066	346.057	959159	1.62751	346.056	1850927	1.60599	346.056	159778	1.64926	346.056	9.82347e+06	1.66374	346.056	6.43601e+06	1.62376	346.056	4.1305e+07	1.6674	346.057	213707	1.61341	CD*,*InHouse*,*CD	3-AMP*,*Adenosine monophosphate	1.61*,*1.623	C10H14N5O7P1-[M+H-]-{M0}(0.99833)(Niso-3)	None	Neg
274.058	2.98188e+06	9.78017	274.058	249883	9.78017	274.058	2.98188e+06	9.78017	274.057	2.15179e+07	9.60656	274.057	15574866	9.60656	274.058	91426.8	9.79596	274.057	5.89531e+06	9.62961	274.057	2.18242e+07	9.62553	274.057	1.37665e+07	9.61987	274.059	645837	9.70948	274.058	8.04769e+06	9.68113	274.057	2.25391e+07	9.66861	274.057	10173443	9.66861	CD	3-beta-D-glucopyranuronosyloxy-5-methylisoxazole	9.721	C10H13N1O8-[M+H-]-{M0}(0.99397)(Niso-1)	None	Neg
130.05	1.12782e+07	1.60724	130.05	1.12782e+07	1.64652	130.05	2.33658e+06	1.60246	130.05	4.85533e+06	1.58101	130.05	1.25771e+07	1.62352	130.05	1.05965e+07	1.62884	130.05	1.99969e+07	1.65907	130.05	5.67368e+06	1.60261	130.05	1.19701e+07	1.59299	130.05	1.85552e+06	1.59437	130.05	2.23648e+07	1.64217	130.05	4.48778e+06	1.58679	130.05	8.51476e+06	1.58363	CD	3-Furoic acid	1.591	C5H4O3-[M+NH4+]-{M0}(0.99862)(Niso-1)	None	pos
164.071	2.67042e+07	13.0641	164.071	2.67042e+07	13.0566	164.071	2.94276e+07	13.1103	164.07	6.27631e+07	13.092	164.071	2.35101e+07	13.1083	164.071	2.80714e+07	13.0413	164.071	2.59563e+07	13.0467	164.071	6.48349e+07	13.0628	164.071	2.28124e+07	13.055	164.071	2.82945e+07	13.0624	164.071	2.44136e+07	13.0434	164.071	6.6304e+07	13.0417	164.071	2.2292e+07	13.0488	CD	3-hydroxy-3-methyloxindole	13.082	C9H9N1O2-[M+H+]-{M0}(0.99994)(Niso-2)	None	Pos
103.04	7.9009e+06	3.25138	103.04	7.9009e+06	3.25138	103.04	6.28997e+06	3.23929	103.04	3.04618e+07	3.21851	103.04	4.32459e+07	3.22399	0	0	0	103.04	2674111	3.15842	103.04	1.48057e+07	3.15842	103.04	2.34312e+07	3.21142	103.04	5.97454e+06	3.31855	103.04	6.94093e+06	3.2296	103.04	3.31101e+07	3.20465	103.04	2.70963e+07	3.19305	InHouse	3-Hydroxybutyric acid	3.23	C4H8O3-[M+H-]-{M0}(0.9991)(Niso-1)	None	Neg
358.26	976829	12.6795	358.26	976829	12.6795	358.26	1.02467e+06	12.6772	358.26	1.20204e+06	12.6822	358.26	1.25107e+06	12.6774	358.259	973517	12.6861	358.26	1.06206e+06	12.68	358.26	1.04189e+06	12.671	358.26	1.13078e+06	12.6754	358.26	1.16067e+06	12.6757	358.26	1.03096e+06	12.6859	358.26	935717	12.6817	358.26	1.03935e+06	12.6778	CD	3-hydroxydodecanoylcarnitine	12.693	C19H37N1O5-[M+H-]-{M0}(0.99734)(Niso-2)	None	Neg
117.056	5.67636e+06	3.02813	117.056	5.67636e+06	3.02813	117.056	3.88535e+06	3.0302	117.056	6.85254e+07	3.04268	117.056	1.00408e+08	3.03231	0	0	0	117.056	3.56974e+06	3.02432	117.056	4.59665e+07	3.02877	117.056	2.09503e+07	3.03863	117.056	2.97853e+06	3.03554	117.056	4.51227e+06	3.04167	117.056	8.44775e+07	3.02649	117.056	5.38311e+07	3.02183	CD	3-Hydroxyisovaleric acid	3.047	C5H10O3-[M+H-]-{M0}(0.99858)(Niso-1)	None	Neg
186.078	522052	2.18785	186.078	522052	2.18742	186.078	354597	2.18488	186.078	1.83004e+07	2.19612	186.078	1.70363e+07	2.20865	0	0	0	186.077	357239	2.17211	186.077	1.02342e+07	2.17506	186.077	7.3418e+06	2.19427	186.078	161318	2.18228	186.078	273130	2.18228	186.078	1.4938e+07	2.19182	186.078	9.24303e+06	2.1859	CD	3-Hydroxy-N-(2-oxotetrahydro-3-furanyl)butanamide	2.211	C8H13N1O4-[M+H-]-{M0}(0.99606)(Niso-1)	None	Neg
173.119	772318	17.377	0	0	0	173.119	772318	17.377	173.119	601807	17.377	0	0	0	0	0	0	173.119	1.07524e+06	17.2858	173.118	1.08838e+06	17.2894	173.119	1.16748e+06	17.3016	173.119	1.75499e+06	17.3002	173.119	1.13335e+06	17.2983	0	0	0	173.119	1.20235e+06	17.3034	CD	3-Hydroxynonanoic acid	17.291	C9H18O3-[M+H-]-{M0}(0.99534)(Niso-1)	None	Neg
159.103	1.67733e+07	15.9856	159.103	1.67733e+07	15.9856	159.103	4.84307e+07	15.9833	159.103	5.5099e+07	16.0596	159.103	5.35973e+07	15.9841	159.103	8.39019e+07	15.9661	159.103	5.02643e+07	15.9557	159.103	1.51095e+07	15.9084	159.103	5.39576e+07	16.013	159.103	6.1073e+07	15.9788	159.103	4.14944e+07	15.9812	159.103	1.2169e+07	15.9321	159.103	50181215	15.9321	CD	3-Hydroxyoctanoic acid	15.994	C8H16O3-[M+H-]-{M0}(0.99252)(Niso-2)	None	Neg
96.0443	1.38518e+07	1.53387	96.0443	1.38518e+07	1.53216	96.0444	1.458e+07	1.54353	96.0443	2.02517e+07	1.52444	96.0444	1.46872e+07	1.54981	96.0443	1.39208e+07	1.53122	96.0444	1.42343e+07	1.53885	96.0444	2.21199e+07	1.53362	96.0444	1.45676e+07	1.53342	96.0444	1.43812e+07	1.54015	96.0444	1.48193e+07	1.53138	96.0444	1.93798e+07	1.51843	96.0444	1.32738e+07	1.52941	CD*,*InHouse	3-Hydroxypyridine	1.539*,*1.53	C5H5N1O1-[M+H+]-{M0}(0.9999)(Niso-2)	None	Pos
217.109	2.37781e+06	14.7515	217.109	2.37781e+06	14.7507	217.109	3.09644e+06	14.7549	217.109	1.62367e+06	14.7587	217.109	3.96886e+06	14.7432	217.108	6.81531e+06	14.73	217.109	2812061	14.7515	217.109	1181388	14.7515	217.108	1.99097e+06	14.747	217.108	2.66793e+06	14.7397	217.109	2.41683e+06	14.7436	217.109	1.63853e+06	14.7677	217.109	1.74666e+06	14.758	CD	3-Hydroxysebacic acid	14.675	C10H18O5-[M+H-]-{M0}(0.99902)(Niso-3)	None	Neg
189.077	1.57164e+07	12.0369	189.077	1.57164e+07	12.0369	189.077	1.68866e+07	12.0177	189.077	2.36553e+07	12.036	189.077	2.22793e+07	12.0141	189.077	1.36454e+07	12.0816	189.077	1.29761e+07	12.0205	189.077	2.0166e+07	12.0325	189.077	1.84172e+07	11.9999	189.077	1.87306e+07	12.0153	189.077	1.63969e+07	12.0337	189.077	2.75882e+07	12.038	189.077	1.4448e+07	12.0373	CD	3-Hydroxysuberic acid	12.068	C8H14O5-[M+H-]-{M0}(0.99995)(Niso-3)	None	Neg
229.181	625913	21.0642	0	0	0	0	0	0	0	0	0	0	0	0	229.181	625913	21.0642	229.181	964173	21.0642	229.181	318708	21.0663	229.181	760437	21.0672	229.181	633995	21.0597	229.181	1051027	21.0597	229.181	897477	21.0597	229.181	691644	21.0597	CD	3-Hydroxytridecanoic acid	21.066	C13H26O3-[M+H-]-{M0}(0.99021)(Niso-1)	None	Neg
156.067	4.5053e+07	3.86698	156.067	4.5053e+07	3.86698	156.067	4.13039e+07	3.85725	156.067	6.75554e+07	3.8876	156.067	8.57697e+07	3.87266	0	0	0	156.067	2.94122e+07	3.8865	156.067	5.85492e+07	3.87687	156.067	5.97867e+07	3.86578	156.067	3.93227e+07	3.88571	156.067	3.97431e+07	3.88277	156.067	1.25257e+08	3.86345	156.067	5.63911e+07	3.87505	CD	3-Methylcrotonylglycine	3.886	C7H11N1O3-[M+H-]-{M0}(0.99992)(Niso-3)	None	Neg
288.146	4.73694e+07	15.6809	288.146	4.73694e+07	15.6809	288.146	5.12655e+07	15.6856	288.146	2.858e+06	15.6995	288.145	1.33347e+06	15.6935	288.145	4.54924e+07	15.675	288.145	1.45015e+07	15.6533	288.145	1.0159e+06	15.6673	288.145	508509	15.6859	288.145	5.99381e+07	15.6837	288.146	7.65242e+06	15.6859	288.145	1.47453e+06	15.7171	288.146	1.19646e+06	15.7025	CD	3-Methylglutarylcarnitine	15.639	C13H23N1O6-[M+H-]-{M0}(0.9998)(Niso-3)	None	Neg
150.058	4.44414e+06	5.40149	150.058	4.44414e+06	5.40149	150.058	2.05193e+07	5.40261	150.058	3.03682e+08	5.40072	150.058	1.4087e+08	5.39817	150.058	1.77757e+07	5.40228	150.058	4.17512e+07	5.40208	150.058	3.27009e+08	5.40189	150.058	1.65765e+08	5.40154	150.058	4.09269e+07	5.40255	150.058	4.51897e+07	5.3982	150.058	3.78536e+08	5.40142	150.058	1.69266e+08	5.39976	CD	3-Methylsulfolene	5.4	C5H8O2S1-[M+NH4+]-{M0}(0.9979)(Niso-1)	None	pos
152.987	6.4586e+08	1.21337	152.987	6.4586e+08	1.20676	152.987	7.6587e+08	1.20783	152.987	2.91679e+07	1.20601	152.987	8.20619e+07	1.21146	152.986	6.68526e+08	1.17952	152.987	6.06263e+08	1.24718	152.986	1.74727e+07	1.20788	152.987	7.71084e+07	1.21711	152.987	9.10976e+08	1.21272	152.987	8.3127e+08	1.21265	152.987	2.25057e+07	1.2008	152.987	1.0161e+08	1.21669	CD*,*CD	3-sulfolactaldehyde	1.21*,*1.334	C3H6O5S1-[M+H-]-{M0}(0.99955)(Niso-3)	None	Neg
271.108	160836	13.0488	271.108	160836	13.0488	271.108	176022	13.0373	271.109	475856	13.0465	271.108	217691	13.03	271.108	42249.3	13.0436	271.108	88284.7	13.0191	271.108	364373	13.0221	271.108	159244	13.0267	271.107	171168	13.0222	271.108	106396	13.0415	271.109	491884	13.0458	271.109	134849	13.0637	CD	4-(9H-beta-Carbolin-1-yl)-1,2,4-butanetriol	12.98	C15H16N2O3-[M+H-]-{M0}(0.986)(Niso-1)	None	Neg
164.018	214753	13.1876	164.018	214753	13.1876	164.018	3.89321e+06	13.1786	0	0	0	0	0	0	0	0	0	164.018	7.76856e+06	13.1593	0	0	0	164.018	171485	13.1691	164.018	244616	13.167	164.018	1.1996e+07	13.1898	0	0	0	164.018	142423	13.207	CD	4-(Isothiocyanatomethyl)phenol	13.143	C8H7N1O1S1-[M+H-]-{M0}(0.99565)(Niso-1)	None	Neg
149.027	3.81096e+06	1.11275	149.027	3.81096e+06	1.11275	149.027	1.34141e+07	1.11831	149.027	1.4242e+08	1.11373	149.027	9.0382e+07	1.11512	149.027	3.93315e+06	1.11446	149.027	2.33141e+07	1.11362	149.027	1.55014e+08	1.11849	149.027	1.16838e+08	1.11456	149.027	3.83771e+06	1.11593	149.027	2.87297e+07	1.10854	149.027	1.83705e+08	1.11415	149.027	1.05384e+08	1.11146	CD	4-(Methylthio)-2-oxobutyric acid	1.119	C5H8O3S1-[M+H+]-{M0}(0.99783)(Niso-1)	None	Pos
369.168	1.89343e+08	1.24711	369.168	1.89343e+08	1.24711	369.168	2.20737e+08	1.25095	369.168	4.86588e+06	1.24662	369.168	7.82722e+06	1.24804	369.168	1.90386e+08	1.24882	369.168	1.03105e+08	1.24625	369.168	5.59116e+06	1.24891	0	0	0	369.168	2.31484e+08	1.25092	369.169	1.53678e+07	1.23882	369.168	3.17399e+06	1.24213	0	0	0	CD	4,4-Bis[4-(acetyloxy)phenyl]3-hexanone	1.245	C22H24O5-[M+H+]-{M0}(0.99299)(Niso-2)	None	pos
319.126	7.23584e+06	6.65805	319.126	7.23584e+06	6.65805	319.126	6.84508e+06	6.66059	319.127	4.1738e+07	6.70859	319.127	8.70996e+06	6.65659	319.125	5.03087e+06	6.68869	319.126	6.67356e+06	6.6604	319.126	3.54593e+07	6.70592	319.126	6.75543e+06	6.65868	319.126	5.78787e+06	6.65502	319.126	5.92794e+06	6.65883	319.126	4.32555e+07	6.71121	319.126	6.2014e+06	6.65757	CD	4-[(2-Amino-2-carboxyethyl)amino]-2-{2-[(2-aminoethyl)amino]-2-oxoethyl}-2-hydroxy-4-oxobutanoic acid	6.691	C11H20N4O7-[M+H-]-{M0}(0.99129)(Niso-1)	None	Neg
146.081	4.37819e+07	4.20772	146.081	4.37819e+07	4.20772	0	0	0	0	0	0	146.081	3.06608e+06	4.21832	146.081	3.46796e+07	4.2191	146.081	4.22313e+07	4.22326	146.081	4.78196e+07	4.22611	146.081	4.5037e+07	4.21044	146.081	4.55031e+07	4.21684	146.081	5.09203e+07	4.10855	146.081	5.55955e+07	4.20768	146.081	5.03489e+07	4.21139	CD	4-acetamidobutyrate	4.22	C6H11N1O3-[M+H+]-{M0}(0.99772)(Niso-1)	None	pos
306.048	9.4553e+07	1.52273	306.048	9.4553e+07	1.52273	306.048	1.56349e+08	1.53645	306.048	1.12792e+07	1.53622	306.048	4.11962e+07	1.54039	306.048	1.22089e+08	1.52179	306.048	1.80365e+08	1.52942	306.048	1.40135e+07	1.5454	306.048	3.36056e+07	1.53814	306.048	8.76067e+07	1.53308	306.048	1.76572e+08	1.52195	306.048	8.20234e+06	1.53964	306.048	7.81505e+07	1.53177	CD	4-Amino-1-(2,7-dihydroxy-2-oxidotetrahydro-4H-furo[3,2-d][1,3,2]dioxaphosphinin-6-yl)-2(1H)-pyrimidinone	1.542	C9H12N3O7P1-[M+H+]-{M0}(0.99997)(Niso-3)	None	Pos
145.097	6.22471e+08	3.75232	145.097	6.22471e+08	3.75232	145.097	1.97979e+07	3.74229	145.097	1.49073e+07	3.83703	145.097	6.15226e+07	3.70011	145.097	5.73459e+08	3.75438	145.097	4.26002e+08	3.74903	145.097	2.1775e+08	3.74354	145.097	6.17128e+08	3.73406	145.097	7.26778e+08	3.75677	145.097	5.03188e+08	3.75756	145.097	4.5243e+08	3.7596	145.097	4.80816e+08	3.75382	CD	4-Amino-1-piperidinecarboxylic acid	3.757	C6H12N2O2-[M+H+]-{M0}(0.99994)(Niso-3)	None	Pos
136.041	4.07317e+06	11.8118	136.041	4.07317e+06	11.8118	136.041	3.6964e+06	11.8087	136.041	1.53628e+07	11.8229	136.041	7.46982e+06	11.801	136.04	3.55925e+06	11.8696	136.041	2.50876e+06	11.7978	136.041	1.22245e+07	11.8029	136.041	5.80446e+06	11.7761	136.041	4.12481e+06	11.7975	136.041	2.98416e+06	11.8228	136.041	1.57196e+07	11.8275	136.041	5.19828e+06	11.8122	CD	4-Aminobenzoic acid	11.779	C7H7N1O2-[M+H-]-{M0}(0.9998)(Niso-2)	None	Neg
164.071	2.67042e+07	13.0566	164.071	2.67042e+07	13.0566	164.071	2.94276e+07	13.1103	164.07	6.27631e+07	13.092	164.071	2.35101e+07	13.1083	164.071	2.80714e+07	13.0413	164.071	2.59563e+07	13.0467	164.071	6.48349e+07	13.0628	164.071	2.28124e+07	13.055	164.071	2.82945e+07	13.0624	164.071	2.44136e+07	13.0434	164.071	6.6304e+07	13.0417	164.071	2.2292e+07	13.0488	CD	4-amino-cinnamic acid	13.013	C9H9N1O2-[M+H+]-{M0}(0.99994)(Niso-2)	None	pos
110.06	1.26759e+07	6.63844	110.06	1.26759e+07	6.63844	110.06	1.21283e+07	6.64336	110.06	2.08071e+07	6.64662	110.06	1.21542e+07	6.6545	110.06	9.93114e+06	6.63458	110.06	1.39958e+07	6.64141	110.06	2.45826e+07	6.6554	110.06	7.86609e+06	6.62155	110.06	6.96322e+06	6.63595	110.06	1.2571e+07	6.6356	110.06	2.80601e+07	6.64604	110.06	6.81987e+06	6.6128	CD	4-Aminophenol	6.65	C6H7N1O1-[M+H+]-{M0}(0.99982)(Niso-2)	None	Pos
93.0459	484806	7.39866	93.0459	484806	7.39866	93.0459	1.65189e+06	7.40864	93.0459	1.11937e+07	7.3862	93.0459	1.69601e+07	7.39228	0	0	0	93.0458	634491	7.40598	93.0457	9.21331e+06	7.39569	93.0458	1.17826e+07	7.40252	93.0458	433066	7.40624	93.0459	412529	7.40794	93.0458	9.65056e+06	7.38875	93.0459	9.1222e+06	7.39948	CD	4-Aminopyridine	7.399	C5H6N2-[M+H-]-{M0}(0.99817)(Niso-1)	None	Neg
293.113	1.68292e+06	4.65118	293.113	1.68292e+06	4.65118	293.113	1.89116e+06	4.65703	293.113	2.20586e+07	4.67062	293.113	1.16918e+07	4.6705	0	0	0	293.113	1.87076e+06	4.65728	293.113	2.40178e+07	4.67417	293.113	1.43957e+07	4.66967	293.113	1.4601e+06	4.65557	293.113	1.94352e+06	4.65811	293.113	2.77942e+07	4.6716	293.113	1.40772e+07	4.67365	CD*,*CD	4-hydroxy-4-(indol-3-ylmethyl)glutamic acid*,*4-hydroxy-4-(indol-3-ylmethyl)glutamic acid	4.659*,*4.662	C14H16N2O5-[M+H+]-{M0}(0.99473)(Niso-2)	None	pos
273.044	263736	15.1311	273.044	263736	15.1311	273.043	371697	15.1499	273.044	790082	15.1646	273.044	675296	15.1441	273.043	137343	15.1456	273.043	202195	15.0978	273.044	576971	15.1377	273.044	407435	15.1693	273.044	281110	15.1341	273.044	364767	15.1385	273.044	756099	15.1996	273.044	281768	15.1665	CD	4-Hydroxy-5-(phenyl)-valeric acid-O-sulphate	15.094	C11H14O6S1-[M+H-]-{M0}(0.99249)(Niso-1)	None	Neg
113.025	5.12067e+06	5.81552	113.025	5.12067e+06	5.80836	113.025	5.23024e+06	5.81146	113.025	1.08181e+08	5.82013	113.025	2.47102e+06	5.8096	113.024	1.40593e+06	5.82979	113.024	7.2133e+06	5.81337	113.024	1.32366e+08	5.81586	113.024	1.6356e+06	5.81451	113.024	1.37403e+06	5.81387	113.025	6.04745e+06	5.81915	113.025	1.12973e+08	5.81996	113.025	3.09221e+06	5.81017	CD	4-Hydroxy-5-methylfuran-3(2H)-one	5.815	C5H6O3-[M+H-]-{M0}(0.9992)(Niso-2)	None	Neg
245.149	7.01778e+07	10.8638	245.149	7.01778e+07	10.8706	0	0	0	245.149	5.4952e+06	10.8967	245.15	1.05689e+07	10.9152	245.149	6.87805e+07	10.8323	245.149	8.87701e+07	10.8643	245.15	5.91932e+07	10.876	245.149	8.33586e+07	10.8694	245.149	9.83663e+07	10.8768	245.15	9.50983e+07	10.8209	245.149	7.40893e+07	10.8304	245.149	8.66696e+07	10.8491	CD	4-Hydroxyprolylleucine	10.802	C11H20N2O4-[M+H+]-{M0}(0.99941)(Niso-3)	None	pos
248.129	1.42458e+06	17.1572	248.129	1.42458e+06	17.1543	248.129	1.51976e+06	17.1646	248.13	2.6533e+06	17.16	248.13	2.12814e+06	17.1569	248.129	993394	17.1538	248.129	938577	17.1425	248.129	1.83827e+06	17.1461	248.129	1.53675e+06	17.163	248.129	1.47752e+06	17.1604	248.129	1.0211e+06	17.1573	248.129	3.11319e+06	17.1669	248.13	1.26314e+06	17.1601	CD	4'-Methoxy-3-morpholino-propiophenone	17.149	C14H19N1O3-[M+H-]-{M0}(0.99917)(Niso-2)	None	Neg
211.098	1.54967e+08	16.9422	211.098	1.54967e+08	16.9427	211.098	7.52788e+06	16.9458	211.098	1.6828e+07	16.947	211.098	3.18452e+06	16.943	211.098	1.42279e+08	16.94	211.098	1.32903e+08	16.9271	211.098	1.44405e+08	16.933	211.098	2.19765e+08	16.9452	211.098	2.33582e+08	16.9426	211.098	1.67987e+08	16.9409	211.098	2.51622e+08	16.9505	211.098	1.74999e+08	16.9484	CD	4-methyl-5-oxo-2-pentyl-2,5-dihydrofuran-3-carboxylic acid	16.931	C11H16O4-[M+H-]-{M0}(0.99999)(Niso-4)	None	Neg
230.139	3.60379e+07	16.9459	230.139	3.60379e+07	16.9459	230.138	1.97494e+06	16.9726	230.138	3.56872e+06	16.9595	230.139	5.21032e+06	16.9637	230.139	3.35654e+07	16.9371	230.139	4.08905e+07	16.9396	230.139	4.05544e+07	16.9436	230.139	4.30204e+07	16.9405	230.138	5.3222e+07	16.9455	230.139	4.38778e+07	16.9419	230.139	5.23464e+07	16.9401	230.139	4.86691e+07	16.9285	CD*;*CD	4-methyl-5-oxo-2-pentyl-2,5-dihydrofuran-3-carboxylic acid*;*Butenylcarnitine	16.931*;*16.938	C11H16O4-[M+NH4+]-{M0}(0.99993)(Niso-3);C11H19N1O4-[M+H+]-{M0}(0.99988)(Niso-3)	None	pos
139.05	2.60289e+06	5.7347	139.05	2.60289e+06	5.7347	139.05	2.11124e+06	5.7311	139.05	1.82344e+06	5.72005	139.05	7.76318e+07	5.72238	139.05	4.91875e+06	5.73267	139.05	3.42217e+06	5.72913	139.05	1.04095e+06	5.7226	139.05	1.01173e+08	5.72339	139.05	3.0931e+06	5.72906	139.05	3.31709e+06	5.72777	139.05	901385	5.71034	139.05	1.15763e+08	5.72161	CD	4-Nitroaniline	5.711	C6H6N2O2-[M+H+]-{M0}(0.9975)(Niso-1)	None	pos
138.02	9.31211e+06	15.9667	138.02	9.31211e+06	15.9667	138.02	2.16163e+06	15.981	138.02	2.14593e+06	15.9808	138.02	6.70413e+06	15.9676	138.02	7.15748e+06	15.9685	138.02	7.19986e+06	15.9462	138.02	7.14531e+06	15.9519	138.02	9.49924e+06	15.9718	138.02	1.25838e+07	15.9694	138.02	8.8401e+06	15.9717	138.02	9.61285e+06	15.9887	138.02	9.99974e+06	15.979	CD	4-Nitrophenol	15.97	C6H5N1O3-[M+H-]-{M0}(0.99985)(Niso-2)	None	Neg
183.013	1.51708e+07	16.3389	0	0	0	183.013	1.51708e+07	16.3389	0	0	0	0	0	0	0	0	0	183.012	3.22086e+07	16.311	0	0	0	183.013	372549	16.3342	0	0	0	183.013	5.15422e+07	16.3319	183.013	91532.1	16.3497	0	0	0	CD	4-styrenesulfonic acid	16.325	C8H8O3S1-[M+H-]-{M0}(0.99979)(Niso-3)	None	Neg
311.169	5.27553e+06	12.655	311.169	5.27553e+06	12.655	311.169	4.68865e+06	12.6645	311.169	5.54994e+06	12.6649	311.169	5.96564e+06	12.6577	311.168	5.19047e+06	12.664	311.169	5.28196e+06	12.6602	311.169	4.86069e+06	12.6568	311.169	5.18932e+06	12.6589	311.169	5.28894e+06	12.6592	311.169	4.78161e+06	12.6637	311.169	3.21895e+06	12.6619	311.169	4.80384e+06	12.6603	CD	4-Undecylbenzenesulfonic acid	12.675	C17H28O3S1-[M+H-]-{M0}(0.99745)(Niso-2)	None	Neg
199.008	9.74241e+06	15.5704	199.008	9.74241e+06	15.5704	199.008	3.26673e+08	15.5776	199.008	5.91749e+06	15.5867	199.008	3.32297e+06	15.5712	0	0	0	199.007	6.08422e+08	15.544	0	0	0	199.007	1.36465e+07	15.573	199.008	9.00197e+06	15.5662	199.008	1.08647e+09	15.5734	199.008	3.81028e+06	15.5959	199.008	1.20611e+07	15.5896	CD	4-vinylphenol sulfate	15.557	C8H8O4S1-[M+H-]-{M0}(0.99866)(Niso-2)	None	Neg
244.191	1.01974e+07	17.2962	244.191	1.01974e+07	17.2962	244.191	7.6172e+06	17.3166	244.19	8.01984e+06	17.3029	244.191	5.55626e+06	17.3094	244.191	1.23815e+07	17.2857	244.191	6.78836e+06	17.2923	244.191	2.04066e+07	17.2948	244.191	1.03785e+07	17.2917	244.191	1.22795e+07	17.2966	244.191	1.64588e+07	17.2923	244.191	1.1635e+07	17.2936	244.191	1.01661e+07	17.2821	CD*;*CD	5-(6-hydroxy-6-methyloctyl)-2,5-dihydrofuran-2-one*;*N-Undecanoylglycine	17.281*;*17.29	C13H22O3-[M+NH4+]-{M0}(0.99991)(Niso-3);C13H25N1O3-[M+H+]-{M0}(0.99986)(Niso-3)	None	pos
227.081	6.87467e+06	13.2388	227.081	6.87467e+06	13.2388	227.081	7.61048e+06	13.2902	227.081	8.06746e+06	13.2726	227.081	5.88807e+06	13.2858	227.081	7.58658e+06	13.2118	227.081	6.22524e+06	13.2289	227.082	8.10789e+06	13.2386	227.081	6.11813e+06	13.2325	227.081	7.55052e+06	13.2375	227.082	6.29674e+06	13.2209	227.082	9.27871e+06	13.2128	227.082	6.44903e+06	13.2216	CD	5,10-Dihydro-1-phenazinecarboxylic acid	13.266	C13H10N2O2-[M+H+]-{M0}(0.99964)(Niso-2)	None	Pos
202.144	2.47746e+06	16.0884	202.144	2.47746e+06	16.0707	202.144	3.37675e+06	16.1083	202.144	2.09209e+06	16.0936	202.144	2.75745e+06	16.1519	202.144	2.93271e+06	16.0609	202.144	1.77399e+06	16.0631	0	0	0	0	0	0	202.144	1.89461e+06	16.0729	202.144	1.81368e+06	16.0738	0	0	0	202.144	1.9265e+06	16.0542	CD	5,5-Dimethyl-4-(3-oxobutyl)dihydro-2(3H)-furanone	16.108	C10H16O3-[M+NH4+]-{M0}(0.99429)(Niso-1)	None	pos
347.135	769338	14.6596	347.135	782546	14.6713	347.135	769338	14.6713	347.135	840602	14.6786	347.135	1.00277e+06	14.6643	347.135	2.40643e+06	14.6254	347.135	915064	14.6216	347.135	712361	14.6596	347.135	695306	14.6659	347.135	770738	14.6514	347.135	594979	14.6553	347.136	404884	14.6841	347.135	634690	14.6779	CD	5,7-Dihydroxy-7-methyl-1,4a,5,6,7,7a-hexahydrocyclopenta[c]pyran-1-yl beta-D-glucopyranoside	14.713	C15H24O9-[M+H-]-{M0}(0.9871)(Niso-1)	None	Neg
171.042	1.03302e+07	1.52669	171.042	1.03302e+07	1.48979	171.042	9.81069e+06	1.49586	171.042	1.29273e+07	1.49843	171.042	1.06884e+07	1.48952	171.041	4.51472e+06	1.49766	171.042	8.41119e+06	1.49478	171.041	1.40567e+07	1.49273	171.041	8.46249e+06	1.49778	171.041	9.49458e+06	1.49806	171.042	9.00505e+06	1.4975	171.042	1.54762e+07	1.49939	171.042	8.03199e+06	1.49501	CD*,*CD	5-Hydantoinpropionic acid	1.576*,*1.5	C6H8N2O4-[M+H-]-{M0}(0.9975)(Niso-1)	None	Neg
201.026	3.19551e+07	12.1558	201.026	3.19551e+07	12.1558	201.026	2.54785e+07	12.1626	201.026	4.68196e+07	12.1194	201.026	3.44853e+07	12.1471	201.026	2.17333e+07	12.2015	201.026	1.92673e+07	12.1972	201.026	2.67538e+07	12.13	201.026	2.94817e+07	12.1623	201.026	2.97261e+07	12.1648	201.026	2.37196e+07	12.174	201.026	5.16911e+07	12.1072	201.026	2.44965e+07	12.161	CD	5-hydroxy-2-oxo-4-ureido-2,5-dihydro-1H-imidazole-5-carboxylic acid	12.128	C5H6N4O5-[M+H-]-{M0}(0.99588)(Niso-2)	None	Neg
221.092	3.58928e+07	5.46404	221.092	3.58928e+07	5.46645	221.092	4.17543e+07	5.46282	221.092	5.02267e+07	5.46488	221.092	4.97142e+07	5.46009	221.092	3.50523e+07	5.46703	221.092	3.04736e+07	5.46391	221.092	2.99093e+07	5.46679	221.092	6.11692e+07	5.46345	221.092	3.40479e+07	5.46735	221.092	2.50617e+07	5.46483	221.092	2.89344e+07	5.45919	221.092	6.18717e+07	5.46168	CD	5-Hydroxy-DL-tryptophan	5.461	C11H12N2O3-[M+H+]-{M0}(0.99904)(Niso-2)	None	pos
241.145	1.65362e+06	18.432	241.145	1.65362e+06	18.432	241.145	569772	18.432	241.145	548205	18.4341	241.145	826386	18.432	241.144	2.28051e+06	18.4307	241.144	1.22148e+06	18.4347	241.144	1.28885e+06	18.4335	241.145	2.45381e+06	18.4479	241.145	3.00636e+06	18.449	241.145	1.78182e+06	18.4357	241.145	1.06981e+06	18.4566	241.145	2.03322e+06	18.4477	CD	5-Octyl-2-oxotetrahydro-3-furancarboxylic acid	18.433	C13H22O4-[M+H-]-{M0}(0.99564)(Niso-2)	None	Neg
366.213	5.67771e+06	9.79053	366.213	5.67771e+06	9.79053	366.213	1.69385e+07	9.78616	366.213	6.52424e+08	9.74645	366.213	4.05824e+07	9.77304	366.213	8.85792e+06	9.78945	366.213	1.88321e+07	9.74757	366.213	5.26281e+08	9.78658	366.213	1.34062e+07	9.71798	366.213	6.31765e+06	9.76698	366.213	2.44162e+07	9.79419	366.213	8.18367e+08	9.79139	366.213	1.77766e+07	9.79211	CD	6-Amino-2-methyl-2-heptanyl (1,3-dimethyl-2,6-dioxo-1,2,3,6-tetrahydro-7H-purin-7-yl)acetate	9.736	C17H27N5O4-[M+H+]-{M0}(0.99271)(Niso-2)	None	Pos
195.113	2.03462e+07	11.049	195.113	2.03462e+07	11.049	195.113	2.26741e+07	11.0808	195.113	2.44545e+07	11.0608	195.113	1.2856e+07	11.0833	195.113	2.82838e+07	11.0153	195.113	1.96361e+07	11.0324	195.113	2.66439e+07	11.0559	195.113	1.47339e+07	11.035	195.113	2.62457e+07	11.0425	195.113	2.04322e+07	11.0015	195.113	2.98679e+07	11.0086	195.113	1.45712e+07	11.0314	CD	6-hydroxypseudooxynicotine	11.055	C10H14N2O2-[M+H+]-{M0}(0.99995)(Niso-2)	None	Pos
320.147	1.09622e+07	11.9415	320.147	1.09622e+07	11.9415	320.147	551301	11.8997	320.147	908540	11.9383	320.147	221945	11.8941	320.146	6.95115e+06	11.9461	320.146	9.09894e+06	11.917	320.146	7.96786e+06	11.9243	320.146	1.28882e+07	11.8881	320.147	1.3733e+07	11.8907	320.147	1.02103e+07	11.916	320.147	9.07733e+06	11.9182	320.147	1.11127e+07	11.9372	CD	6'-oxoparomamine	11.966	C12H23N3O7-[M+H-]-{M0}(0.99991)(Niso-3)	None	Neg
167.107	1.4165e+06	16.1767	0	0	0	167.107	1.4165e+06	16.1767	167.107	1.30202e+06	16.1714	167.107	2.37916e+06	16.166	167.107	7.1397e+06	16.1292	167.107	4.97107e+06	16.1345	167.107	1.05791e+06	16.14	167.107	750573	16.1321	0	0	0	167.107	1.21084e+06	16.1405	0	0	0	0	0	0	CD	6-Pentyl-2H-pyran-2-one	16.113	C10H14O2-[M+H+]-{M0}(0.99429)(Niso-1)	None	pos
225.098	1.19177e+08	1.13868	225.098	1.19177e+08	1.13868	225.098	1.24804e+08	1.1466	225.098	1.20406e+08	1.14438	225.098	7.17771e+07	1.13634	225.098	1.08487e+08	1.13803	225.098	1.29907e+08	1.14191	225.098	1.26433e+08	1.14913	225.098	8.06892e+07	1.13813	225.098	1.01338e+08	1.14422	225.098	1.34985e+08	1.13683	225.098	1.52083e+08	1.14715	225.098	7.3092e+07	1.13503	CD*,*InHouse	7-(beta-Hydroxy ethyl)theophylline	1.143*,*1.1724	C9H12N4O3-[M+H+]-{M0}(0.99973)(Niso-2)	None	Pos
362.101	2.06762e+06	9.73458	362.101	3899802	9.73458	362.101	3000231	9.73458	362.101	5457212	9.73458	362.101	5147493	9.73458	362.101	1377572	9.73458	362.101	2.06762e+06	9.73458	362.101	2.44542e+06	9.72082	362.101	3.43442e+06	9.72246	362.101	2.29025e+06	9.82618	362.101	2226416	9.82618	362.101	4306893	9.82618	362.101	3238456	9.82618	CD	7,8-didemethyl-8-hydroxy-5-deazariboflavin	9.774	C16H17N3O7-[M+H-]-{M0}(0.98355)(Niso-1)	None	Neg
305.116	1.71445e+06	10.205	305.116	1.71445e+06	10.205	305.116	2.09184e+06	10.235	305.116	2.2861e+06	10.2099	305.116	1.65729e+06	10.2432	305.116	1.91761e+06	10.1966	305.116	1.48467e+06	10.1908	305.116	2.31671e+06	10.2186	305.116	2.12447e+06	10.1818	305.116	1.75517e+06	10.2151	305.116	1.4179e+06	10.2029	305.116	2.00878e+06	10.2202	305.116	1.71875e+06	10.211	CD	8,8-dimethyl-2-phenyl-4H,8H-pyrano[2,3-h]chromen-4-one	10.128	C20H16O3-[M+H+]-{M0}(0.97722)(Niso-1)	None	pos
215.068	4.2862e+07	5.49823	215.068	4.2862e+07	5.49821	215.068	4.37853e+07	5.49188	215.067	5.72197e+08	5.50552	215.068	3.14803e+08	5.4995	215.067	290821	5.48658	215.067	3.74955e+07	5.48368	215.067	4.6525e+08	5.50115	215.067	1.48192e+08	5.49965	215.067	1.7148e+07	5.48653	215.068	5.73395e+07	5.5043	215.067	6.20884e+08	5.51468	215.068	1.11138e+08	5.50708	CD	8-Hydroxyalanylclavam	5.506	C8H12N2O5-[M+H-]-{M0}(0.99922)(Niso-3)	None	Neg
284.099	1.64342e+06	8.947	0	0	0	284.099	1.64342e+06	8.947	284.099	1.91341e+07	8.97477	284.099	1.34478e+06	8.93237	0	0	0	284.099	945440	8.99639	0	0	0	284.099	287141	8.92947	284.099	1.01653e+06	8.92316	0	0	0	0	0	0	0	0	0	CD	8-hydroxy-deoxyguanosine	8.907	C10H13N5O5-[M+H+]-{M0}(0.99608)(Niso-2)	None	pos
171.103	2.23159e+06	15.8371	171.103	2.23159e+06	15.8399	171.103	2.94701e+06	15.8456	171.103	2.28682e+06	15.8477	171.103	3.28288e+06	15.8408	171.103	8.59615e+06	15.8065	171.103	1.94704e+06	15.8134	171.103	4.03931e+06	15.8179	171.103	2.07634e+06	15.8435	171.103	2.17194e+06	15.838	171.103	1.91488e+06	15.8379	171.103	1.42931e+06	15.8605	171.103	1.80921e+06	15.853	CD	9-Oxononanoic acid	15.816	C9H16O3-[M+H-]-{M0}(0.99953)(Niso-2)	None	Neg
350.149	1.90552e+06	4.32903	350.149	1484091	4.32903	350.149	1586688	4.32903	350.149	1.90552e+06	4.3314	350.149	1.49557e+06	4.35405	0	0	0	350.149	280679	4.32683	350.148	1.10064e+06	4.31666	350.148	490824	4.34336	350.149	1.11862e+06	4.32839	350.149	923022	4.32903	350.149	1.30957e+06	4.33232	350.149	369172	4.35502	CD	9-ribosylzeatin	4.348	C15H21N5O5-[M+H-]-{M0}(0.98407)(Niso-1)	None	Neg
398.171	1.22511e+07	16.0849	398.171	1.22511e+07	16.0849	398.171	1.19337e+07	16.1177	398.171	1.40693e+06	16.103	398.171	1.89004e+06	16.1118	398.171	1.43422e+07	16.0727	398.171	6.81122e+06	16.0796	398.171	1.35598e+06	16.0857	398.171	2.18978e+06	16.0795	398.171	1.35049e+07	16.087	398.171	6.095e+06	16.0832	398.171	1.33109e+06	16.0815	398.171	992361	16.0684	CD	Abexinostat	16.049	C21H23N3O5-[M+H+]-{M0}(0.9996)(Niso-3)	None	pos
136.076	7.53312e+06	5.74408	136.076	7.53312e+06	5.72998	136.076	9.26419e+06	5.77184	136.076	1.39635e+08	5.7224	136.076	6.34375e+07	5.7271	136.076	3.03382e+06	5.73503	136.076	6.79648e+06	5.73384	136.076	1.39056e+08	5.7226	136.076	1.33286e+08	5.73989	136.076	8.48239e+06	5.77149	136.076	4.20405e+06	5.73013	0	0	0	136.076	1.23386e+08	5.74047	CD	Acetanilide	5.718	C8H9N1O1-[M+H+]-{M0}(0.99666)(Niso-2)	None	pos
195.14	4.2192e+06	18.8317	195.14	4.2192e+06	18.8317	195.14	786731	18.8343	195.14	830946	18.8335	195.14	1.13133e+06	18.8337	195.139	3.36765e+06	18.8346	195.139	3.00597e+06	18.8297	195.139	3.05872e+06	18.8285	195.139	4.5327e+06	18.8335	195.139	5.47385e+06	18.8368	195.139	3.58564e+06	18.8308	195.14	4.72666e+06	18.8388	195.14	3.81572e+06	18.8358	CD	acetic acid geranyl ester	18.84	C12H20O2-[M+H-]-{M0}(0.99988)(Niso-2)	None	Neg
86.06	9.14998e+06	1.94481	86.06	9.14998e+06	1.94481	86.06	1.71618e+07	1.95028	86.06	2.18817e+08	1.95311	86.06	1.30442e+08	1.93125	86.06	1.42924e+07	1.95426	86.06	1.29874e+07	1.95325	86.06	2.43914e+08	1.95512	86.06	1.54228e+08	1.95021	86.06	1.75809e+07	1.95396	86.06	3.73179e+07	1.94281	86.06	2.34104e+08	1.94944	86.06	1.35372e+08	1.94635	CD	ACETONE CYANOHYDRIN	1.952	C4H7N1O1-[M+H+]-{M0}(0.99893)(Niso-1)	None	Pos
158.081	2.10518e+06	5.7347	158.081	2.10518e+06	5.7347	158.081	3.36312e+06	5.73581	158.081	5.01981e+06	5.72712	158.081	4.50526e+06	5.72945	158.081	4.28247e+06	5.73503	158.081	3.485e+06	5.73384	158.081	3.78517e+06	5.72968	158.081	4.31545e+06	5.73046	158.081	2.87449e+06	5.73142	158.081	3.18355e+06	5.73484	158.081	6.53244e+06	5.7292	158.081	5.72498e+06	5.73104	CD	ACETYL PROLINE	5.718	C7H11N1O3-[M+H+]-{M0}(0.99695)(Niso-1)	None	pos
145.134	771104	5.49474	145.134	771104	5.49474	145.133	2.63352e+06	5.49346	145.133	352802	5.49317	145.134	8.77848e+06	5.48602	145.134	5.11326e+06	5.49532	145.134	1.11861e+07	5.4922	0	0	0	145.134	1.12258e+07	5.49174	145.134	5.69436e+07	5.49564	145.134	9.53788e+06	5.49312	145.133	506659	5.4922	145.134	1.96274e+07	5.49233	CD	Acetylcadaverine	5.498	C7H16N2O1-[M+H+]-{M0}(0.99659)(Niso-1)	None	pos
202.109	2.78953e+07	5.48407	202.109	2.78953e+07	5.48407	202.109	2.1201e+07	5.47773	202.109	2.13332e+07	5.49373	202.109	3.53305e+07	5.483	202.108	5.94715e+06	5.47008	202.108	1.90636e+07	5.48604	202.109	1.16335e+07	5.48464	202.108	2.27666e+07	5.48551	202.109	2.74933e+07	5.47946	202.109	1.11545e+07	5.49016	202.109	2.00852e+07	5.48639	202.109	2.22884e+07	5.49058	CD	Acetylcarnitine	5.498	C9H17N1O4-[M+H-]-{M0}(0.99841)(Niso-2)	None	Neg
190.055	1.20298e+06	11.4343	190.055	1.20298e+06	11.4343	190.055	399485	11.4249	190.055	1.23855e+06	11.4437	190.055	6.74897e+07	11.4185	0	0	0	190.054	5474.87	11.412	190.054	318652	11.4306	190.055	4.65195e+07	11.4096	190.055	1.12412e+06	11.419	190.055	145401	11.4521	190.055	963754	11.4532	190.055	4.07904e+07	11.4323	CD	Acetyl-L-methionine	11.482	C7H13N1O3S1-[M+H-]-{M0}(0.99631)(Niso-1)	None	Neg
342.191	1.63313e+07	2.15291	342.191	1.63313e+07	2.15291	342.191	373038	2.15367	0	0	0	342.191	1.66867e+06	2.14173	0	0	0	0	0	0	342.192	1.01991e+07	2.15378	342.191	1.66653e+07	2.14889	342.191	1.97417e+07	2.15263	342.191	2.69278e+07	2.15162	0	0	0	342.192	3.17305e+07	2.14738	CD	Acetyllycopsamine	2.162	C17H27N1O6-[M+H+]-{M0}(0.99989)(Niso-3)	None	pos
102.055	7.30367e+06	1.06705	102.055	7.30367e+06	1.05319	102.055	1.59373e+07	1.06113	102.055	2.27265e+08	1.0612	102.055	7.72506e+07	1.06956	102.055	1.62176e+07	1.05961	102.055	2.51743e+07	1.05886	102.055	2.33553e+08	1.06427	102.055	7.88976e+07	1.07137	102.055	1.63085e+07	1.05699	102.055	2.68967e+07	1.05783	102.055	2.65719e+08	1.06174	102.055	6.61034e+07	1.06667	CD	ACPC	1.068	C4H7N1O2-[M+H+]-{M0}(0.99894)(Niso-1)	None	Pos
386.265	2.05141e+07	14.216	386.265	2.05141e+07	14.216	386.265	689642	14.2699	386.264	833539	14.2482	386.265	2.21913e+06	14.2596	386.264	2.17904e+07	14.1933	386.265	2.21366e+07	14.2035	386.265	1.602e+07	14.2136	386.265	2.2386e+07	14.2016	386.264	3.00387e+07	14.2177	386.264	2.70404e+07	14.2082	386.265	2.02292e+07	14.1988	386.265	2.74341e+07	14.207	CD	Actinonin	14.128	C19H35N3O5-[M+H+]-{M0}(0.99952)(Niso-2)	None	pos
136.062	1.1935e+07	1.57459	136.062	1.1935e+07	1.57459	136.062	1.0794e+07	1.59539	136.062	8.61133e+07	1.58101	136.062	6.91422e+08	1.62352	136.062	1.6042e+07	1.5713	136.062	5.15016e+06	1.58128	136.062	9.31068e+07	1.59789	136.062	1.12576e+09	1.59063	136.062	1.36022e+07	1.59437	136.062	7.91866e+06	1.57617	136.062	1.04326e+08	1.58443	136.062	6.96072e+08	1.58128	CD	Adenine	1.599	C5H5N5-[M+H+]-{M0}(0.99747)(Niso-1)	None	Pos
268.104	4.54239e+07	4.83222	268.104	4.54239e+07	4.83338	268.104	8.21019e+07	4.83449	268.104	1.04852e+09	4.83156	268.104	8.58361e+07	4.82979	268.104	6.20808e+07	4.83528	268.104	7.32063e+07	4.83005	268.104	1.36248e+09	4.83511	268.104	2.91513e+07	4.8313	268.104	4.75144e+07	4.83306	268.104	8.13308e+07	4.83089	268.104	1.46579e+09	4.83254	268.104	4.2014e+07	4.82924	CD*,*InHouse	Adenosine	4.83*,*4.83	C10H13N5O4-[M+H+]-{M0}(0.99948)(Niso-3)	None	Pos
330.059	7.45586e+07	1.92906	330.059	60823100	1.9102	330.059	7.45586e+07	1.9102	330.059	8926976	1.9102	330.059	28227631	1.9102	330.059	8.10437e+06	1.97312	330.059	119538586	1.94098	330.059	5.14485e+06	1.94098	330.059	2.98919e+07	1.893	330.059	1.62024e+07	1.92802	330.059	135132846	1.92802	330.059	6645181	1.92802	330.059	61581320	1.92802	CD	Adenosine cyclic 3',5'-monophosphate	1.882	C10H12N5O6P1-[M+H+]-{M0}(0.99805)(Niso-3)	None	Pos
417.215	8.97057e+06	4.98306	0	0	0	417.212	1.13742e+06	4.97732	417.215	8.97057e+06	4.98306	417.214	1.50058e+07	4.97966	0	0	0	417.212	3.2393e+06	4.99172	417.216	1.00369e+07	4.98897	417.214	2.37352e+07	4.9852	0	0	0	417.212	1.25769e+06	4.99018	417.215	9.27816e+06	4.98639	417.213	3.65295e+07	4.98379	CD	Aderbasib	4.986	C21H28N4O5-[M+H+]-{M0}(0.99552)(Niso-2)	None	pos
145.051	1.28895e+07	10.7179	145.051	1.28895e+07	10.7179	145.051	2271411	10.7583	145.051	2.99854e+06	10.7583	145.051	2559830	10.7583	145.051	6.5081e+06	10.8166	145.051	1.29274e+07	10.7207	145.051	8.45027e+06	10.7331	145.051	2.19512e+07	10.7055	145.051	1.73489e+07	10.7256	145.051	1.52097e+07	10.7475	145.051	2.04093e+07	10.7326	145.051	1.30668e+07	10.7309	CD*,*InHouse	Adipic acid	10.765*,*10.72	C6H10O4-[M+H-]-{M0}(0.9997)(Niso-2)	None	Neg
90.0549	4.25731e+06	5.89637	90.0549	4.25731e+06	5.89637	90.055	8.55432e+06	5.89748	90.0548	2.68655e+08	5.89576	90.0549	1.67149e+08	5.89511	90.055	6.25666e+06	5.90068	90.055	8.67562e+06	5.90021	90.0549	2.48738e+08	5.89593	90.0549	1.53346e+08	5.89375	90.055	4.82747e+06	5.89712	90.055	8.95781e+06	5.89584	90.055	3.2525e+08	5.89547	90.0549	1.04739e+08	5.89433	CD*,*InHouse	Alanine	5.895*,*5.91	C3H7N1O2-[M+H+]-{M0}(0.99982)(Niso-2)	None	Pos
88.0405	4.92835e+06	1.0563	88.0405	4.92835e+06	1.10239	88.0406	3.61935e+06	1.11525	88.0405	5.08943e+07	1.02945	88.0405	5.63874e+07	1.02461	88.0403	3.51831e+06	1.09053	88.0404	2.38432e+06	1.10745	88.0403	4.3952e+07	1.02669	88.0404	4.74956e+07	1.03152	88.0404	5.14615e+06	1.11072	88.0405	3.19634e+06	1.10828	88.0405	6.52576e+07	1.03379	88.0405	3.4213e+07	1.0293	InHouse_S*,*InHouse	Alanine*,*beta-Alanine	1.03*,*1.03	C3H7N1O2-[M+H-]-{M0}(0.99937)(Niso-1)	None	Neg
187.108	4.78635e+06	5.79029	187.108	4.78635e+06	5.80373	187.108	1.4032e+07	5.8072	187.108	9.53774e+07	5.80319	187.108	1.1568e+07	5.80081	187.108	1.49942e+07	5.80875	187.108	1.56475e+07	5.80994	187.108	1.00916e+08	5.80809	187.108	6.41982e+06	5.80417	187.108	5.53896e+06	5.80921	187.108	1.47338e+07	5.80556	187.108	8.19695e+07	5.80291	187.108	1.91192e+07	5.80475	CD	ALA-PRO	5.83	C8H14N2O3-[M+H+]-{M0}(0.99571)(Niso-1)	None	pos
208.145	2.3683e+07	7.65226	208.145	2.3683e+07	7.65226	208.144	2.26754e+07	7.65321	208.144	772926	7.63338	208.144	1.29002e+06	7.6387	208.144	2.92709e+07	7.65668	208.144	1.62484e+07	7.65861	208.144	1.01474e+06	7.63333	208.145	520688	7.64105	208.145	2.55517e+07	7.65522	208.144	1.67177e+07	7.64888	208.145	735870	7.62375	208.144	590888	7.6426	CD	Alchornine	7.634	C11H17N3O1-[M+H+]-{M0}(0.99969)(Niso-2)	None	Pos
177.061	1.58071e+06	0.94943	177.061	1.58071e+06	0.943409	177.061	1.85797e+06	0.943269	177.061	3.73222e+07	0.945689	177.061	9.85936e+07	0.943362	177.061	1.8059e+06	0.943013	177.061	1.11472e+06	0.945711	177.061	4.04531e+07	0.947541	177.061	1.25798e+08	0.945288	177.061	1.74696e+06	0.943231	177.061	1.07808e+06	0.943393	177.061	4.16936e+07	0.947705	177.061	8.54976e+07	0.943457	CD	Allantoic acid	0.953	C4H8N4O4-[M+H+]-{M0}(0.99839)(Niso-1)	None	pos
269.113	274315	16.337	269.113	274315	16.337	269.114	296502	16.3566	269.113	525134	16.3475	269.114	325679	16.3491	269.113	143117	16.3262	269.113	170593	16.3214	269.113	585717	16.3324	269.113	252353	16.3222	269.113	289101	16.332	269.113	232597	16.3306	269.113	706255	16.3266	269.113	219961	16.3196	CD	Ambrette musk	16.312	C12H16N2O5-[M+H+]-{M0}(0.99087)(Niso-1)	None	pos
284.294	3.05219e+06	19.8664	284.294	3.05219e+06	19.8664	284.295	1.08485e+07	19.8764	284.294	1.10376e+07	19.8632	284.295	9.35298e+06	19.8806	284.294	8.56416e+06	19.8785	284.295	3.7425e+06	19.8832	284.295	1.02137e+07	19.8657	284.294	2.08815e+06	19.8639	284.294	4.74059e+06	19.8586	284.295	4.73385e+06	19.8785	284.295	7.97931e+06	19.8752	284.295	3.11373e+06	19.8698	CD	Amide C18	19.882	C18H37N1O1-[M+H+]-{M0}(0.99963)(Niso-2)	None	Pos
195.076	8.42804e+07	3.55052	195.076	8.42804e+07	3.55052	195.077	8.88689e+07	3.56167	195.076	1.55247e+08	3.58131	195.076	1.29283e+08	3.53445	195.076	9.52906e+07	3.55805	195.077	7.96747e+07	3.57154	195.077	1.57879e+08	3.56849	195.077	8.57589e+07	3.57314	195.076	6.31042e+07	3.56207	195.077	7.97182e+07	3.56756	195.076	1.32597e+08	3.56072	195.077	1.17348e+08	3.55988	CD	Aminohippuric acid	3.598	C9H10N2O3-[M+H+]-{M0}(0.99949)(Niso-3)	None	pos
130.051	4.8318e+06	4.28273	130.051	4.8318e+06	4.27921	130.051	2.51716e+06	4.28137	130.051	4.36295e+07	4.28896	130.051	1.69176e+08	4.28028	0	0	0	130.051	1.45475e+06	4.28676	130.051	3.82132e+07	4.28366	130.051	1.04587e+08	4.27899	130.051	3.10401e+06	4.27889	130.051	2.08409e+06	4.28552	130.051	5.12286e+07	4.28046	130.051	1.27577e+08	4.28592	CD	Aminolevulinic acid	4.29	C5H9N1O3-[M+H-]-{M0}(0.99948)(Niso-2)	None	Neg
318.281	170701	17.7026	318.281	170701	17.7158	318.28	336673	17.7125	318.279	362542	17.7051	318.28	362761	17.7053	318.279	400909	17.6957	318.28	323271	17.7015	318.279	331480	17.7065	0	0	0	318.279	341603	17.6973	318.28	338173	17.6977	318.279	334393	17.699	318.28	312849	17.6922	CD	Amorolfine	17.701	C21H35N1O1-[M+H+]-{M0}(0.97353)(Niso-1)	None	pos
346.056	1.22594e+07	1.60599	346.056	1.22594e+07	1.60599	346.056	1.21506e+07	1.63323	346.056	3.06346e+07	1.61983	346.057	162864	1.6033	346.056	3.81936e+06	1.53066	346.057	959159	1.62751	346.057	1862164	1.62751	346.056	159778	1.64926	346.056	9.82347e+06	1.66374	346.056	6.43601e+06	1.62376	346.056	4.1305e+07	1.6674	346.057	213707	1.61341	InHouse	AMP	1.61	C10H14N5O7P1-[M+H-]-{M0}(0.99833)(Niso-3)	None	Neg
185.057	1.15953e+07	1.57238	185.057	1.15953e+07	1.58242	185.057	1.214e+07	1.59787	185.057	2.73703e+07	1.59036	185.057	1.77022e+07	1.57439	185.057	9.44993e+06	1.52359	185.057	15419581	1.53582	185.057	1.04736e+06	1.53582	185.057	1.45714e+07	1.59975	185.057	1.3042e+07	1.60716	185.057	1.25667e+07	1.59783	185.057	3.49967e+07	1.60611	185.057	1.36647e+07	1.58458	CD	AMPA	1.602	C7H10N2O4-[M+H-]-{M0}(0.99977)(Niso-2)	None	Neg
384.213	9.54892e+06	2.28784	384.213	9.54892e+06	2.28795	384.213	9.46799e+06	2.28705	384.212	2.48945e+07	2.29148	384.213	1.06902e+07	2.27207	384.213	1.08e+07	2.28855	384.213	9.67613e+06	2.28698	384.213	2.23762e+07	2.28642	384.213	1.12858e+07	2.28862	384.213	8.51399e+06	2.28765	384.213	1.06348e+07	2.28903	384.213	3.30528e+07	2.28778	384.213	1.23222e+07	2.28475	CD	Anagliptin	2.297	C19H25N7O2-[M+H+]-{M0}(0.99873)(Niso-3)	None	pos
316.129	4.47944e+06	14.3292	316.129	4.47944e+06	14.3292	316.129	7.72335e+06	14.379	316.129	9.69944e+07	14.3644	316.129	3.95217e+07	14.3727	316.129	4.94471e+06	14.3118	316.129	5.83733e+06	14.3166	316.129	1.02424e+08	14.3298	316.129	4.14878e+07	14.3171	316.129	4.78473e+06	14.3261	316.129	6.88773e+06	14.319	316.129	1.24625e+08	14.3102	316.129	4.03921e+07	14.3208	CD	anthramycin	14.268	C16H17N3O4-[M+H+]-{M0}(0.99963)(Niso-2)	None	pos
315.203	1.53957e+06	7.20453	315.203	1.53957e+06	7.20453	315.203	1.82562e+06	7.20312	0	0	0	315.202	6.40205e+07	7.19982	315.203	1.16777e+06	7.20191	315.203	3.08388e+06	7.21768	315.201	8.50825e+06	7.21294	315.202	1.49942e+08	7.19193	315.203	1.87363e+06	7.20277	315.203	3.93542e+06	7.20956	315.201	6.05251e+06	7.20347	315.203	1.42246e+08	7.18556	CD	APK	7.209	C14H26N4O4-[M+H+]-{M0}(0.98641)(Niso-1)	None	pos
174.078	1.82902e+08	5.70161	174.078	1.82902e+08	5.70161	174.078	1.27472e+08	5.70233	174.078	6.73739e+07	5.70418	174.078	2.54869e+08	5.70524	174.077	8.58522e+06	5.74853	174.077	1.06253e+08	5.69949	174.077	5.49004e+07	5.70452	174.077	2.0005e+08	5.70775	174.077	2.22657e+08	5.7071	174.078	1.38241e+08	5.71005	174.078	4.82151e+07	5.70391	174.078	1.62744e+08	5.70104	CD	APM	5.714	C7H13N1O4-[M+H-]-{M0}(0.99758)(Niso-3)	None	Neg
228.134	4.15405e+07	10.5759	228.134	4.15405e+07	10.5759	228.134	4.93664e+07	10.5989	228.134	9.79694e+07	10.5737	228.134	4.18503e+07	10.6001	228.134	5.04881e+07	10.5525	228.134	4.3992e+07	10.5514	228.134	1.0203e+08	10.5893	228.134	5.13828e+07	10.5566	228.134	4.82822e+07	10.5655	228.134	4.45835e+07	10.5567	228.134	1.24528e+08	10.5697	228.134	5.02705e+07	10.5693	CD	Aprobarbital	10.495	C10H14N2O3-[M+NH4+]-{M0}(0.99962)(Niso-3)	None	pos
185.128	2.99371e+06	12.5156	185.128	2.99371e+06	12.5156	185.128	3.24497e+06	12.5544	185.128	5.61386e+06	12.5376	185.128	2.31927e+06	12.5554	185.128	3.4719e+06	12.4988	185.128	3.18772e+06	12.501	185.128	6.19576e+06	12.5217	185.129	3.09358e+06	12.5051	185.128	3.49017e+06	12.5087	185.129	3.10153e+06	12.492	185.129	8.16321e+06	12.4812	185.128	3.06795e+06	12.5076	CD	apronalide	12.437	C9H16N2O2-[M+H+]-{M0}(0.99463)(Niso-1)	None	pos
165.041	3.07859e+07	6.57072	165.041	3.07859e+07	6.5323	165.041	2.60026e+07	6.53482	165.041	9.84328e+06	6.52868	165.041	1.78769e+07	6.5403	165.04	2.98589e+07	6.55822	165.041	2.56115e+07	6.53699	165.041	6.61196e+06	6.52752	165.041	1.23698e+07	6.54236	165.041	2.99009e+07	6.53634	165.041	4.66934e+07	6.5378	165.041	7.4005e+06	6.52188	165.041	3.26348e+07	6.54357	CD	Arabic acid	6.633	C5H10O6-[M+H-]-{M0}(0.99959)(Niso-3)	None	Neg
246.156	1.20869e+07	8.3553	246.156	1.20869e+07	8.3553	246.156	1.7545e+07	8.35051	246.156	2.2561e+08	8.36012	246.156	1.78406e+07	8.36123	246.156	4.59136e+07	8.35949	246.156	2.00609e+07	8.35129	246.156	2.42303e+08	8.3639	246.156	4.57403e+06	8.36098	246.156	1.07466e+07	8.35587	246.156	1.51011e+07	8.34634	246.156	2.69302e+08	8.36129	246.156	7.12415e+06	8.35567	CD	arg-ala	8.362	C9H19N5O3-[M+H+]-{M0}(0.99344)(Niso-1)	None	pos
303.177	4.26395e+06	7.95424	303.177	4.26395e+06	7.95424	303.177	8.3294e+06	7.96222	303.177	1.26578e+08	7.97821	303.177	1.26151e+07	7.97237	303.177	8.41155e+06	7.97269	303.177	9.66523e+06	7.96294	303.177	1.31666e+08	7.97971	303.178	4.85365e+06	7.96517	303.177	4.03511e+06	7.95395	303.177	1.06385e+07	7.95709	303.177	1.43543e+08	7.97479	303.177	6.25045e+06	7.96797	CD	arg-gln	7.976	C11H22N6O4-[M+H+]-{M0}(0.99828)(Niso-2)	None	pos
175.119	2.11219e+09	7.41033	175.119	2.11219e+09	7.41033	175.119	1.92872e+09	7.40892	175.119	4.07919e+09	7.38925	175.119	6.01825e+08	7.40857	175.119	2.5747e+09	7.41241	175.119	1.0013e+09	7.40938	175.119	4.36648e+09	7.39392	175.119	1.785e+08	7.40539	175.119	2.03511e+09	7.40857	175.119	4.71003e+08	7.40906	175.119	5.11221e+09	7.38199	175.119	1.72449e+08	7.40138	CD*,*InHouse	Arginine	7.399*,*7.4	C6H14N4O2-[M+H+]-{M0}(0.9969)(Niso-1)	None	Pos
322.186	7.74426e+06	17.6266	0	0	0	322.186	7.74426e+06	17.6505	322.185	7.18964e+06	17.6391	322.186	1.26737e+07	17.6432	322.186	1.3034e+07	17.6179	322.186	7.95117e+06	17.6253	322.186	8.15101e+06	17.624	322.186	1.06541e+07	17.6233	322.186	7.31136e+06	17.6329	322.186	1.28994e+07	17.6262	322.186	1.10848e+07	17.6275	322.186	8.813e+06	17.6159	CD	ARG-PHE	17.606	C15H23N5O3-[M+H+]-{M0}(0.98399)(Niso-1)	None	pos
270.157	1.55849e+07	7.95666	270.157	1.55849e+07	7.95666	270.157	1.42909e+07	7.94839	270.158	1.07873e+06	8.04899	0	0	0	270.157	1.60505e+07	8.01161	270.157	6022911	7.9476	0	0	0	0	0	0	270.157	1.59239e+07	7.9476	270.158	4.59749e+06	7.96166	0	0	0	0	0	0	CD	Arg-pro	8.097	C11H21N5O3-[M+H-]-{M0}(0.99074)(Niso-1)	None	Neg
297.171	1.90235e+07	19.0994	297.171	1.90235e+07	19.0994	297.171	686538	19.1047	297.171	1.70542e+06	19.1056	297.171	447221	19.1082	297.171	1.1491e+07	19.1068	297.171	1.34926e+07	19.1022	297.171	1.30161e+07	19.1008	297.171	2.03535e+07	19.1059	297.171	2.63519e+07	19.1019	297.171	1.70183e+07	19.1035	297.171	2.72609e+07	19.1088	297.171	1.79456e+07	19.1038	CD	Artemether	19.113	C16H26O5-[M+H-]-{M0}(0.99988)(Niso-3)	None	Neg
316.211	6.17704e+06	19.1022	316.211	6.17704e+06	19.1022	316.212	542288	19.1153	316.211	1.25102e+06	19.0992	316.211	1.03221e+06	19.1101	316.211	6.71256e+06	19.0988	316.212	7.10021e+06	19.1015	316.212	6.87129e+06	19.1046	316.212	6.88499e+06	19.1003	316.212	1.07556e+07	19.1054	316.212	1.05851e+07	19.0992	316.212	1.14515e+07	19.1011	316.212	9.9511e+06	19.0921	CD*;*CD	Artemether*;*butoctamide	19.113*;*19.108	C16H26O5-[M+NH4+]-{M0}(0.9996)(Niso-2);C16H29N1O5-[M+H+]-{M0}(0.99964)(Niso-2)	None	pos
311.187	1.00278e+06	18.9482	311.187	1.00278e+06	18.9443	311.187	145939	18.9518	311.187	295978	18.9483	311.187	245715	18.9509	311.187	895746	18.9495	311.187	785952	18.9424	311.187	252229	18.9458	311.187	599520	18.9508	311.187	1.13619e+06	18.9493	311.187	1.39128e+06	18.9459	311.187	1.29192e+06	18.9513	311.187	707743	18.9485	CD	Artemotil	18.965	C17H28O5-[M+H-]-{M0}(0.9991)(Niso-2)	None	Neg
261.156	897189	7.73147	261.156	897189	7.73796	261.156	2.22642e+06	7.72712	261.155	1.17624e+07	7.73079	261.156	2.34074e+06	7.72917	261.156	1.33892e+06	7.73529	261.156	3.30208e+06	7.73018	261.156	1.24275e+07	7.73307	261.156	1.17033e+06	7.73621	261.156	1.17283e+06	7.73621	261.156	2.41883e+06	7.72046	261.156	1.45358e+07	7.7282	261.156	9.82131e+06	7.73301	CD	asn-lys	7.734	C10H20N4O4-[M+H+]-{M0}(0.99261)(Niso-1)	None	pos
131.047	1.23013e+06	6.00329	131.047	1.23013e+06	5.99849	131.047	1.07771e+06	6.00088	131.047	6.17601e+07	6.00469	131.046	9.29018e+06	6.00128	0	0	0	131.046	1.84968e+06	6.00127	131.046	5.99279e+07	6.00274	131.046	2.95423e+06	6.00859	131.046	124600	6.0033	131.047	1.48063e+06	6.00389	131.046	7.20096e+07	6.00442	131.046	5.14727e+06	6.00663	CD*,*InHouse_G	Asparagine	6.004*,*6.01	C4H8N2O3-[M+H-]-{M0}(0.99877)(Niso-1)	None	Neg
132.03	5.58546e+06	6.23395	132.03	5.58546e+06	6.23395	132.03	4.05739e+06	6.23401	132.031	1.18753e+08	6.24108	132.031	1.65841e+08	6.23364	132.03	1.02469e+06	6.25744	132.03	4.03715e+06	6.23609	132.03	1.01331e+08	6.23511	132.03	1.48097e+08	6.23793	132.03	3.09291e+06	6.23573	132.031	4.96193e+06	6.23938	132.03	1.36789e+08	6.23677	132.03	1.21766e+08	6.23436	CD*,*InHouse_pos	Aspartic acid	6.239*,*6.25	C4H7N1O4-[M+H-]-{M0}(0.99949)(Niso-2)	None	Neg
262.139	1.54003e+07	1.11408	262.139	1.54003e+07	1.1316	262.14	1.57898e+07	1.13953	262.138	7.9624e+06	1.07063	262.139	4.19026e+06	1.13869	262.139	1.36883e+07	1.13567	262.139	9.07919e+06	1.13719	262.139	8.58124e+06	1.14442	262.139	1.01828e+07	1.13577	262.14	1.10141e+07	1.1395	262.14	9.36509e+06	1.13447	262.139	9.83335e+06	1.13772	262.139	5.47161e+06	1.05252	CD	Asp-lys	1.14	C10H19N3O5-[M+H+]-{M0}(0.99306)(Niso-1)	None	pos
186.149	8.73255e+06	15.8565	186.149	8.73255e+06	15.85	0	0	0	0	0	0	0	0	0	186.149	1.42363e+07	15.8356	186.149	7.92922e+06	15.8378	186.149	6.22817e+06	15.8438	186.149	7.65782e+06	15.8345	186.149	1.15303e+07	15.8474	186.149	1.13022e+07	15.8483	186.149	8.90565e+06	15.8367	186.149	7.0379e+06	15.8304	CD	Atagabalin	15.848	C10H19N1O2-[M+H+]-{M0}(0.99975)(Niso-2)	None	pos
250.109	141597	16.0172	0	0	0	0	0	0	250.109	141597	16.0172	250.109	850385	16.0077	0	0	0	0	0	0	250.108	86021.9	15.992	250.108	215641	16.013	0	0	0	0	0	0	250.108	133281	16.0251	250.109	448757	16.0202	CD	ATEE	15.984	C13H17N1O4-[M+H-]-{M0}(0.98986)(Niso-1)	None	Neg
227.104	2.35058e+07	11.1828	227.104	2.35058e+07	11.1828	227.104	2.37252e+07	11.1682	227.104	4.57051e+08	11.1858	227.104	3.03374e+08	11.1561	227.104	1.02065e+06	11.2565	227.104	2.64119e+07	11.163	227.104	3.49386e+08	11.1742	227.104	2.12042e+08	11.1469	227.104	1.22196e+07	11.156	227.104	2.13061e+07	11.1889	227.104	4.5375e+08	11.1931	227.104	1.28338e+08	11.1879	CD	ATPA	11.219	C10H16N2O4-[M+H-]-{M0}(0.9999)(Niso-3)	None	Neg
183.076	2.22621e+07	4.50295	183.076	2.22621e+07	4.50132	183.076	2.08121e+07	4.50077	183.076	3.85508e+07	4.50027	183.076	2.15379e+07	4.49778	183.076	2.06015e+07	4.50092	183.077	1.87485e+07	4.50272	183.076	4.13072e+07	4.50319	183.076	1.87308e+07	4.49695	183.077	2.33257e+07	4.50102	183.076	2.02496e+07	4.50117	183.076	4.79383e+07	4.4989	183.077	1.92864e+07	4.49791	CD	azatyrosine	4.504	C8H10N2O3-[M+H+]-{M0}(0.99575)(Niso-1)	None	pos
187.098	2.78905e+07	15.7278	187.098	2.78905e+07	15.7281	187.098	2.56993e+07	15.7327	187.098	2.57146e+07	15.7372	187.098	3.53598e+07	15.7289	187.098	7.77933e+07	15.7137	187.098	2.88975e+07	15.7015	187.098	2.28469e+07	15.7085	187.098	3.14677e+07	15.7307	187.098	3.44647e+07	15.7285	187.098	2.47619e+07	15.7307	187.098	2.19206e+07	15.7501	187.098	2.55675e+07	15.7426	CD*,*InHouse	Azelaic acid	15.755*,*15.7	C9H16O4-[M+H-]-{M0}(0.99995)(Niso-3)	None	Neg
218.15	1.31334e+07	7.9401	218.15	1.31334e+07	7.9401	218.15	1.72503e+07	7.93393	218.15	1.32311e+08	7.93578	218.15	2.53372e+07	7.93701	218.15	2.19053e+07	7.9444	218.15	1.96834e+07	7.93229	218.15	1.46982e+08	7.93964	218.15	1.48226e+07	7.93688	218.15	1.14794e+07	7.94216	218.15	1.17904e+07	7.9288	218.15	1.71994e+08	7.93471	218.15	5.74422e+07	7.93497	CD	b-Ala-Lys	7.927	C9H19N3O3-[M+H+]-{M0}(0.99952)(Niso-2)	None	Pos
256.094	4.5901e+06	1.58713	256.094	4.5901e+06	1.58713	256.094	5.31597e+06	1.60494	256.094	2.81845e+07	1.5939	256.094	1.6943e+07	1.57675	256.094	2.86562e+06	1.52595	256.094	1.23761e+07	1.66052	256.094	7.83182e+07	1.66783	256.094	1.4959e+07	1.60447	256.094	6.42915e+06	1.62131	256.094	5.84824e+06	1.60254	256.094	3.76271e+07	1.60847	256.094	8.33739e+06	1.58694	CD	Benserazide	1.604	C10H15N3O5-[M+H-]-{M0}(0.99629)(Niso-2)	None	Neg
121.03	3.24175e+07	2.14898	121.03	3.24175e+07	2.14653	121.03	5.54706e+06	2.14871	121.03	1.90217e+08	2.15297	121.03	7.75972e+06	2.14426	121.029	1.5126e+07	2.17801	121.03	2.79884e+07	2.13675	121.03	1.396e+08	2.1397	121.03	3.02271e+07	2.14636	121.03	3.09117e+07	2.14989	121.03	3.52465e+07	2.15089	121.03	2.03035e+08	2.14868	121.03	3.29418e+07	2.14504	CD*,*InHouse	Benzoic acid	2.152*,*2.14	C7H6O2-[M+H-]-{M0}(0.99994)(Niso-2)	None	Neg
230.083	95649.1	16.8689	230.083	95649.1	16.8689	230.083	93939.7	16.8765	230.083	352987	16.8755	230.083	30190.5	16.8738	0	0	0	230.082	33558.1	16.8556	230.082	233287	16.8638	230.082	25923.7	16.8784	230.083	102197	16.8758	230.083	57803	16.8836	230.083	358782	16.8836	230.083	24007	16.8836	CD	Benzoyldehydro-2,3-dihydroxy-benzone	16.872	C13H13N1O3-[M+H-]-{M0}(0.98991)(Niso-1)	None	Neg
313.143	9.78958e+06	5.62096	313.143	9.78958e+06	5.61919	313.143	9.11284e+06	5.61795	313.142	1.90622e+06	5.62811	0	0	0	0	0	0	313.143	1.03975e+07	5.61833	313.143	1.56657e+06	5.63302	313.143	8.69668e+06	5.60788	313.143	1.01808e+07	5.61998	313.143	1.2578e+07	5.61633	313.143	1.44424e+06	5.62783	0	0	0	CD	Benzyl butyl phthalate	5.615	C19H20O4-[M+H+]-{M0}(0.98886)(Niso-2)	None	pos
90.0549	2.083e+07	1.03555	90.0549	2.083e+07	1.03433	90.0549	4.77488e+07	1.03756	90.0549	1.02685e+09	1.03762	90.0549	7.81628e+08	1.03184	90.0549	3.05881e+07	1.03368	90.0549	3.97378e+07	1.03529	90.0549	9.91254e+08	1.04305	90.0549	7.9946e+08	1.03365	90.055	1.70905e+07	1.03578	90.0549	4.82787e+07	1.0319	90.055	1.03859e+09	1.04288	90.055	4.94393e+08	1.02895	CD*,*InHouse*,*InHouse	beta-Alanine*,*Sarcosine	1.039*,*1.05*,*1.05	C3H7N1O2-[M+H+]-{M0}(0.99969)(Niso-2)	None	Pos
246.156	4.99193e+06	1.04262	246.156	4.99193e+06	1.03905	246.156	9.21952e+06	1.04699	246.156	1.5956e+08	1.04941	246.156	8.04096e+06	1.03184	246.156	1.11539e+07	1.0384	246.156	7.5073e+06	1.04472	246.156	1.68061e+08	1.0572	246.156	2.77506e+06	1.03601	246.156	4.72571e+06	1.04285	246.156	6.34482e+06	1.04133	246.156	1.89993e+08	1.05467	246.156	3.62292e+06	1.02895	CD	beta-Alanyl-L-arginine	1.049	C9H19N5O3-[M+H+]-{M0}(0.99344)(Niso-1)	None	Pos
373.15	527859	16.4604	373.15	527859	16.4604	373.15	586822	16.4847	373.15	1.62476e+06	16.4708	373.15	639002	16.482	373.15	657866	16.4566	373.15	495636	16.4526	373.15	1.93492e+06	16.4581	373.15	658855	16.4597	373.15	669312	16.4648	373.15	835500	16.4611	373.15	2.37011e+06	16.4593	373.15	741230	16.4476	CD	beta-Syringin	16.434	C17H24O9-[M+H+]-{M0}(0.98345)(Niso-1)	None	pos
321.11	1.32117e+06	13.6477	321.11	1.32117e+06	13.6527	321.11	1.63603e+06	13.6582	321.11	1.44137e+06	13.6577	321.11	1.53227e+06	13.6367	321.109	668621	13.6565	321.109	935441	13.6184	321.109	1.32615e+06	13.6248	321.109	1.02261e+06	13.6416	321.109	1.50435e+06	13.6423	321.11	1.07328e+06	13.6547	321.109	1.20825e+06	13.6664	321.11	627501	13.6625	CD	Binapacryl	13.571	C15H18N2O6-[M+H-]-{M0}(0.99972)(Niso-2)	None	Neg
245.095	1.66762e+08	2.48662	245.095	1.66762e+08	2.48662	245.095	1.9653e+08	2.48338	245.095	6.14645e+08	2.47192	245.095	2.99607e+08	2.44719	245.095	2.13787e+08	2.48485	245.095	2.16188e+08	2.47621	245.095	7.00435e+08	2.4615	245.095	1.77684e+08	2.4637	245.095	1.47397e+08	2.47924	245.095	2.45847e+08	2.48538	245.095	7.82822e+08	2.46286	245.095	3.40007e+08	2.46692	CD	biotin	2.478	C10H16N2O3S1-[M+H+]-{M0}(0.99863)(Niso-2)	None	Pos
259.076	897743	11.3469	259.076	604704	11.3469	259.076	897743	11.3469	259.076	2.83836e+07	11.3742	259.076	8.21093e+06	11.3325	0	0	0	259.075	1.13349e+06	11.346	259.076	2.254e+07	11.3563	259.076	4.44997e+06	11.3377	259.077	104894	11.3554	259.076	1.3093e+06	11.3754	259.076	2.92497e+07	11.3742	259.076	2257759	11.3742	CD	Biotin l-Sulfoxide	11.403	C10H16N2O4S1-[M+H-]-{M0}(0.98449)(Niso-2)	None	Neg
277.085	2.09045e+06	1.77175	277.085	5.18629e+06	1.72965	277.085	2.09045e+06	1.75633	277.085	4.3441e+07	1.69317	277.085	41515113	1.69317	277.085	4.44853e+06	1.69147	277.085	4.84744e+06	1.75869	277.085	1.07609e+08	1.78947	277.085	6.3726e+07	1.75627	277.085	826499	1.76474	277.085	1.36629e+07	1.72766	277.085	1.44669e+08	1.80502	277.085	5.82947e+07	1.69281	CD	Biotin sulfone	1.786	C10H16N2O5S1-[M+H+]-{M0}(0.99291)(Niso-1)	None	Pos
231.099	1.90055e+06	9.2912	231.099	1.90055e+06	9.30854	231.099	625770	9.30604	231.099	1.79725e+06	9.31017	231.099	1.25206e+06	9.25178	0	0	0	231.099	1.84605e+06	9.27805	231.099	3495640	9.28965	231.099	1.60844e+06	9.28965	0	0	0	231.099	450662	9.26023	231.099	1.72889e+06	9.2793	231.099	1.27632e+06	9.33707	CD	Boc-Asn	9.343	C9H16N2O5-[M+H-]-{M0}(0.99467)(Niso-1)	None	Neg
311.185	1.57614e+07	18.6402	311.185	1.57614e+07	18.6402	311.185	2.19395e+06	18.6551	311.185	3.70258e+06	18.6414	311.185	3.10024e+06	18.6497	311.185	1.56036e+07	18.6363	311.185	1.93099e+07	18.6388	311.185	1.6173e+07	18.642	311.185	1.91471e+07	18.6375	311.185	2.17359e+07	18.6436	311.185	2.12954e+07	18.6396	311.185	2.28727e+07	18.6392	311.185	2.01704e+07	18.6302	CD	Botrydial	18.642	C17H26O5-[M+H+]-{M0}(0.9999)(Niso-3)	None	pos
243.161	2.43705e+06	18.0494	243.161	2.43705e+06	18.046	243.16	1.48583e+06	18.0504	243.161	2.51286e+06	18.0545	243.16	2.62118e+06	18.0506	243.16	5.00591e+06	18.0488	243.16	2.52371e+06	18.0412	243.16	3.36096e+06	18.0424	243.16	3.62182e+06	18.0474	243.16	4.18847e+06	18.0497	243.16	2.66802e+06	18.0515	243.16	2.62324e+06	18.056	243.16	2.53796e+06	18.0541	CD	Brassylic acid	18.054	C13H24O4-[M+H-]-{M0}(0.99982)(Niso-2)	None	Neg
213.16	1.69389e+06	15.1537	213.16	1.69389e+06	15.1524	213.16	1.9573e+06	15.1984	213.16	3.20626e+06	15.1796	213.16	1.51525e+06	15.1975	213.16	1.89464e+06	15.1315	213.16	1.55227e+06	15.1341	213.16	3.25594e+06	15.1449	0	0	0	213.16	2.05063e+06	15.1453	213.16	1.72914e+06	15.1413	213.16	3.89159e+06	15.1307	213.16	1.76757e+06	15.1354	CD*,*CD	Brivaracetam	15.12	C11H20N2O2-[M+H+]-{M0}(0.99772)(Niso-2)	None	pos
213.123	6.96835e+07	5.56197	213.123	6.96835e+07	5.56197	213.123	1.00919e+08	5.57017	213.123	3.65771e+07	5.58511	213.123	2.12316e+07	5.59037	213.123	4.40776e+08	5.54582	213.123	9.60708e+07	5.56113	213.123	4.54788e+07	5.59059	213.123	2.00913e+07	5.58603	213.123	6.58604e+07	5.52271	213.123	4.63863e+07	5.57091	213.123	3.88748e+07	5.58177	213.123	3.50605e+07	5.59196	CD	Butabarbital	5.528	C10H16N2O3-[M+H+]-{M0}(0.99984)(Niso-2)	None	pos
225.123	7.90903e+06	11.4982	225.123	7.90903e+06	11.4995	225.123	1.08577e+07	11.5342	225.123	1.36447e+07	11.5173	225.123	4.86176e+06	11.5534	225.123	9.62335e+06	11.4747	225.123	5.5336e+06	11.4826	225.123	1.46567e+07	11.5077	225.123	6.11632e+06	11.4853	225.123	7.21111e+06	11.5047	225.123	5.0783e+06	11.468	225.123	1.83207e+07	11.4563	225.123	8.14212e+06	11.4942	CD	butalbital	11.421	C11H16N2O3-[M+H+]-{M0}(0.99947)(Niso-2)	None	pos
195.102	1.19363e+07	1.90473	195.102	1.19363e+07	1.90473	0	0	0	0	0	0	195.102	1.31547e+06	1.82217	195.102	8.12405e+06	1.90004	195.102	1.08335e+07	1.89604	195.102	1.19033e+07	1.90498	195.102	1.3905e+07	1.89771	195.102	1.28227e+07	1.90917	195.102	1.42995e+07	1.89331	195.102	1.53143e+07	1.90229	195.102	1.48726e+07	1.89618	CD	Butylparaben	1.914	C11H14O3-[M+H+]-{M0}(0.99904)(Niso-2)	None	pos
301.165	365510	17.5625	301.165	365510	17.5608	301.165	301793	17.5651	301.166	434085	17.568	301.166	500175	17.5602	301.165	841374	17.5592	301.165	290809	17.555	301.166	372995	17.5538	301.166	386303	17.5707	301.165	408689	17.5645	301.166	361894	17.5604	301.166	338579	17.5675	301.166	344465	17.5655	CD	butyrin	17.557	C15H26O6-[M+H-]-{M0}(0.98704)(Niso-1)	None	Neg
86.0963	1.633e+09	8.68154	86.0963	1.633e+09	8.68154	86.0963	2.64078e+09	8.64931	86.0963	1.64084e+08	8.7218	86.0964	2.78906e+08	8.72088	86.0963	2.4862e+09	8.67446	86.0963	3.66739e+09	8.62882	86.0964	1.26698e+08	8.73185	86.0964	1.48027e+08	8.72759	86.0963	2.16539e+09	8.67026	86.0964	4.23864e+09	8.60557	86.0964	1.16136e+08	8.71969	86.0964	7.20829e+08	8.70568	CD*;*CD	Cadaverine	8.64	C5H11N1-[M+H+]-{M0}(0.99999)(Niso-2)	None	pos
284.172	2.46607e+06	9.10286	284.172	2.46607e+06	9.09372	284.172	3.8779e+06	9.12221	284.171	8.92117e+07	9.11278	284.171	2.61812e+07	9.10982	284.172	1.49754e+06	9.1092	284.172	3.11399e+06	9.11738	284.172	1.06487e+08	9.07996	284.172	1.42263e+07	9.10991	284.173	1.25681e+06	9.12664	284.172	3.57932e+06	9.11542	284.171	1.75396e+08	9.11309	284.172	1.64819e+07	9.10017	CD	Cadralazine	9.119	C12H21N5O3-[M+H+]-{M0}(0.98924)(Niso-1)	None	pos
195.088	1.80597e+07	1.16912	195.088	1.80597e+07	1.16461	195.088	1.87434e+07	1.17552	195.088	1.53615e+07	1.17354	195.088	1.12324e+07	1.16227	195.088	1.62043e+07	1.16632	195.088	1.96966e+07	1.16784	195.088	1.72011e+07	1.17819	195.088	1.15025e+07	1.16642	195.088	1.62698e+07	1.17015	195.088	2.12318e+07	1.16511	195.088	1.97803e+07	1.17613	195.088	1.12714e+07	1.16332	InHouse	Caffeine	1.1724	C8H10N4O2-[M+H+]-{M0}(0.99505)(Niso-1)	None	Pos
328.046	5.45025e+06	5.35609	328.046	5.45025e+06	5.35609	328.046	1.65706e+07	5.3521	328.046	1.56067e+06	5.35869	328.046	8.08423e+06	5.35032	328.045	1.24413e+06	5.34447	328.045	2.85434e+07	5.33861	328.046	911617	5.32731	328.046	6.95263e+06	5.33995	328.046	5.9062e+06	5.34677	328.046	2.86611e+07	5.35745	328.046	1.78043e+06	5.35136	328.046	1.27609e+07	5.3508	InHouse	cAMP(3'5')	5.36	C10H12N5O6P1-[M+H-]-{M0}(0.9923)(Niso-1)	None	Neg
202.144	3.87403e+06	4.36598	202.144	3.87403e+06	4.34982	202.144	2.91398e+06	4.35161	202.144	3.5684e+06	4.35176	202.144	1.86319e+08	4.35098	202.144	4.90845e+06	4.34941	202.144	927164	4.34885	202.144	1.55529e+06	4.35467	202.144	1.66724e+08	4.35723	202.144	4.07066e+06	4.34951	202.144	1.30282e+06	4.34966	0	0	0	202.144	1.66261e+08	4.35347	CD*,*CD	Capryloylglycine	4.3	C10H19N1O3-[M+H+]-{M0}(0.99809)(Niso-2)	None	pos
270.279	8.36407e+06	21.7346	270.279	8.36407e+06	21.7349	270.279	1.0389e+07	21.7448	270.279	9.60361e+06	21.7306	270.279	1.7975e+06	21.7343	270.279	1.27166e+07	21.73	270.279	4.60139e+06	21.7332	270.279	6.31404e+06	21.744	270.279	5.32822e+06	21.7316	270.279	9.24322e+06	21.7419	270.279	4.72337e+06	21.7301	270.279	8.33804e+06	21.7322	270.279	6.61732e+06	21.728	CD	Capsi-amide	21.735	C17H35N1O1-[M+H+]-{M0}(0.99983)(Niso-3)	None	Pos
299.175	969755	15.231	299.175	969755	15.231	299.175	959472	15.2817	299.175	524104	15.2574	299.175	278922	15.2784	299.175	1.6068e+06	15.217	299.175	704730	15.2197	299.175	504976	15.2257	299.175	363883	15.2109	299.175	2.1468e+06	15.2285	299.175	639921	15.2293	299.175	614659	15.2163	299.175	363091	15.2115	CD	carazolol	15.165	C18H22N2O2-[M+H+]-{M0}(0.98689)(Niso-2)	None	pos
222.112	2.20106e+06	16.4349	222.112	2.20106e+06	16.4321	222.112	3.09707e+06	16.4635	222.112	8.516e+06	16.4449	222.113	2.6706e+06	16.456	222.112	2.84665e+06	16.4236	222.112	2.50633e+06	16.4243	222.113	8.18697e+06	16.4322	222.112	2.44528e+06	16.429	222.112	4.85843e+06	16.4341	222.113	3.02371e+06	16.4328	222.112	9.8542e+06	16.4287	222.112	5.36991e+06	16.417	CD	Carbofuran	16.408	C12H15N1O3-[M+H+]-{M0}(0.99981)(Niso-2)	None	pos
259.167	3.13905e+07	15.0806	259.167	3.13905e+07	15.0806	259.167	1.20065e+06	15.0874	259.167	2.34132e+06	15.0835	259.167	437243	15.0724	259.166	2.84051e+07	15.0691	259.166	2.60615e+07	15.0377	259.166	2.21102e+07	15.047	259.166	4.13484e+07	15.0693	259.166	4.62399e+07	15.0694	259.167	3.44791e+07	15.0785	259.166	4.3313e+07	15.1042	259.166	3.52074e+07	15.0958	CD	carisoprodol	15.112	C12H24N2O4-[M+H-]-{M0}(0.99998)(Niso-3)	None	Neg
227.114	3.59905e+06	7.62161	227.114	3.59905e+06	7.62161	227.114	9.62887e+06	7.61785	227.114	1.58919e+08	7.60745	227.114	1.52891e+07	7.61512	227.114	8.53163e+06	7.61896	227.114	1.21206e+07	7.62089	227.114	1.65724e+08	7.61212	227.114	4.26964e+06	7.61277	227.114	3.55056e+06	7.6175	227.114	1.17338e+07	7.61588	227.114	1.86688e+08	7.60253	227.114	8.34022e+06	7.61431	CD*,*InHouse	carnosine	7.608*,*7.62	C9H14N4O3-[M+H+]-{M0}(0.99838)(Niso-2)	None	Pos
346.054	2.73122e+07	5.77073	346.054	2.73122e+07	5.77073	346.054	6.76599e+07	5.77184	346.054	6.27807e+06	5.76783	346.054	2.07513e+07	5.76781	346.054	5.07166e+07	5.76867	346.054	1.03116e+08	5.76986	346.054	5.90504e+06	5.77273	346.054	1.44807e+07	5.76646	346.054	2.90339e+07	5.76678	346.054	1.09207e+08	5.76785	346.055	5.87202e+06	5.77226	346.054	4.52507e+07	5.76704	CD	cGMP	5.769	C10H12N5O7P1-[M+H+]-{M0}(0.99976)(Niso-2)	None	Pos
258.11	2.02373e+07	1.09184	258.11	2.02373e+07	1.06969	258.11	5.50332e+07	1.07764	258.11	1.05185e+09	1.0777	258.11	3.63249e+07	1.07899	258.11	1.04544e+07	1.0714	258.11	4.85959e+07	1.07301	258.11	1.14991e+09	1.08077	258.11	8.29693e+06	1.0808	258.11	2.1188e+07	1.0735	258.11	6.01321e+07	1.06961	258.11	1.23224e+09	1.07589	258.11	5.5412e+06	1.07845	CD	Choline Alfoscerate	1.08	C8H20N1O6P1-[M+H+]-{M0}(0.99988)(Niso-3)	None	Pos
182.05	1.51146e+08	5.81779	182.05	1.51146e+08	5.81779	182.05	1.32204e+08	5.82089	182.05	1.43908e+08	5.82249	182.05	2.00229e+08	5.81903	182.049	9.18095e+07	5.85427	182.049	1.16774e+08	5.82044	182.049	1.28186e+08	5.81822	182.049	1.47097e+08	5.82394	182.049	1.51306e+08	5.82094	182.05	1.31792e+08	5.82623	182.05	1.65023e+08	5.82232	182.05	1.45928e+08	5.82195	CD	Choline O-Sulfate	5.808	C5H13N1O4S1-[M+H-]-{M0}(0.99755)(Niso-1)	None	Neg
147.046	827862	14.2336	147.046	827862	14.2448	147.046	94607.7	14.2248	147.046	1.30894e+06	14.2249	147.046	7.66873e+06	14.2093	147.045	718571	14.2678	147.045	532901	14.2178	147.045	1.74246e+06	14.2115	147.045	3.28559e+06	14.2083	147.045	1.24041e+06	14.2292	147.046	1.059e+06	14.2761	147.046	1.90344e+06	14.254	147.046	7.04323e+06	14.2353	CD	Cinnamic acid	14.184	C9H8O2-[M+H-]-{M0}(0.99654)(Niso-2)	None	Neg
370.295	3.10621e+07	20.6382	370.295	3.10621e+07	20.6382	370.295	6.61473e+06	20.6456	370.295	6.8093e+06	20.6363	370.295	7.96186e+06	20.6415	370.295	4.60841e+07	20.6365	370.295	4.14786e+07	20.6399	370.295	3.94977e+07	20.642	370.295	4.13864e+07	20.6323	370.295	5.35307e+07	20.6428	370.295	4.82858e+07	20.632	370.295	5.70671e+07	20.6365	370.295	4.29014e+07	20.6359	CD	cis-5-Tetradecenoylcarnitine	20.656	C21H39N1O4-[M+H+]-{M0}(0.99994)(Niso-3)	None	pos
173.01	4.34402e+06	4.87092	173.01	4.34402e+06	4.87092	173.01	3.85588e+06	4.87163	173.01	6.06047e+06	4.8667	173.01	9.53892e+07	4.86573	0	0	0	173.01	2.36951e+06	4.86427	173.009	4.86593e+06	4.85191	173.009	1.1391e+08	4.86798	173.009	6.69137e+06	4.86666	173.01	4.38394e+06	4.86686	173.01	7.13091e+06	4.85786	173.01	1.67245e+07	4.8672	CD*,*InHouse1	cis-Aconitate	4.871*,*4.87	C6H6O6-[M+H-]-{M0}(0.9997)(Niso-2)	None	Neg
173.01	4.34402e+06	4.87092	173.01	4.34402e+06	4.87092	173.01	3.85588e+06	4.87163	173.01	6.06047e+06	4.8667	173.01	9.53892e+07	4.86573	0	0	0	173.01	2.36951e+06	4.86427	173.009	4.86593e+06	4.85191	173.009	1.1391e+08	4.86798	173.009	6.69137e+06	4.86666	173.01	4.38394e+06	4.86686	173.01	7.13091e+06	4.85786	173.01	1.67245e+07	4.8672	CD*,*InHouse	cis-Aconitic acid	4.84	C6H6O6-[M+H-]-{M0}(0.9997)(Niso-2)	None	Neg
191.02	1.39527e+09	2.55742	191.02	17924319	2.54866	191.02	22879594	2.54556	191.02	1.39527e+09	2.54556	191.02	1.79088e+08	2.54866	191.02	2303476	2.58508	191.02	14771893	2.58508	191.02	9.8941e+08	2.58508	191.02	2.71027e+08	2.57842	191.02	24015704	2.57842	191.02	21327292	2.5294	191.02	1.66945e+09	2.5294	191.02	62167358	2.5294	CD*,*InHouse_G	Citric acid	2.504*,*2.57	C6H8O7-[M+H-]-{M0}(0.99989)(Niso-2)	None	Neg
199.169	1.78241e+06	18.3535	199.169	1.78241e+06	18.3535	199.169	8.1218e+06	18.3715	199.169	5.97178e+06	18.3578	199.169	9.5453e+06	18.3613	199.169	7.69538e+06	18.3513	199.169	5.71007e+06	18.352	199.169	6.50432e+06	18.3553	199.169	2.79791e+06	18.3515	199.169	2.49919e+06	18.3592	199.169	1.16579e+07	18.3513	199.169	3.64208e+06	18.3556	199.169	4.17459e+06	18.3512	CD	Citronellyl Acetate	18.356	C12H22O2-[M+H+]-{M0}(0.99168)(Niso-1)	None	Pos
176.103	1.89703e+06	1.11039	176.103	1.89703e+06	1.11039	176.103	1.45265e+07	1.11596	176.103	1.7142e+08	1.11137	176.103	9.8347e+06	1.11041	176.103	6.53538e+06	1.10739	176.103	3.13233e+07	1.11126	176.103	1.79865e+08	1.11377	176.103	2.84372e+06	1.10749	176.103	1.38855e+07	1.11357	176.103	3.98436e+07	1.10854	176.103	1.8853e+08	1.10943	176.103	3.60935e+06	1.11146	CD*,*InHouse	Citrulline	1.115*,*1.1354	C6H13N3O3-[M+H+]-{M0}(0.9972)(Niso-1)	None	Pos
314.136	858182	10.1913	314.136	858182	10.1829	314.136	1.22473e+06	10.2206	314.136	1.20796e+07	10.2124	314.136	9.46767e+06	10.2043	0	0	0	314.136	896069	10.1677	314.136	1.39554e+07	10.1647	314.136	8.78533e+06	10.1695	314.136	1.20619e+06	10.2002	314.136	727132	10.2026	314.136	1.67625e+07	10.2081	314.136	5.77071e+06	10.1707	CD	Clavamycin D	10.216	C13H21N3O6-[M+H-]-{M0}(0.99873)(Niso-2)	None	Neg
373.171	4.88934e+06	1.57695	373.171	4.88934e+06	1.57695	373.171	7.61985e+06	1.59774	373.171	1.33678e+07	1.58337	373.171	1.20327e+07	1.62352	373.171	5.60469e+06	1.57365	373.171	1.06438e+07	1.58363	373.171	1.55391e+07	1.60025	373.171	1.40022e+07	1.59063	373.171	4.98608e+06	1.59437	373.171	1.23978e+07	1.57617	373.171	1.77908e+07	1.58443	373.171	2.03671e+07	1.58363	CD	Clavamycin F	1.583	C15H24N4O7-[M+H+]-{M0}(0.99627)(Niso-2)	None	pos
445.223	1.11638e+06	13.3075	445.223	1.11638e+06	13.3112	445.223	2.89701e+06	13.2998	445.223	2.20101e+06	13.3051	445.223	2.271e+06	13.291	445.222	554214	13.2988	445.223	694477	13.2698	445.223	1.3864e+06	13.2816	445.222	1.08864e+06	13.2887	445.223	964719	13.2821	445.223	831214	13.3063	445.223	1.6564e+06	13.3138	445.223	985869	13.3283	CD	clavulone II	13.265	C25H34O7-[M+H-]-{M0}(0.99679)(Niso-2)	None	Neg
239.093	6.70419e+06	16.6182	239.093	6.70419e+06	16.6161	239.093	658512	16.6213	239.093	1.06093e+06	16.6205	239.093	735835	16.6165	239.092	4.98181e+06	16.6169	239.093	4.89503e+06	16.6004	239.093	3.78864e+06	16.6062	239.093	5.97253e+06	16.621	239.093	9.84275e+06	16.6208	239.093	7.99422e+06	16.6212	239.093	8.65784e+06	16.6309	239.093	6.40902e+06	16.6263	CD	CMPF	16.605	C12H16O5-[M+H-]-{M0}(0.99969)(Niso-2)	None	Neg
243.109	2.14201e+07	5.06585	243.109	2.14201e+07	5.06179	243.109	2.10032e+07	5.06289	243.108	2.61555e+07	5.06152	243.109	1.947e+07	5.05746	243.109	2.3857e+07	5.06129	243.109	2.11398e+07	5.06076	243.109	3.57302e+07	5.06507	243.109	2.11652e+07	5.05896	243.109	2.01733e+07	5.06382	243.109	2.13964e+07	5.05922	243.109	4.31673e+07	5.06013	243.109	2.05641e+07	5.05687	CD	Corraton	5.062	C9H14N4O4-[M+H+]-{M0}(0.99791)(Niso-2)	None	Pos
193.097	6.01138e+06	9.80826	193.097	6.01138e+06	9.81175	193.097	6.88819e+06	9.78616	193.097	1.26903e+07	9.76603	193.097	5.15586e+06	9.78954	193.097	5.05807e+06	9.8083	193.097	6.24795e+06	9.77432	193.097	1.30693e+07	9.81723	193.097	6.29937e+06	9.74391	193.097	7.01258e+06	9.76698	193.097	3.75368e+06	9.81776	193.097	1.57768e+07	9.81968	193.097	5.83844e+06	9.81568	CD	cotinine N-oxide	9.701	C10H12N2O2-[M+H+]-{M0}(0.99826)(Niso-2)	None	pos
225.196	6.11642e+06	18.275	225.196	6.11642e+06	18.2679	225.196	7.05616e+06	18.2859	225.196	7.6039e+06	18.2722	225.196	7.6337e+06	18.2781	225.196	8.09337e+06	18.2617	225.196	9.0548e+06	18.2687	225.196	7.0643e+06	18.2704	225.196	7.49236e+06	18.2636	225.196	7.2733e+06	18.2713	225.196	8.63712e+06	18.2633	225.196	7.86359e+06	18.2653	225.196	7.87714e+06	18.2562	CD*,*CD	cuscohygrine	18.3	C13H24N2O1-[M+H+]-{M0}(0.99983)(Niso-2)	None	pos
275.165	1.27111e+06	19.3544	275.165	1.27111e+06	19.3544	275.166	1.1232e+06	19.3622	275.166	1.7663e+06	19.3627	275.165	1.80047e+06	19.3607	275.165	3.35575e+06	19.3617	275.165	1.45903e+06	19.3572	275.165	1.214e+06	19.3581	275.165	1.52723e+06	19.3632	275.165	1.51074e+06	19.3616	275.165	1.06033e+06	19.3586	275.165	1.07554e+06	19.3662	275.165	1.05066e+06	19.3613	CD	cyclandelate	19.373	C17H24O3-[M+H-]-{M0}(0.99909)(Niso-2)	None	Neg
290.176	38461.8	18.6906	290.176	38461.8	18.6894	290.177	68300.3	18.6895	290.177	1.94882e+06	18.6889	290.177	1.24939e+06	18.6915	0	0	0	290.176	22050.6	18.685	290.176	1.34406e+06	18.6885	290.176	766471	18.6935	290.176	43582.7	18.6969	0	0	0	290.176	2.01666e+06	18.6941	290.177	598530	18.6887	CD	Cyclopentolate	18.704	C17H25N1O3-[M+H-]-{M0}(0.98269)(Niso-1)	None	Neg
161.082	837491	10.8807	161.082	837491	10.8807	161.082	1.12059e+06	10.932	161.082	3.21344e+06	10.9616	161.082	3.74821e+06	10.9278	0	0	0	161.082	950630	10.9118	161.082	1.52549e+06	10.9436	161.082	2.77634e+06	10.9222	161.082	1.26697e+06	10.9141	161.082	1.25083e+06	10.8985	161.082	2.90282e+06	10.9428	161.082	1.48505e+06	10.8675	CD	Cymarose	10.834	C7H14O4-[M+H-]-{M0}(0.99721)(Niso-1)	None	Neg
290.107	1.24296e+06	14.6483	290.107	1.24296e+06	14.6483	290.107	1.44598e+06	14.6548	290.107	4.18649e+06	14.6634	290.107	2.00644e+06	14.6478	290.106	670927	14.6301	290.107	824195	14.6122	290.107	2.82894e+06	14.6173	290.107	1.19561e+06	14.647	290.107	1.21184e+06	14.6396	290.107	1.02192e+06	14.6435	290.107	3.09654e+06	14.6665	290.107	966701	14.6602	CD	cyproconazole	14.59	C15H18Cl1N3O1-[M+H-]-{M0}(0.88152)(Niso-1)	None	Neg
244.093	2.43638e+07	5.03281	244.093	2.43638e+07	5.02879	244.093	2.39116e+07	5.02753	244.092	3.704e+07	5.02852	244.093	2.08752e+07	5.02445	244.093	2.76425e+07	5.02828	244.093	2.58018e+07	5.02776	244.093	4.06638e+07	5.03207	244.093	2.3057e+07	5.02596	244.093	1.74859e+07	5.0261	244.093	2.55361e+07	5.02622	244.093	4.88554e+07	5.02713	244.093	2.20765e+07	5.02387	CD*,*InHouse	Cytidine	5.027	C9H13N3O5-[M+H+]-{M0}(0.99844)(Niso-3)	None	Pos
324.059	2.05789e+07	5.43816	324.059	2.05789e+07	5.43816	324.059	5.00919e+07	5.43688	324.058	4.44025e+06	5.43424	324.059	1.29072e+07	5.43416	324.059	3.15137e+07	5.43875	324.059	7.77258e+07	5.43798	324.059	4.83715e+06	5.44558	324.059	1.07804e+07	5.43988	324.059	1.94026e+07	5.44378	324.059	8.99642e+07	5.43419	324.059	3.55388e+06	5.44269	324.059	2.50654e+07	5.43575	CD	cytidine 5′-monophosphate	5.437	C9H14N3O8P1-[M+H+]-{M0}(0.99782)(Niso-2)	None	pos
112.05	1.53179e+07	1.55877	112.05	1.53179e+07	1.52273	112.051	2.54384e+07	1.53645	112.051	3.56483e+07	1.58101	112.05	6.63893e+06	1.54039	112.05	2.05003e+07	1.52179	112.051	3.00808e+07	1.52942	112.051	2.55714e+06	1.53126	112.051	5.24814e+06	1.53814	112.051	1.52034e+07	1.53308	112.051	2.83303e+07	1.52195	112.051	4.40878e+07	1.58207	112.051	1.27352e+07	1.53177	CD	Cytosine	1.541	C4H5N3O1-[M+H+]-{M0}(0.99859)(Niso-1)	None	Pos
159.078	6.43865e+06	1.20735	159.078	6.43865e+06	1.22326	159.078	3.11351e+06	1.21254	159.078	6.57417e+06	1.2343	159.078	2.96983e+08	1.22089	159.078	2.1882e+06	1.19367	159.078	3.55149e+06	1.17345	159.078	7.23198e+06	1.23381	159.078	2.95467e+08	1.22654	159.078	8.03252e+06	1.22922	159.078	5.06099e+06	1.17729	159.078	7.79934e+06	1.2338	159.078	1.95503e+08	1.22376	CD	Daminozide	1.233	C6H12N2O3-[M+H-]-{M0}(0.99936)(Niso-2)	None	Neg
215.139	1.75477e+07	9.60107	215.139	1.75477e+07	9.60107	215.139	2.14437e+07	9.5582	215.139	1.69781e+08	9.52335	215.139	4.00735e+07	9.59451	215.139	5.53304e+07	9.60947	215.139	2.72964e+07	9.54401	215.139	2.15072e+08	9.60906	215.139	1.04514e+07	9.60636	215.139	1.33612e+07	9.55318	215.139	2.29765e+07	9.61336	215.139	2.60868e+08	9.63674	215.139	1.39791e+08	9.60741	CD	Desthiobiotin	9.539	C10H18N2O3-[M+H+]-{M0}(0.99673)(Niso-2)	None	Pos
195.051	1.32628e+07	6.56785	195.051	1.32628e+07	6.53701	195.051	2.10727e+07	6.55604	195.051	1.3789e+07	6.61666	195.051	1.45801e+07	6.60945	195.051	2.39069e+07	6.56293	195.051	1.12374e+07	6.61089	195.051	1.31887e+07	6.53223	195.051	1.53411e+07	6.54707	195.051	1.44783e+07	6.54106	195.051	1.58093e+07	6.54252	195.051	9.74791e+06	6.61853	195.051	1.06162e+07	6.54829	CD	D-Gluconic acid	6.601	C6H12O7-[M+H-]-{M0}(0.99795)(Niso-1)	None	Neg
177.041	5.43403e+07	1.7933	177.041	5.43403e+07	1.75285	177.041	3.26859e+07	1.83199	177.041	1.24523e+08	1.74777	177.041	46937042	1.7933	0	0	0	177.041	9325084	1.7933	177.041	20038521	1.7772	177.041	4.05519e+07	1.7772	177.041	6.19357e+06	1.75403	177.041	1.15713e+07	1.8209	177.041	1.14181e+08	1.82836	177.041	2.09354e+07	1.83328	CD	D-Glucono-delta-lactone	1.754	C6H10O6-[M+H-]-{M0}(0.99917)(Niso-2)	None	Neg
193.036	6.42267e+06	1.4804	193.036	6.42267e+06	1.48036	193.036	9.95137e+06	1.47936	193.036	2.09034e+07	1.48428	193.036	2.27716e+07	1.47774	193.035	5.02073e+06	1.51888	193.035	11703121	1.51888	193.035	2.97357e+07	1.44558	193.036	1.92412e+07	1.48128	193.036	9.43418e+06	1.47685	193.036	7.81978e+06	1.48572	193.036	3.16909e+07	1.47111	193.036	1.35878e+07	1.48322	CD	D-Glucopyranuronic acid	1.482	C6H10O7-[M+H-]-{M0}(0.99796)(Niso-1)	None	Neg
277.145	2.77432e+06	20.082	277.145	2.77432e+06	20.082	277.145	1.85868e+06	20.0867	277.145	2.95592e+06	20.0859	277.145	3.036e+06	20.0829	277.144	6.28091e+06	20.0889	277.144	2.50154e+06	20.0815	277.144	2.55974e+06	20.0847	277.144	2.48202e+06	20.0885	277.145	2.63605e+06	20.0858	277.145	1.96188e+06	20.083	277.145	1.87537e+06	20.0878	277.145	1.48909e+06	20.081	CD	Dibutyl phthalate	20.108	C16H22O4-[M+H-]-{M0}(0.99949)(Niso-2)	None	Neg
423.203	6.47097e+06	16.9404	423.203	6.47097e+06	16.9404	0	0	0	423.203	236153	16.9404	0	0	0	423.202	4.95056e+06	16.94	423.202	4.82035e+06	16.9294	423.202	6.98528e+06	16.933	423.202	1.13916e+07	16.9452	423.203	1.11971e+07	16.9426	423.203	6.75068e+06	16.9433	423.203	1.57344e+07	16.9529	423.203	7.36829e+06	16.9484	CD	didrovaltrate	16.936	C22H32O8-[M+H-]-{M0}(0.99996)(Niso-3)	None	Neg
159.067	1.82102e+07	4.40263	159.067	1.82102e+07	4.40263	159.067	2.2105e+06	4.39777	159.067	2.43578e+06	4.40288	159.067	1.79661e+06	4.39648	159.066	8.8658e+06	4.43307	159.067	1.282e+07	4.4031	159.066	1.32296e+07	4.40464	159.067	2.01842e+07	4.40465	159.066	1.86719e+07	4.40701	159.067	1.78226e+07	4.4081	159.067	2.28283e+07	4.40613	159.067	1.88474e+07	4.40688	CD	Diethyl malonate	4.405	C7H12O4-[M+H-]-{M0}(0.99988)(Niso-3)	None	Neg
221.082	2.4025e+06	17.8496	221.082	2.4025e+06	17.8496	221.082	2.03687e+06	17.8563	221.082	3.01508e+06	17.8572	221.082	3.23373e+06	17.8541	221.082	4.77097e+06	17.8476	221.082	2.31119e+06	17.8439	221.082	2.4764e+06	17.8473	221.082	3.04054e+06	17.8571	221.082	2.56933e+06	17.8556	221.082	2.09301e+06	17.8517	221.082	2.05304e+06	17.8633	221.082	2.56598e+06	17.8543	CD	Diethyl phthalate	17.854	C12H14O4-[M+H-]-{M0}(0.99959)(Niso-2)	None	Neg
161.046	9.51606e+06	1.16062	161.046	9.51606e+06	1.15189	161.046	1.04194e+07	1.15532	161.046	1.08635e+08	1.15532	161.046	2.21259e+07	1.14719	161.045	4.69954e+06	1.13409	161.046	1.15709e+07	1.15224	161.046	9.64943e+07	1.15708	161.046	3.16575e+07	1.17403	161.046	1.07538e+07	1.1555	161.046	1.57392e+07	1.15307	161.046	4.72723e+07	1.14539	161.046	1.70738e+07	1.15477	CD	Diethylpyrocarbonate	1.161	C6H10O5-[M+H-]-{M0}(0.99797)(Niso-1)	None	Neg
245.078	3.68198e+06	3.76857	245.078	3.68198e+06	3.74486	245.078	1.59506e+07	3.75871	245.079	4.47216e+06	3.74782	0	0	0	0	0	0	0	0	0	0	0	0	245.078	5.90357e+06	3.81392	245.078	7.50346e+06	3.74723	0	0	0	0	0	0	245.078	7.19929e+06	3.79888	CD	Dihydrouridine	3.815	C9H14N2O6-[M+H-]-{M0}(0.99883)(Niso-2)	None	Neg
196.062	1.58501e+06	4.35999	196.062	1.58501e+06	4.32636	196.062	1.19814e+06	4.33559	196.062	3.1492e+06	4.34082	196.062	3.8744e+06	4.34157	196.061	1.11717e+06	4.40873	196.062	1.11724e+06	4.34417	196.062	2.29576e+06	4.34335	196.062	1.31198e+06	4.34028	196.062	1.86355e+06	4.34018	196.062	1.04606e+06	4.34445	196.062	3.18798e+06	4.34175	196.062	2.2092e+06	4.34795	CD	dihydroxyphenylalanine	4.34	C9H11N1O4-[M+H-]-{M0}(0.99508)(Niso-1)	None	Neg
143.035	3.46503e+06	5.81473	143.035	3.46503e+06	5.80836	143.035	3.98752e+06	5.81146	143.035	8.3046e+07	5.82013	143.035	1.42686e+06	5.80725	143.035	1.24061e+06	5.82979	143.035	6.27928e+06	5.81101	143.035	9.17452e+07	5.8135	143.035	1.14182e+06	5.81451	143.035	1.26443e+06	5.81387	143.035	5.045e+06	5.8168	143.035	8.30996e+07	5.81996	143.035	2.40674e+06	5.81017	CD	Dimethyl fumarate	5.815	C6H8O4-[M+H-]-{M0}(0.99872)(Niso-2)	None	Neg
390.132	221834	13.4145	390.132	221834	13.3758	390.132	435076	13.367	390.131	1.67608e+06	13.4459	390.131	1.52211e+06	13.4272	390.131	158728	13.3799	390.132	119036	13.4145	390.131	2.00088e+06	13.4192	390.131	1.40779e+06	13.4273	390.132	193217	13.4145	390.131	209688	13.3757	390.131	3.28023e+06	13.4641	390.131	1.15672e+06	13.4599	CD	Dimetotiazine	13.369	C19H25N3O2S2-[M+H-]-{M0}(0.97516)(Niso-1)	None	Neg
197.021	265247	17.7819	197.021	265247	17.7779	197.021	243679	17.7847	197.022	637976	17.7818	197.021	380478	17.781	0	0	0	197.02	355188	17.7722	197.02	650676	17.7804	197.021	465344	17.7819	197.021	476620	17.7819	197.021	479021	17.7824	197.021	448116	17.7917	197.021	342440	17.785	CD	Dinitro-ortho-cresol	17.686	C7H6N2O5-[M+H-]-{M0}(0.99673)(Niso-1)	None	Neg
239.068	2.28268e+06	19.7343	239.068	2.28268e+06	19.7343	239.068	1.16676e+06	19.7386	239.068	1.92674e+06	19.7392	239.068	2.0318e+06	19.7324	239.067	4.19608e+06	19.7352	239.067	2.32611e+06	19.7309	239.067	2.16443e+06	19.7379	239.067	2.32258e+06	19.737	239.067	2.58062e+06	19.7367	239.068	1.90255e+06	19.7374	239.068	2.19075e+06	19.74	239.068	1.95065e+06	19.7352	CD	Dinoseb	19.754	C10H12N2O5-[M+H-]-{M0}(0.99939)(Niso-2)	None	Neg
191.103	1.76417e+06	1.17168	191.103	1.76417e+06	1.17168	191.103	3.17452e+06	1.17787	191.103	5.64853e+07	1.18061	191.103	4.51507e+06	1.1717	191.103	967671	1.1717	191.103	4.64738e+06	1.17019	191.103	6.17803e+07	1.18526	191.103	2.43589e+06	1.17425	191.103	1.39885e+06	1.17785	191.103	6.38246e+06	1.16276	191.103	7.42547e+07	1.18084	191.103	4.16559e+06	1.1737	CD	DL-2,6-Diaminopimelic acid	1.179	C7H14N2O4-[M+H+]-{M0}(0.99665)(Niso-1)	None	Pos
102.056	1.00358e+07	1.07165	102.056	1.00358e+07	1.06467	102.056	9.34962e+06	1.07157	102.056	8.42954e+07	1.07423	102.056	1.04455e+08	1.06704	102.056	1.49726e+06	1.05281	102.056	9.82859e+06	1.07393	102.056	8.22277e+07	1.08562	102.056	7.55674e+07	1.0716	102.056	7.24594e+06	1.0764	102.056	1.14646e+07	1.07633	102.056	6.63969e+07	1.07622	102.056	6.57776e+07	1.06937	CD*,*CD	DL-3-Aminoisobutyric acid*,*gamma-Aminobutyric acid	1.071*,*1.21	C4H9N1O2-[M+H-]-{M0}(0.99893)(Niso-1)	None	Neg
157.026	1.00372e+06	1.57099	157.026	1.00372e+06	1.55649	157.026	559931	1.60258	157.026	1.07516e+06	1.5715	157.026	1.56636e+07	1.55553	157.026	204767	1.51888	157.026	330201	1.6228	157.026	825321	1.59947	157.026	1.93494e+07	1.57321	157.026	552261	1.56238	157.026	123463	1.55947	157.026	1.29664e+06	1.5819	157.026	1.72755e+07	1.56337	InHouse	DL-Dihydroorotic acid	1.55	C5H6N2O4-[M+H-]-{M0}(0.99821)(Niso-1)	None	Neg
146.046	5.02528e+06	6.1148	146.046	5.02528e+06	6.11067	146.046	5.05231e+06	6.11072	146.046	1.57216e+08	6.11379	146.046	1.29807e+08	6.11039	146.046	1.74793e+06	6.14358	146.046	7.56239e+06	6.1081	146.046	1.51337e+08	6.11186	146.046	8.81909e+07	6.11299	146.046	2.32675e+06	6.11246	146.046	8.67142e+06	6.11374	146.046	2.00291e+08	6.1159	146.046	8.12014e+07	6.11344	CD*,*InHouse	DL-Glutamic acid	6.111*,*6.0657	C5H9N1O4-[M+H-]-{M0}(0.99839)(Niso-1)	None	Neg
145.062	669813	6.25516	145.062	669813	6.25516	145.062	617144	6.26078	145.062	2.65981e+07	6.25758	145.062	1.01783e+06	6.2525	145.062	284549	6.30778	145.062	886961	6.25731	145.062	2.35224e+07	6.25633	145.062	653802	6.26937	145.062	418914	6.30019	145.062	694895	6.26614	145.062	3.12527e+07	6.26575	145.062	519266	6.25322	CD*,*InHouse_SG	DL-Glutamine	6.258*,*6.2581	C5H10N2O3-[M+H-]-{M0}(0.99818)(Niso-1)	None	Neg
105.019	3.70122e+06	1.23648	105.019	3.70122e+06	1.23505	105.02	4.10342e+06	1.24083	105.019	9.93578e+07	1.24137	105.02	1.19934e+07	1.23503	105.019	668455	1.2031	105.019	4.58741e+06	1.24011	105.019	8.79437e+07	1.23852	105.019	7.746e+06	1.24068	105.019	1.45562e+06	1.24101	105.019	3.70592e+06	1.24329	105.019	1.02899e+08	1.23851	105.019	1.26393e+07	1.24027	CD	DL-Glyceric acid	1.241	C3H6O4-[M+H-]-{M0}(0.99949)(Niso-1)	None	Neg
156.077	1.82083e+07	7.39618	156.077	1.82083e+07	7.39618	156.077	3.2524e+07	7.39949	156.077	6.79066e+08	7.37982	156.077	6.9563e+08	7.39443	156.077	2.29985e+07	7.39826	156.077	3.8315e+07	7.39759	156.077	7.35405e+08	7.37978	156.077	9.28151e+08	7.3936	156.077	1.73774e+07	7.39678	156.077	6.61526e+07	7.39492	156.077	8.92115e+08	7.37021	156.077	7.87946e+08	7.39196	CD*,*InHouse	DL-Histidine	7.385*,*7.39	C6H9N3O2-[M+H+]-{M0}(0.99933)(Niso-2)	None	Pos
147.113	1.20178e+08	7.24224	147.113	1.20178e+08	7.24224	147.113	2.07864e+08	7.24556	147.113	4.57652e+09	7.23174	147.113	2.47641e+09	7.23753	147.113	1.24659e+08	7.2467	147.113	1.68954e+08	7.24361	147.113	4.77469e+09	7.22944	147.113	2.8798e+09	7.232	147.113	1.16832e+08	7.24285	147.113	2.01902e+08	7.24256	147.113	5.725e+09	7.21997	147.113	2.72558e+09	7.23271	CD*,*InHouse	DL-Lysine	7.233*,*7.24	C6H14N2O2-[M+H+]-{M0}(0.99993)(Niso-3)	None	Pos
147.067	4.36166e+07	4.38971	147.067	4.36166e+07	4.36256	147.067	1.83581e+07	4.36241	147.067	7.37295e+07	4.3746	147.067	9.44119e+08	4.36584	147.066	1.52849e+07	4.44722	147.067	2.3349e+07	4.41488	147.066	9.38112e+06	4.41407	147.067	7.43292e+08	4.36458	147.066	6.8995e+07	4.36929	147.067	3.37563e+07	4.41989	147.067	52352326	4.36209	147.067	6.81422e+08	4.36209	CD	DL-Mevalonic acid	4.378	C6H12O4-[M+H-]-{M0}(0.99991)(Niso-2)	None	Neg
133.097	1.39963e+07	7.39619	133.097	1.39963e+07	7.4009	133.097	1.86965e+07	7.39949	133.097	2.94816e+08	7.39632	133.097	6.81e+08	7.39443	133.097	2.05531e+07	7.39826	133.097	1.44372e+07	7.39759	133.097	3.0516e+08	7.401	133.097	8.33095e+08	7.3936	133.097	1.49401e+07	7.39443	133.097	2.72086e+07	7.39492	133.097	3.68464e+08	7.39378	133.097	7.1179e+08	7.3896	CD*,*InHouse	DL-Ornithine	7.39*,*7.41	C5H12N2O2-[M+H+]-{M0}(0.9995)(Niso-2)	None	Pos
166.086	1.68541e+08	5.12613	166.086	1.68541e+08	5.12613	166.086	2.85646e+08	5.12721	166.086	5.95365e+09	5.1287	166.086	3.8226e+09	5.12642	166.086	1.78094e+08	5.12795	166.086	2.28714e+08	5.12441	166.086	6.31504e+09	5.13223	166.086	4.39453e+09	5.12395	166.086	1.74587e+08	5.12814	166.086	2.8333e+08	5.12523	166.086	7.23241e+09	5.12473	166.086	4.02825e+09	5.12338	CD*,*InHouse	DL-Phenylalanine	5.127*,*5.13	C9H11N1O2-[M+H+]-{M0}(0.99996)(Niso-3)	None	Pos
200.092	2.60791e+06	4.51323	200.092	2.60791e+06	4.48954	200.092	831245	4.51323	200.093	977173	4.50498	200.092	800272	4.49778	200.092	2.13853e+06	4.49149	200.092	1.82653e+06	4.49093	200.092	2.27807e+06	4.48668	200.092	1.73563e+06	4.48516	200.092	2.20313e+06	4.49159	200.092	2.28834e+06	4.49174	200.092	2.17256e+06	4.40696	200.092	1.89757e+06	4.47905	CD*,*InHouse	DL-p-Hydroxyphenyllactic acid	4.434	C9H10O4-[M+NH4+]-{M0}(0.99544)(Niso-1)	None	pos
205.097	1.25958e+07	11.0034	205.097	1.25958e+07	11.0034	205.097	2.50967e+07	11.0336	205.097	6.21893e+08	10.987	205.097	2.25307e+08	11.0268	205.097	1.56355e+07	10.9768	205.097	1.83386e+07	10.9947	205.097	6.62063e+08	10.9828	205.097	2.78591e+08	10.9801	205.097	1.43369e+07	10.9993	205.097	2.09583e+07	10.9662	205.097	8.18463e+08	10.9301	205.097	2.49564e+08	10.9795	CD*,*InHouse	DL-Tryptophan	10.998*,*11.02	C11H12N2O2-[M+H+]-{M0}(0.99993)(Niso-2)	None	Pos
229.145	4.36795e+06	17.5967	229.145	4.36795e+06	17.6136	229.145	2.16902e+06	17.6202	229.145	2.90771e+06	17.6207	229.145	4.58403e+06	17.6128	229.144	9.42413e+06	17.6143	229.145	4.3786e+06	17.6054	229.145	5.50083e+06	17.6065	229.145	6.04375e+06	17.6163	229.145	3.72845e+06	17.6172	229.145	3.95546e+06	17.6132	229.145	5.43208e+06	17.6202	229.145	2.73887e+06	17.6206	CD	Dodecanedioic acid	17.63	C12H22O4-[M+H-]-{M0}(0.99871)(Niso-2)	None	Neg
218.104	2.62775e+07	10.262	218.104	2.62775e+07	10.262	218.104	2.28032e+07	10.3113	218.104	3.2033e+07	10.2983	218.104	3.28869e+06	10.2901	218.103	1.31029e+07	10.3865	218.103	1.88057e+07	10.2585	218.103	2.43769e+07	10.2553	218.103	4.1265e+06	10.2554	218.104	2.39837e+07	10.2838	218.104	2.22853e+07	10.2934	218.104	3.33843e+07	10.2892	218.104	3.89405e+06	10.2626	CD*,*CD_InHouse	D-PANTOTHENIC ACID	10.304*,*10.26	C9H17N1O5-[M+H-]-{M0}(0.99995)(Niso-3)	None	Neg
341.11	1.01057e+06	6.10664	341.11	1.01057e+06	6.09889	341.109	1.22177e+06	6.09118	341.109	2.89248e+07	6.09964	341.109	1.00856e+06	6.09388	0	0	0	341.109	1.58067e+06	6.09867	341.109	2.81323e+07	6.10243	341.11	978872	6.10664	341.109	863207	6.09959	341.109	1.15967e+06	6.09959	341.109	3.02139e+07	6.11118	341.109	791785	6.09929	CD	D-Sucrose	6.095	C12H22O11-[M+H-]-{M0}(0.99174)(Niso-1)	None	Neg
163.025	1.94736e+06	6.58131	163.025	1.94736e+06	6.59912	163.025	3.08092e+06	6.59695	163.025	3.78232e+06	6.5978	163.025	3.17677e+06	6.58273	163.025	2.08904e+06	6.63683	163.025	2.51563e+06	6.59121	163.025	2.78002e+06	6.54166	163.025	1.24186e+06	6.55886	163.025	2.96311e+06	6.5552	163.025	3.24287e+06	6.60226	163.025	3.65963e+06	6.53838	163.025	1.95457e+06	6.57893	CD	D-Xylulosonic acid	6.539	C5H8O6-[M+H-]-{M0}(0.99859)(Niso-1)	None	Neg
177.087	2.34383e+07	1.13868	177.087	2.34383e+07	1.13868	177.087	6.2267e+07	1.1466	177.087	1.02405e+08	1.14909	177.087	1.01333e+07	1.14341	177.087	5.75627e+07	1.14039	177.087	4.76896e+07	1.14191	177.087	1.08233e+08	1.15385	177.087	2.2819e+06	1.1452	177.087	3.7457e+07	1.14422	177.087	3.68667e+07	1.13918	177.087	1.26554e+08	1.14715	177.087	5.70502e+06	1.14446	CD	EDDA	1.149	C6H12N2O4-[M+H+]-{M0}(0.99958)(Niso-2)	None	Pos
293.176	8.72051e+07	1.83309	293.176	8.72051e+07	1.83064	293.176	3.20902e+06	1.83199	293.176	5.15685e+06	1.83499	293.176	3.00682e+06	1.83022	293.175	6.12235e+07	1.88808	293.176	7.45558e+07	1.8035	293.176	5.86786e+07	1.80757	293.176	8.26523e+07	1.82906	293.176	8.71526e+07	1.8349	293.176	7.89065e+07	1.83504	293.176	8.80892e+07	1.83779	293.176	8.52357e+07	1.83328	CD	Embelin	1.847	C17H26O4-[M+H-]-{M0}(0.99996)(Niso-4)	None	Neg
269.115	1.61345e+06	12.5767	269.115	1.61345e+06	12.5856	269.115	2.28749e+06	12.5739	269.115	1.17428e+07	12.5767	269.115	7.15278e+06	12.5625	269.114	1.21018e+06	12.598	269.114	1.78532e+06	12.5624	269.114	1.04178e+07	12.5687	269.114	5.34254e+06	12.5589	269.115	1.8902e+06	12.571	269.115	2.25333e+06	12.5825	269.114	1.46909e+07	12.5936	269.115	3.52593e+06	12.5861	CD	EPERVUDINE	12.53	C12H18N2O5-[M+H-]-{M0}(0.99799)(Niso-3)	None	Neg
235.119	3.00648e+09	1.6418	235.119	3.00648e+09	1.6418	235.119	3.21804e+09	1.78933	235.119	4.4064e+09	1.70731	0	0	0	0	0	0	235.119	2.89354e+09	1.6809	235.119	4.42718e+09	1.68276	235.119	3.07406e+09	1.74386	235.119	9.74699e+08	1.79302	235.119	3.29201e+09	1.66339	235.119	2.89584e+09	1.76494	235.119	3.55998e+09	1.67631	CD	Epirizole	1.77	C11H14N4O2-[M+H+]-{M0}(0.99978)(Niso-3)	None	pos
274.141	696983	7.79219	274.141	696983	7.79131	274.141	499608	7.79215	274.141	1.80645e+07	7.79378	274.141	1.21365e+06	7.78743	274.141	397065	7.81466	274.141	1.67188e+06	7.78946	274.141	1.3922e+07	7.7932	274.141	1.07162e+06	7.7937	274.141	426663	7.78939	274.141	924880	7.78689	274.141	2.25415e+07	7.78606	274.141	1.26081e+06	7.78822	CD	epsilon-(gamma-Glutamyl)-lysine	7.792	C11H21N3O5-[M+H-]-{M0}(0.99172)(Niso-1)	None	Neg
175.098	96904.9	12.5453	175.098	96904.9	12.5573	175.098	123591	12.5456	175.098	185753	12.5485	175.098	2.02615e+06	12.5247	175.098	102951	12.5876	175.098	80676.6	12.5318	175.098	119115	12.5286	175.098	1.26446e+06	12.5118	175.098	134268	12.538	175.098	165963	12.5518	175.098	150782	12.5667	175.098	1.26815e+06	12.5507	CD	Ethanal tetramer	12.479	C8H16O4-[M+H-]-{M0}(0.99634)(Niso-1)	None	Neg
120.065	1.90539e+06	5.8897	120.065	1.90539e+06	5.90344	120.066	7.65637e+06	5.90455	120.065	1.74869e+08	5.90519	120.066	1.45634e+07	5.90454	120.066	6.49285e+06	5.9054	120.066	1.15342e+07	5.90728	120.065	1.87066e+08	5.90536	120.066	7.48478e+06	5.91732	120.066	5.30622e+06	5.90655	120.066	1.33352e+07	5.90291	120.066	2.0989e+08	5.9049	120.066	6.32423e+06	5.90612	CD	Ethanoic anhydride	5.831	C4H6O3-[M+NH4+]-{M0}(0.9991)(Niso-1)	None	pos
236.093	3.64146e+06	14.7973	236.093	3.64146e+06	14.8037	236.093	1.64436e+06	14.8056	236.093	9.61302e+06	14.814	236.093	1.47932e+08	14.7936	0	0	0	236.093	522090	14.7654	236.093	5.90717e+06	14.7751	236.093	8.23366e+07	14.795	236.093	2.75538e+06	14.7879	236.093	926233	14.7944	236.093	8.07272e+06	14.8195	236.093	8.55729e+07	14.8156	CD*,*CD	Ethopabate*,*2-acetamido-3-(4-methoxyphenyl)propanoic acid	14.752*,*14.746	C12H15N1O4-[M+H-]-{M0}(0.99976)(Niso-2)	None	Neg
417.212	2.08458e+06	13.6418	417.212	2.08458e+06	13.6418	417.213	4.79989e+06	13.7027	417.213	2.94215e+07	13.6742	417.213	4.17317e+07	13.6587	417.211	1.01426e+06	13.5832	417.213	8.68232e+06	13.6082	417.213	3.04376e+07	13.6438	417.213	4.07156e+07	13.5992	417.213	1.06799e+06	13.6428	417.213	7.33049e+06	13.6191	417.214	3.74806e+07	13.6455	417.213	8.42982e+07	13.6103	CD	Ethyl {2-[(2E)-5-(hexopyranosyloxy)-2-penten-1-yl]-3-oxocyclopentyl}acetate	13.56	C20H32O9-[M+H+]-{M0}(0.98884)(Niso-2)	None	pos
233.078	4.68469e+07	5.61447	233.078	4.68469e+07	5.61203	233.078	2.66836e+07	5.60568	233.078	2.26332e+07	5.61224	233.078	3.44883e+07	5.60387	233.078	4.28355e+06	5.69667	233.078	2.29033e+07	5.60049	233.078	1.5396e+07	5.61023	233.078	2.33349e+07	5.59931	233.078	3.35063e+07	5.60573	233.078	2.54999e+07	5.60397	233.078	1.88769e+07	5.61904	233.078	1.91588e+07	5.60439	CD	ethylenediaminetriacetic acid	5.614	C8H14N2O6-[M+H-]-{M0}(0.9988)(Niso-3)	None	Neg
165.056	3.2921e+06	14.2189	165.056	3.2921e+06	14.2189	165.056	1.51406e+06	14.2225	165.056	2.09257e+07	14.2249	165.056	1.37349e+08	14.2116	165.056	657408	14.2316	165.056	789199	14.1871	165.056	1.56702e+07	14.1973	165.056	4.7456e+07	14.2059	165.056	7.65015e+06	14.2032	165.056	848252	14.2232	165.056	2.2276e+07	14.2398	165.056	9.61925e+07	14.2353	CD	Ethylparaben	14.176	C9H10O3-[M+H-]-{M0}(0.99969)(Niso-2)	None	Neg
224.093	2.53551e+06	15.2277	224.093	2.53551e+06	15.2263	224.093	2.82197e+06	15.2335	224.093	7.32503e+06	15.241	224.093	3.63408e+06	15.23	224.093	1.65999e+06	15.222	224.093	1.71738e+06	15.1884	224.093	5.48727e+06	15.2024	224.093	2.57904e+06	15.2316	224.093	2.43896e+06	15.227	224.093	2.12503e+06	15.2316	224.093	7.8431e+06	15.2538	224.093	2.17745e+06	15.2455	CD	Etilevodopa	15.182	C11H15N1O4-[M+H-]-{M0}(0.9992)(Niso-2)	None	Neg
280.176	2.46778e+06	15.2451	280.176	2.46778e+06	15.2451	280.175	2.54228e+06	15.2981	280.175	1.89243e+06	15.2786	280.176	2.09581e+06	15.2973	280.175	2.50991e+06	15.2288	280.176	1.33812e+06	15.2315	280.176	1.67139e+06	15.2446	280.176	2.34148e+06	15.2345	280.175	1.85176e+06	15.2473	280.176	3.65683e+06	15.2387	280.176	1.50258e+06	15.2351	280.175	2.38321e+06	15.2304	CD	Etoglucid	15.189	C12H22O6-[M+NH4+]-{M0}(0.99174)(Niso-1)	None	pos
302.15	6.16873e+07	13.1799	302.15	6.16873e+07	13.1799	302.15	5.52323e+07	13.2258	302.149	9.17328e+06	13.2082	302.149	5.83211e+06	13.2269	302.149	1.05723e+08	13.145	302.15	4.47388e+07	13.1716	302.15	1.18974e+07	13.1844	0	0	0	302.15	9.20851e+07	13.188	302.15	3.34736e+07	13.1636	302.15	1.53931e+07	13.1461	0	0	0	CD	febrifugin	13.208	C16H19N3O3-[M+H+]-{M0}(0.99999)(Niso-3)	None	Pos
307.073	1.24135e+06	16.7924	307.073	1.24135e+06	16.7924	307.073	1.00055e+06	16.8002	307.073	6.13695e+06	16.8015	307.073	2.4671e+06	16.7951	307.073	659398	16.7883	307.073	352061	16.7815	307.073	4.04745e+06	16.7826	307.073	1.46099e+06	16.7997	307.073	1.25158e+06	16.8018	307.073	103116	16.7977	307.073	5.17189e+06	16.8072	307.073	1.19862e+06	16.8004	CD	Flazin	16.783	C17H12N2O4-[M+H-]-{M0}(0.9988)(Niso-2)	None	Neg
382.129	3.44488e+06	5.17872	382.129	4581719	5.17872	382.129	3.44488e+06	5.17872	382.129	6632873	5.17872	382.129	3.44216e+07	5.17904	0	0	0	382.129	2.65839e+06	5.18469	382.129	5.60304e+06	5.18093	382.129	2.29898e+07	5.18366	382.129	3.87732e+06	5.18235	382.129	3.23733e+06	5.18025	382.129	7.54651e+06	5.17749	382.129	21837325	5.17749	CD	fluazifop-butyl	5.168	C19H20F3N1O4-[M+H-]-{M0}(0.97863)(Niso-1)	None	Neg
173.057	1.20248e+07	1.54397	173.057	1.20248e+07	1.53763	173.057	1.22256e+07	1.54537	173.057	1.93075e+07	1.56207	173.057	1.01799e+08	1.54374	173.057	7.63187e+06	1.47645	173.057	9.64471e+06	1.55371	173.057	1.7052e+07	1.56411	173.057	7.29884e+07	1.55435	173.057	1.23411e+07	1.55059	173.057	9.67466e+06	1.54532	173.057	2.37763e+07	1.56776	173.057	6.58288e+07	1.54687	CD	Formiminoglutamic Acid	1.555	C6H10N2O4-[M+H-]-{M0}(0.99997)(Niso-3)	None	Neg
237.087	7.26543e+07	5.46174	237.087	7.26543e+07	5.46174	237.087	7.4257e+07	5.46046	237.087	4.04774e+07	5.46488	237.087	7.12091e+07	5.46009	237.087	8.90482e+07	5.46467	237.087	7.0527e+07	5.45919	237.087	4.3505e+07	5.46915	237.087	8.40096e+07	5.4611	237.087	7.51467e+07	5.46264	237.087	7.15272e+07	5.45776	237.087	4.77497e+07	5.45919	237.087	8.3106e+07	5.46168	CD	Formylkynurenine	5.461	C11H12N2O4-[M+H+]-{M0}(0.99967)(Niso-2)	None	Pos
401.088	4.64363e+06	17.3987	401.088	4.64363e+06	17.3987	401.089	130004	17.4053	401.089	345115	17.4022	0	0	0	401.087	3.55153e+06	17.4028	401.088	3.96188e+06	17.3881	401.088	3.15664e+06	17.394	401.088	5.97169e+06	17.4039	401.088	6.9406e+06	17.4025	401.088	3.9462e+06	17.403	401.088	6.98721e+06	17.4124	401.088	5.56245e+06	17.4057	CD	Frangulin B	17.396	C20H18O9-[M+H-]-{M0}(0.99983)(Niso-3)	None	Neg
227.166	1.47337e+06	18.982	227.166	1.47337e+06	18.982	227.166	1.17974e+06	18.9848	0	0	0	0	0	0	227.165	5.90123e+06	18.9754	227.165	3.38602e+06	18.9683	227.165	2.86285e+06	19.0127	227.165	411834	19.0578	227.166	1.47194e+06	18.9752	227.166	661083	18.9813	227.166	397491	18.8515	227.166	421429	18.9462	CD	frescolat ML	18.982	C13H24O3-[M+H-]-{M0}(0.99985)(Niso-2)	None	Neg
179.057	2.27745e+07	5.54334	179.057	2.27745e+07	5.55715	179.057	2.40611e+07	5.56024	179.057	2.02285e+08	5.49137	179.057	3.02755e+07	5.55608	0	0	0	179.056	2.4918e+07	5.56919	179.056	2.04359e+08	5.49407	179.056	1.57595e+07	5.55387	179.056	1.93557e+07	5.56971	179.057	3.30918e+07	5.56323	179.056	3.06545e+08	5.50053	179.057	1.23012e+07	5.5613	InHouse	Fructose	5.58	C6H12O6-[M+H-]-{M0}(0.99795)(Niso-1)	None	Neg
307.152	2.95924e+08	7.28658	307.152	2.95924e+08	7.29873	307.152	2.33659e+08	7.29919	307.152	4.21323e+08	7.26762	307.152	4.44553e+08	7.27133	307.151	1.69894e+08	7.33625	307.151	1.44431e+08	7.28465	307.151	3.92613e+08	7.26999	307.151	3.18934e+08	7.27446	307.151	2.27272e+08	7.30158	307.152	1.74974e+08	7.28187	307.151	4.10608e+08	7.2796	307.151	2.81467e+08	7.27371	CD	Fructoselysine	7.286	C12H24N2O7-[M+H-]-{M0}(0.99995)(Niso-4)	None	Neg
115.004	1.63787e+06	1.52492	115.004	1.63787e+06	1.5117	115.004	1.69804e+06	1.51708	115.004	2.07776e+07	1.51964	115.004	2.18743e+06	1.50838	115.004	4.24556e+06	1.53774	115.004	2.43693e+06	1.51835	115.004	2.06859e+07	1.51696	115.004	2.0376e+06	1.51664	115.004	1.45999e+06	1.51759	115.004	2.10931e+06	1.51939	115.004	3.00362e+07	1.51825	115.004	1.93318e+06	1.51386	InHouse*,*InHouse	Fumarate	1.51*,*1.6	C4H4O4-[M+H-]-{M0}(0.99911)(Niso-1)	None	Neg
115.004	9.98897e+06	4.45523	115.004	9.98897e+06	4.45523	115.004	4.31709e+06	4.45741	115.004	1.03036e+07	4.45777	115.004	8.93452e+06	4.46081	115.004	4.85046e+06	4.50615	115.004	6.98522e+06	4.45333	115.004	1.06572e+07	4.45482	115.004	9.25854e+06	4.45887	115.004	9.22836e+06	4.45485	115.004	1.1329e+07	4.46065	115.004	1.78488e+07	4.45865	115.004	9.71728e+06	4.45874	InHouse	Fumarate*,*Maleic acid	4.44	C4H4O4-[M+H-]-{M0}(0.99995)(Niso-2)	None	Neg
115.004	1.63787e+06	1.52492	115.004	1.63787e+06	1.5117	115.004	1.69804e+06	1.51708	115.004	2.07776e+07	1.51964	115.004	2.18743e+06	1.50838	115.004	4.24556e+06	1.53774	115.004	2.43693e+06	1.51835	115.004	2.06859e+07	1.51696	115.004	2.0376e+06	1.51664	115.004	1.45999e+06	1.51759	115.004	2.10931e+06	1.51939	115.004	3.00362e+07	1.51825	115.004	1.93318e+06	1.51386	CD*,*CD*,*InHouse	Fumaric acid*,*Maleic acid	1.517*,*1.51	C4H4O4-[M+H-]-{M0}(0.99911)(Niso-1)	None	Neg
129.055	1.08341e+07	6.62901	129.055	1.08341e+07	6.62901	129.055	1.091e+07	6.64808	129.055	1.89568e+07	6.64898	129.055	9.89296e+06	6.64742	129.055	8.48076e+06	6.63694	129.055	1.0327e+07	6.64848	129.055	2.00976e+07	6.6554	129.055	9.93078e+06	6.62862	129.055	1.06354e+07	6.63595	129.055	1.00157e+07	6.63795	129.055	2.21948e+07	6.65311	129.055	6.80954e+06	6.6458	CD	Furaneol	6.653	C6H8O3-[M+H+]-{M0}(0.99938)(Niso-2)	None	Pos
104.071	8.06374e+06	5.78973	104.071	8.06374e+06	5.76837	104.071	5.53919e+06	5.76948	104.07	5.9826e+06	5.76783	104.071	4.08821e+08	5.76546	104.071	9.59193e+06	5.76867	104.071	1.9697e+06	5.77222	104.071	5.28655e+06	5.77273	104.071	4.70785e+08	5.76646	104.071	8.34603e+06	5.76678	104.071	3.07232e+06	5.76785	104.071	5.28013e+06	5.7699	104.071	4.32113e+08	5.76704	CD*,*InHouse*,*InHouse*,*InHouse*,*InHouse*,*InHouse	gamma-Aminobutyric acid*,*3-Aminobutanoic acid (BABA)*,*D,L-alpha-Aminoisobutyric acid*,*DL-2-Aminobutyric acid	5.766*,*5.92*,*5.92*,*5.92*,*5.92*,*5.92	C4H9N1O2-[M+H+]-{M0}(0.99893)(Niso-1)	None	Pos
276.119	1.46162e+06	1.2094	276.119	1.46162e+06	1.2094	276.119	3.44405e+06	1.2203	276.119	9.23032e+07	1.21833	276.119	5.84831e+06	1.21268	276.119	1.43781e+06	1.21347	276.119	3.48525e+06	1.21797	276.119	1.04728e+08	1.22298	276.119	1.88553e+06	1.21197	276.119	1.3523e+06	1.21321	276.119	4.62257e+06	1.21289	276.119	1.22954e+08	1.2162	276.119	2.23743e+06	1.21142	CD	gamma-Glu-gln	1.218	C10H17N3O6-[M+H+]-{M0}(0.9931)(Niso-1)	None	Pos
404.131	7.61512e+06	6.61091	404.131	7.61512e+06	6.61091	404.131	6.2859e+06	6.61109	404.131	1.68521e+06	6.60958	0	0	0	404.13	6.33956e+06	6.63447	404.131	3.81472e+06	6.60618	404.13	1.18137e+06	6.60845	0	0	0	404.131	7.83431e+06	6.61024	404.131	3.61351e+06	6.60697	404.131	1.95638e+06	6.6091	0	0	0	CD	gamma-Glutamyl-gamma-glutamylglutamic acid	6.589	C15H23N3O10-[M+H-]-{M0}(0.99806)(Niso-3)	None	Neg
392.13	1.18533e+06	6.68636	392.13	1.18533e+06	6.68636	392.13	794223	6.69365	0	0	0	0	0	0	392.13	1.39452e+06	6.68955	392.13	683654	6.68934	0	0	0	0	0	0	392.129	1.25201e+06	6.6933	392.13	626928	6.69297	0	0	0	0	0	0	CD	gamma-Glutamyl-gamma-glutamyl-N-carboxy-beta-alanine	6.736	C14H21N3O10-[M+H+]-{M0}(0.9938)(Niso-2)	None	pos
146.118	1.19837e+09	5.47352	146.118	1.19837e+09	5.47352	146.118	9.85244e+08	5.47224	146.117	2.13564e+07	5.48139	146.118	8.35814e+07	5.46952	146.117	1.52703e+09	5.47646	146.118	3.60555e+08	5.47334	146.118	2.06976e+07	5.48329	146.118	1.63566e+07	5.47288	146.118	1.29188e+09	5.47207	146.118	2.21137e+07	5.46955	146.118	1.08248e+07	5.47805	146.118	9.81823e+06	5.47111	CD	g-Butyrobetaine	5.471	C7H15N1O2-[M+H+]-{M0}(0.99997)(Niso-3)	None	Pos
146.092	3.09681e+06	5.68755	146.092	3.09681e+06	5.68755	146.092	5.14861e+06	5.68867	146.092	1.44623e+08	5.68705	146.092	1.06072e+08	5.68702	146.092	3.68264e+06	5.69024	146.092	4.19088e+06	5.68905	146.092	1.55947e+08	5.6896	146.092	1.27887e+08	5.68803	146.092	3.2764e+06	5.68899	146.092	5.18367e+06	5.69005	146.092	1.56932e+08	5.67969	146.092	1.19243e+08	5.68625	CD	g-Guanidinobutyrate	5.683	C5H11N3O2-[M+H+]-{M0}(0.99794)(Niso-1)	None	Pos
261.073	6.61167e+06	6.6088	261.073	6.61167e+06	6.60855	261.073	5.2659e+06	6.61109	261.073	1.20694e+07	6.61194	261.072	531326	6.63919	261.072	5.65093e+06	6.63919	261.073	5.58798e+06	6.60618	261.072	1.06223e+07	6.60845	261.073	871682	6.61024	261.073	6.4805e+06	6.61024	261.073	6.91881e+06	6.61404	261.073	1.35128e+07	6.61146	261.073	1.09212e+06	6.60571	CD	glu-asp	6.584	C9H14N2O7-[M+H-]-{M0}(0.99986)(Niso-3)	None	Neg
225.062	2.4935e+07	5.8151	225.062	2.4935e+07	5.80836	225.062	2.79168e+07	5.81146	225.062	5.71438e+08	5.81777	225.062	1.20676e+07	5.8096	225.061	3.33113e+06	5.83215	225.062	4.68467e+07	5.81101	225.062	7.21899e+08	5.8135	225.062	9.46901e+06	5.81451	225.062	6.10808e+06	5.80915	225.062	3.45364e+07	5.8168	225.062	6.31033e+08	5.81996	225.062	1.66836e+07	5.81017	CD	Glucoheptonic Acid	5.815	C7H14O8-[M+H-]-{M0}(0.99984)(Niso-2)	None	Neg
179.057	9.30888e+07	5.85623	179.057	9.30888e+07	5.81307	179.057	8.16525e+07	5.81382	179.057	1.1015e+09	5.82013	179.057	118534105	5.82013	0	0	0	179.056	1.20747e+08	5.81573	179.056	1.31145e+09	5.81586	179.056	8.85171e+07	5.81451	179.056	6.77404e+07	5.81387	179.057	1.00803e+08	5.81915	179.056	1.57867e+09	5.81996	179.057	1.01413e+08	5.81488	CD*,*InHouse*,*InHouse	Glucose	5.815*,*5.82*,*5.92	C6H12O6-[M+H-]-{M0}(0.99991)(Niso-2)	None	Neg
275.089	9.2125e+07	5.68746	275.089	9.2125e+07	5.68746	275.089	8.44076e+07	5.68583	275.089	3.40857e+07	5.66175	275.089	1.16863e+08	5.66988	275.088	3.50325e+06	5.69667	275.088	6.67736e+07	5.68299	275.088	3.31481e+07	5.6668	275.088	7.60978e+07	5.68418	275.088	1.01497e+08	5.68352	275.089	7.95672e+07	5.6794	275.088	3.10758e+07	5.66855	275.089	9.69699e+07	5.68454	CD	Glu-Glu	5.688	C10H16N2O7-[M+H-]-{M0}(0.99969)(Niso-2)	None	Neg
205.082	3.86061e+06	1.22928	205.082	3.86061e+06	1.22826	205.082	5.60362e+06	1.23445	205.082	2.17875e+07	1.23012	205.082	3.63378e+06	1.22447	205.082	5.00476e+06	1.22997	205.082	5.60418e+06	1.23211	205.082	2.48351e+07	1.23477	205.082	2.76318e+06	1.20018	205.082	3.87758e+06	1.23207	205.082	6.83866e+06	1.22703	205.082	2.78514e+07	1.22799	205.082	3.908e+06	1.22084	CD	Glu-Gly	1.232	C7H12N2O5-[M+H+]-{M0}(0.99667)(Niso-1)	None	pos
243.099	3.00864e+06	13.5902	243.099	3.00864e+06	13.5902	243.099	3.33442e+06	13.5969	243.099	9.34999e+06	13.5941	243.099	6.56708e+06	13.5862	243.099	2.22048e+06	13.6118	243.099	2.47228e+06	13.5631	243.099	7.14688e+06	13.5696	243.099	4.49409e+06	13.5792	243.099	2.99151e+06	13.5798	243.099	2.28541e+06	13.5957	243.099	7.56357e+06	13.6122	243.099	3.52004e+06	13.6036	CD	glu-pro	13.538	C10H16N2O5-[M+H-]-{M0}(0.99926)(Niso-2)	None	Neg
146.046	5.02528e+06	6.11067	146.046	5.02528e+06	6.11067	146.046	5.05231e+06	6.11072	146.046	1.57216e+08	6.11379	146.046	1.29807e+08	6.11039	146.046	1.74793e+06	6.14358	146.046	7.56239e+06	6.1081	146.046	1.51337e+08	6.11186	146.046	8.81909e+07	6.11299	146.046	2.32675e+06	6.11246	146.046	8.67142e+06	6.11374	146.046	2.00291e+08	6.1159	146.046	8.12014e+07	6.11344	CD*,*InHouse	Glutamic acid	6.0876	C5H9N1O4-[M+H-]-{M0}(0.99839)(Niso-1)	None	Neg
145.062	669813	6.25516	145.062	669813	6.25516	145.062	617144	6.26078	145.062	2.65981e+07	6.25758	145.062	1.01783e+06	6.2525	145.062	284549	6.30778	145.062	886961	6.25731	145.062	2.35224e+07	6.25633	145.062	653802	6.26937	145.062	418914	6.30019	145.062	694895	6.26614	145.062	3.12527e+07	6.26575	145.062	519266	6.25322	CD*,*InHouse_SG	Glutamine	6.257	C5H10N2O3-[M+H-]-{M0}(0.99818)(Niso-1)	None	Neg
99.0453	7.79004e+06	11.0766	99.0453	7.79004e+06	11.0766	99.0453	9.24665e+06	11.0844	99.0453	675521	11.085	0	0	0	99.0451	4.18646e+06	11.1787	99.0452	8.40078e+06	11.0817	99.0452	383151	11.0398	99.0452	470425	11.0398	99.0452	8.62415e+06	11.0841	99.0453	1.29629e+07	11.1098	99.0453	491901	11.0766	99.0453	663878	11.0796	CD	glutaral	11.059	C5H8O2-[M+H-]-{M0}(0.99993)(Niso-2)	None	Neg
131.035	1.62794e+07	4.41476	131.035	1.62794e+07	4.4097	131.035	9.74095e+06	4.41191	131.035	6.30703e+06	4.41467	131.035	7.62131e+06	4.41063	131.035	1.26285e+07	4.43779	131.035	1.08196e+07	4.41253	131.035	7.98407e+06	4.41407	131.035	1.2237e+07	4.41172	131.035	1.45935e+07	4.41172	131.035	1.10728e+07	4.41517	131.035	1.15938e+07	4.41556	131.035	1.29706e+07	4.41159	CD*,*InHouse_G	Glutaric acid	4.411*,*4.41	C5H8O4-[M+H-]-{M0}(0.99985)(Niso-2)	None	Neg
276.144	3.41782e+07	5.48761	276.144	3.41782e+07	5.49002	276.144	3.37191e+07	5.4911	276.144	8.19332e+07	5.48139	276.144	4.15429e+07	5.48366	276.144	4.92781e+07	5.49296	276.144	3.98259e+07	5.48984	276.144	8.13681e+07	5.48801	276.144	4.80215e+07	5.47995	276.144	2.67376e+07	5.48621	276.144	4.49054e+07	5.49076	276.144	1.02053e+08	5.48748	276.144	4.42272e+07	5.48997	CD*,*InHouse	Glutarylcarnitine	5.491	C12H21N1O6-[M+H+]-{M0}(0.99847)(Niso-2)	None	pos
276.144	3.41782e+07	5.48761	276.144	3.41782e+07	5.49002	276.144	3.37191e+07	5.4911	276.144	8.19332e+07	5.48139	276.144	4.15429e+07	5.48366	276.144	4.92781e+07	5.49296	276.144	3.98259e+07	5.48984	276.144	8.13681e+07	5.48801	276.144	4.80215e+07	5.47995	276.144	2.67376e+07	5.48621	276.144	4.49054e+07	5.49076	276.144	1.02053e+08	5.48748	276.144	4.42272e+07	5.48997	InHouse	Glutaryl-L-carnitine	5.48	C12H21N1O6-[M+H+]-{M0}(0.99847)(Niso-2)	None	Pos
247.094	6.67745e+06	5.09038	247.094	6.67745e+06	5.06575	247.094	4.94796e+06	5.07358	247.094	3.17445e+06	5.08033	247.094	2.35908e+07	5.08408	0	0	0	247.094	2.6683e+06	5.07796	247.093	2.30686e+06	5.07655	247.093	1.52414e+07	5.08869	247.093	5.10487e+06	5.07326	247.094	3.45315e+06	5.07822	247.094	3.1587e+06	5.08017	247.094	1.41046e+07	5.08799	CD	glu-thr	5.077	C9H16N2O6-[M+H-]-{M0}(0.99738)(Niso-2)	None	Neg
223.108	1.00633e+06	5.52067	0	0	0	223.108	1.00633e+06	5.52067	223.108	3.62312e+07	5.51203	223.108	1.82993e+06	5.50959	223.108	744566	5.5246	223.108	1.07973e+06	5.51634	223.108	3.9757e+07	5.51394	0	0	0	0	0	0	223.108	1.34282e+06	5.51669	223.108	4.62105e+07	5.51341	223.108	1.3261e+06	5.50883	CD	Gly-DL-Phe	5.51	C11H14N2O3-[M+H+]-{M0}(0.99225)(Niso-1)	None	pos
189.123	8.1509e+07	5.58149	189.123	8.1509e+07	5.60504	189.123	1.10137e+08	5.60852	189.123	3.0341e+08	5.52382	189.123	5.09202e+07	5.60216	189.123	1.03689e+08	5.60773	189.123	1.3354e+08	5.60183	189.123	3.61019e+08	5.52808	189.123	5.0196e+07	5.60316	189.123	8.39861e+07	5.60348	189.123	1.51737e+08	5.6069	189.123	4.27235e+08	5.5252	189.123	5.87114e+07	5.59903	CD*,*CD	Gly-Leu	5.521*,*5.598	C8H16N2O3-[M+H+]-{M0}(0.99569)(Niso-1)	None	Pos
173.092	2.4174e+07	2.3021	173.092	2.4174e+07	2.3021	0	0	0	173.092	1.67648e+06	2.30562	173.092	2.82979e+06	2.28386	173.092	2.08885e+07	2.3027	173.092	2.62234e+07	2.30112	173.092	1.80151e+07	2.30292	173.092	2.46198e+07	2.30276	173.092	2.38068e+07	2.30179	173.092	3.17475e+07	2.30318	173.092	2.73391e+07	2.30428	173.092	2.75324e+07	2.30125	CD	Gly-l-pro	2.314	C7H12N2O3-[M+H+]-{M0}(0.99986)(Niso-2)	None	pos
204.134	1.12156e+06	7.67111	204.134	1.12156e+06	7.67111	204.134	1.47954e+06	7.67526	204.134	3.28582e+07	7.67657	204.134	2.44387e+07	7.67967	204.134	1.8741e+06	7.68107	204.134	1.52479e+06	7.68068	204.134	3.52909e+07	7.67885	204.134	3.22303e+07	7.68435	204.134	1.99268e+06	7.68199	204.134	1.66026e+06	7.67567	204.134	4.53134e+07	7.67633	204.134	3.00485e+07	7.68115	CD	Gly-Lys	7.682	C8H17N3O3-[M+H+]-{M0}(0.99534)(Niso-1)	None	pos
295.156	3.27671e+07	18.9175	295.156	3.27671e+07	18.9175	295.156	1.10256e+06	18.9225	295.155	1.88156e+06	18.9215	295.156	580809	18.9171	295.155	1.72725e+07	18.9251	295.155	2.39385e+07	18.9155	295.155	2.36671e+07	18.919	295.155	3.94988e+07	18.9272	295.155	4.52144e+07	18.9201	295.156	2.7767e+07	18.9214	295.155	4.31685e+07	18.9278	295.156	3.41757e+07	18.9273	CD	Graphinone	18.933	C16H24O5-[M+H-]-{M0}(0.99997)(Niso-3)	None	Neg
123.045	6.56236e+07	9.29341	123.045	2172827	9.31311	123.045	6.56236e+07	9.31311	123.045	1793346	9.31311	123.046	320350	9.28791	0	0	0	123.046	209006057	9.28791	0	0	0	123.046	4888383	9.28791	123.045	1.86068e+06	9.29587	123.045	3.57044e+08	9.27202	123.045	714133	9.29815	123.045	4495828	9.29815	CD	Guaiacol	9.23	C7H8O2-[M+H-]-{M0}(0.99724)(Niso-1)	None	Neg
203.003	1.14602e+06	13.1088	203.003	1.14602e+06	13.1088	203.003	2.17804e+06	13.1304	203.003	7.15971e+06	13.1605	203.003	6.4257e+06	13.1251	0	0	0	203.003	3.32671e+06	13.1003	203.002	8.99256e+06	13.1621	203.002	6.64648e+06	13.129	203.003	1.20733e+06	13.1317	203.003	5.0972e+06	13.1275	203.002	1.06821e+07	13.1912	203.003	4.86e+06	13.1566	CD	guaiacol sulfate	13.143	C7H8O5S1-[M+H-]-{M0}(0.99746)(Niso-2)	None	Neg
152.056	2.54242e+06	5.42402	152.056	2.54242e+06	5.42402	152.056	3.07755e+06	5.4251	152.057	6.70699e+07	5.42245	152.057	6.64118e+07	5.42237	152.056	3.67479e+06	5.42114	0	0	0	152.057	7.14518e+07	5.42908	152.057	1.02974e+08	5.42338	152.056	1.94518e+06	5.42728	152.057	1.88998e+06	5.42177	152.057	8.30018e+07	5.42028	152.057	7.81137e+07	5.42396	CD	Guanine	5.424	C5H5N5O1-[M+H+]-{M0}(0.99749)(Niso-1)	None	pos
284.099	1.64342e+06	8.95053	284.099	724353	8.947	284.099	1.64342e+06	8.947	284.099	1.91341e+07	8.97477	284.099	1.34478e+06	8.93237	284.099	1310073	8.99639	284.099	945440	8.99639	284.099	19413724	8.92947	284.099	287141	8.92947	284.099	1.01653e+06	8.92316	284.099	603105	8.92316	284.099	20065779	8.92316	284.099	1003481	8.92316	CD	Guanosine	8.925	C10H13N5O5-[M+H+]-{M0}(0.99228)(Niso-1)	None	Pos
293.161	7.47683e+07	5.04765	293.161	7.47683e+07	5.04765	293.161	7.16899e+07	5.04875	293.16	8.26473e+07	5.04974	293.161	4.92858e+07	5.04567	293.161	8.38776e+07	5.04714	293.161	6.89566e+07	5.04897	293.161	8.89977e+07	5.05564	293.161	4.88414e+07	5.04718	293.161	7.1176e+07	5.04967	293.161	7.18278e+07	5.04743	293.161	9.97441e+07	5.04834	293.161	4.73826e+07	5.04508	CD	Heptopyranosides	5.051	C13H24O7-[M+H+]-{M0}(0.99828)(Niso-3)	None	pos
179.057	5.21864e+08	1.14403	179.057	5.21864e+08	1.14954	179.057	7.00573e+08	1.15532	179.057	3.48013e+09	1.15297	179.057	2.75776e+09	1.14719	179.056	3.4052e+08	1.12938	179.056	8.67366e+08	1.15224	179.056	3.22374e+09	1.15237	179.056	2.59959e+09	1.15753	179.056	7.78421e+08	1.1555	179.057	1.2053e+09	1.15307	179.056	3.76846e+09	1.14775	179.056	2.00943e+09	1.15005	CD	Hex-2-ulose	1.156	C6H12O6-[M+H-]-{M0}(0.99998)(Niso-3)	None	Neg
254.149	757043	11.042	254.149	757043	11.042	254.149	609035	11.0784	254.149	580442	11.0631	254.15	268715	11.0833	254.149	550110	10.9957	254.15	421658	11.0253	254.149	662785	11.0465	254.15	390405	11.0374	254.15	663605	11.0402	254.149	500827	10.9803	254.149	754006	10.9819	254.15	284752	11.0196	CD	hexobarbital	10.942	C12H16N2O3-[M+NH4+]-{M0}(0.99084)(Niso-1)	None	pos
190.051	1.04035e+06	14.2241	190.051	1.04035e+06	14.2213	190.051	1.36652e+06	14.2272	190.051	1.86025e+06	14.2343	190.051	1.25658e+06	14.2187	190.051	962571	14.2386	190.051	831286	14.1966	190.051	1.43588e+06	14.2068	190.051	665220	14.213	190.051	1.34686e+06	14.2127	190.051	987593	14.2279	190.051	1.76701e+06	14.2492	190.051	600984	14.2424	CD	HIAA	14.198	C10H9N1O3-[M+H-]-{M0}(0.99398)(Niso-1)	None	Neg
178.051	1.51749e+07	15.1957	178.051	1.51749e+07	15.1957	178.051	2.74443e+07	15.2052	178.052	1.45488e+06	15.2104	178.051	4.34709e+06	15.1994	178.051	1.76508e+07	15.196	178.051	2.05215e+07	15.1638	178.051	800115	15.1707	178.051	4.15236e+06	15.1962	178.051	2.09075e+07	15.194	178.051	2.31613e+07	15.201	178.051	1.26705e+06	15.2232	178.051	3.40102e+06	15.2148	CD	Hippuric acid	15.157	C9H9N1O3-[M+H-]-{M0}(0.99995)(Niso-2)	None	Neg
284.135	2.7388e+06	7.84492	284.135	2.7388e+06	7.84492	284.135	2.16833e+06	7.83791	0	0	0	284.135	1.33923e+06	7.84417	284.135	3.21751e+06	7.85011	284.135	2.43116e+06	7.83949	0	0	0	284.135	1.4988e+06	7.84639	284.135	2.68777e+06	7.84551	284.135	2.28547e+06	7.83597	0	0	0	284.135	1.0186e+06	7.84303	CD	his-gln	7.794	C11H17N5O4-[M+H+]-{M0}(0.99696)(Niso-2)	None	pos
269.161	1.683e+06	6.83488	269.161	1.683e+06	6.83488	269.161	5.41228e+06	6.84616	269.16	2.74685e+08	6.85313	269.161	1.38962e+07	6.83526	269.16	2.37617e+06	6.85532	269.161	8.31169e+06	6.80096	269.161	2.9825e+08	6.8414	269.161	2.81802e+06	6.84308	269.161	991430	6.8285	269.161	1.03708e+07	6.80224	269.161	3.73525e+08	6.83838	269.161	3.78484e+06	6.84143	CD	His-Leu	6.834	C12H20N4O3-[M+H+]-{M0}(0.98977)(Niso-1)	None	Pos
253.129	3.42685e+06	7.21631	253.129	3.42685e+06	7.21631	253.129	3.59119e+06	7.21727	253.129	1.34907e+07	7.20581	253.129	5.29422e+06	7.19982	253.129	1.55399e+07	7.22549	253.129	3.24014e+06	7.21061	253.129	1.16251e+07	7.20823	253.129	5.13172e+06	7.20372	253.13	7.70316e+06	7.22163	253.129	2.29145e+06	7.21428	253.13	1.95867e+07	7.19168	253.13	1.09875e+07	7.20678	CD	His-pro	7.227	C11H16N4O3-[M+H+]-{M0}(0.9913)(Niso-1)	None	pos
112.087	1.69737e+07	9.42752	112.087	1.69737e+07	9.42752	112.087	1.52593e+07	9.42777	112.087	9.32288e+06	9.43065	112.087	3.82434e+06	9.43488	112.087	2.06091e+07	9.43193	112.087	1.36993e+07	9.41827	112.087	9.72562e+06	9.43388	112.087	4.75446e+06	9.43261	112.087	1.77415e+07	9.42983	112.087	1.28206e+07	9.4139	112.087	7.56012e+06	9.42856	112.087	4.45738e+06	9.4275	CD	Histamine	9.402	C5H9N3-[M+H+]-{M0}(0.99793)(Niso-1)	None	Pos
156.077	1.82083e+07	7.39618	156.077	1.82083e+07	7.39618	156.077	3.2524e+07	7.39949	156.077	6.79066e+08	7.37982	156.077	6.9563e+08	7.39443	156.077	2.29985e+07	7.39826	156.077	3.8315e+07	7.39759	156.077	7.35405e+08	7.37978	156.077	9.28151e+08	7.3936	156.077	1.73774e+07	7.39678	156.077	6.61526e+07	7.39492	156.077	8.92115e+08	7.37021	156.077	7.87946e+08	7.39196	CD*,*InHouse_pos	Histidine	7.41	C6H9N3O2-[M+H+]-{M0}(0.99933)(Niso-2)	None	pos
213.098	8.90851e+06	7.8929	213.098	8.90851e+06	7.89677	213.098	7.26863e+06	7.89299	213.098	7.7957e+06	7.8926	213.098	1.99754e+06	7.89132	213.098	2.77328e+07	7.89725	213.098	8.40289e+06	7.89135	213.098	8.23046e+06	7.89411	0	0	0	213.098	9.12791e+06	7.89737	213.098	4.51188e+06	7.88637	213.098	8.37738e+06	7.89156	213.098	1.65768e+06	7.89018	CD	Histidylglycine	7.895	C8H12N4O3-[M+H+]-{M0}(0.99945)(Niso-3)	None	pos
253.131	371618	7.36485	253.131	371618	7.36566	253.131	364635	7.36621	253.131	17539745	7.3522	253.131	371316	7.3522	253.13	151397	7.40321	253.131	448051	7.37062	253.13	1.24762e+07	7.35562	253.131	370195	7.35302	253.131	91653.5	7.37088	253.131	213548	7.37022	253.131	1.20917e+07	7.34396	253.131	761268	7.36176	CD	his-val	7.37	C11H18N4O3-[M+H-]-{M0}(0.99127)(Niso-1)	None	Neg
166.053	1.26334e+07	5.81316	166.053	1.26334e+07	5.81316	166.053	3.51512e+07	5.81663	166.053	5.19323e+08	5.81498	166.053	3.24472e+08	5.81496	166.053	1.63515e+07	5.81818	166.053	5.93467e+07	5.81701	166.053	5.06001e+08	5.81988	166.053	3.7274e+08	5.81596	166.053	1.68104e+07	5.81628	166.053	6.83751e+07	5.81264	166.053	5.86777e+08	5.81234	166.053	3.61205e+08	5.8189	CD	H-Met(O)-OH	5.814	C5H11N1O3S1-[M+H+]-{M0}(0.99876)(Niso-2)	None	Pos
369.215	527299	5.40795	369.215	527299	5.40795	369.214	561830	5.41103	369.215	938925	5.41291	369.215	1.15663e+06	5.41162	0	0	0	369.214	473235	5.41229	369.214	855245	5.41562	369.214	760442	5.41883	369.214	439181	5.41277	369.214	763159	5.41166	369.215	1.2682e+06	5.41737	369.215	776274	5.41209	CD	HO-dPEG8-OH	5.411	C16H34O9-[M+H-]-{M0}(0.98514)(Niso-1)	None	Neg
167.035	2.87226e+06	4.66811	167.035	2.87226e+06	4.66811	167.035	6.91124e+07	4.66879	167.036	1.76441e+06	4.67121	167.036	1.05427e+06	4.67257	167.035	259740	4.79844	167.035	1.94489e+08	4.67177	167.035	155474	4.67236	167.035	4.13007e+06	4.67236	167.035	2.84751e+06	4.66856	167.035	3.63217e+08	4.66964	167.035	1.43233e+06	4.67422	167.035	4.34728e+06	4.67154	CD	Homogentisic acid	4.664	C8H8O4-[M+H-]-{M0}(0.99761)(Niso-2)	None	Neg
274.166	2.55589e+07	17.0939	274.166	2.55589e+07	17.0827	274.166	1.77245e+07	17.0882	274.166	1.3227e+06	17.0893	274.166	367621	17.0877	274.166	2.26817e+07	17.087	274.166	6.95456e+06	17.0732	274.165	394079	17.0768	274.166	129842	17.0914	274.166	2.94229e+07	17.0944	274.166	4.21644e+06	17.088	274.166	784391	17.0985	274.166	139336	17.0908	CD	Hydroxyhexanoycarnitine	17.075	C13H25N1O5-[M+H-]-{M0}(0.99997)(Niso-3)	None	Neg
247.073	2.09223e+06	12.5502	247.073	2.09223e+06	12.5502	247.073	2.29412e+06	12.5409	247.072	1.67419e+06	12.5461	247.072	3.37347e+06	12.5342	247.072	2.30533e+06	12.5829	247.072	1.31416e+06	12.5294	247.072	1.26129e+06	12.5333	247.072	2.30004e+06	12.5306	247.072	2.44138e+06	12.5403	247.073	2.09066e+06	12.5542	247.072	1.90835e+06	12.5596	247.072	1.96984e+06	12.5625	CD	Hydroxyphenobarbital	12.466	C12H12N2O4-[M+H-]-{M0}(0.99955)(Niso-2)	None	Neg
299.26	1.19532e+06	20.3911	299.26	1.19532e+06	20.3911	299.259	580994	20.404	299.26	760934	20.3987	299.26	743544	20.391	299.259	1.86268e+06	20.4049	299.259	872378	20.3897	299.259	870530	20.3857	299.259	1.1835e+06	20.4037	299.259	960170	20.3962	299.26	661739	20.3933	299.26	1.03279e+06	20.3969	299.26	522152	20.3843	CD	hydroxystearic acid	20.41	C18H36O3-[M+H-]-{M0}(0.98927)(Niso-2)	None	Neg
178.086	3.4366e+06	14.7753	178.086	3.4366e+06	14.7753	178.086	3.54517e+06	14.8322	178.086	7.97918e+06	14.812	178.086	2.39444e+06	14.8276	178.086	3.77718e+06	14.7594	178.086	3.16813e+06	14.7643	178.086	7.52626e+06	14.7757	178.086	2.1025e+06	14.7695	178.086	3.62905e+06	14.7817	178.086	2.74574e+06	14.7722	178.086	8.24622e+06	14.7656	178.086	2.18223e+06	14.7591	CD	Hydroxytryptophol	14.723	C10H11N1O2-[M+H+]-{M0}(0.99966)(Niso-2)	None	pos
137.046	3.69425e+06	4.72189	137.046	3.69425e+06	4.72189	137.046	6.4815e+06	4.72606	137.046	5.84319e+07	4.72548	137.046	1.00306e+07	4.72068	137.046	5.54727e+06	4.72617	137.046	6.3789e+06	4.72564	137.046	6.32972e+07	4.72839	137.046	8.15407e+06	4.7222	137.046	3.32883e+06	4.72629	137.046	5.73415e+06	4.72176	137.046	7.49743e+07	4.7241	137.046	4.12408e+07	4.72315	CD	Hypoxanthin	4.724	C5H4N4O1-[M+H+]-{M0}(0.99774)(Niso-1)	None	Pos
319.228	9.1421e+06	20.4261	319.228	9.1421e+06	20.4392	0	0	0	319.228	435303	20.4261	0	0	0	319.228	3.0185e+06	20.4355	319.228	5.78386e+06	20.4377	319.228	8.17764e+06	20.4328	319.228	6.91441e+06	20.4249	319.228	9.55417e+06	20.4395	319.228	8.84602e+06	20.4296	319.228	7.55838e+06	20.4378	319.228	8.7767e+06	20.4323	CD	icomucret	20.45	C20H32O3-[M+H-]-{M0}(0.9996)(Niso-2)	None	Neg
289.154	1.08687e+07	14.6266	289.154	1.08687e+07	14.6189	289.155	1.16242e+07	14.6742	289.154	5.28319e+06	14.651	289.154	8.67784e+06	14.6743	289.154	1.2906e+07	14.6055	289.154	9.5337e+06	14.6032	289.154	5.12546e+06	14.6171	289.154	1.07472e+07	14.6062	289.154	1.20729e+07	14.6245	289.154	9.63629e+06	14.6221	289.154	6.30711e+06	14.6117	289.154	1.04394e+07	14.6099	CD	imazamethabenz-methyl	14.64	C16H20N2O3-[M+H+]-{M0}(0.98385)(Niso-2)	None	Pos
628.312	1.09707e+06	12.4043	628.312	1.09707e+06	12.4043	628.312	1.66864e+06	12.3712	628.312	3.69958e+06	12.4028	628.312	2.82456e+06	12.3883	628.311	1.3706e+06	12.3946	628.311	1.33157e+06	12.3693	628.311	2.70007e+06	12.3829	628.311	2.03977e+06	12.3612	628.311	1.54702e+06	12.3827	628.312	1.79011e+06	12.406	628.312	4.19403e+06	12.4046	628.312	1.66673e+06	12.4166	CD	indaconitine	12.312	C34H47N1O10-[M+H-]-{M0}(0.99736)(Niso-3)	None	Neg
174.057	4.56216e+07	14.4924	174.057	4.56216e+07	14.493	174.057	6.21262e+07	14.4993	174.057	1.18008e+07	14.5035	174.056	1.59375e+07	14.4926	174.056	4.21958e+07	14.5031	174.056	5.96731e+07	14.4567	174.056	7.97843e+06	14.4667	174.056	1.23203e+07	14.4846	174.056	5.45372e+07	14.4844	174.057	7.59204e+07	14.4952	174.056	9.73311e+06	14.5193	174.056	1.07133e+07	14.5105	CD*,*InHouse	Indol-3-acetic acid	14.451	C10H9N1O2-[M+H-]-{M0}(0.99994)(Niso-2)	None	Neg
118.065	1.12633e+06	5.12485	0	0	0	118.065	1.12633e+06	5.12485	118.065	2.29654e+07	5.1287	118.065	1.67418e+07	5.13113	118.065	851053	5.1256	118.065	807292	5.11969	118.065	1.81178e+07	5.12987	118.065	1.52638e+07	5.12866	118.065	338357	5.11871	118.065	1.18203e+06	5.12287	118.065	2.58254e+07	5.12709	118.065	1.76866e+07	5.12574	CD*,*InHouse	indole	5.12	C8H7N1-[M+H+]-{M0}(0.99606)(Niso-1)	None	pos
144.046	5.45576e+06	15.5079	144.046	5.45576e+06	15.5079	144.046	5.69365e+06	15.5139	144.046	1.48125e+08	15.516	144.046	1.23957e+08	15.5019	144.046	2.79193e+06	15.5056	144.046	4.66306e+06	15.4748	144.046	1.21168e+08	15.4838	144.046	9.55988e+07	15.5037	144.046	5.57681e+06	15.5014	144.046	4.8142e+06	15.5086	144.046	1.3491e+08	15.5265	144.046	7.39854e+07	15.5212	CD*,*InHouse	Indole 3-Aldehyde	15.534*,*15.51	C9H7N1O1-[M+H-]-{M0}(0.99996)(Niso-2)	None	Neg
158.062	3.62676e+06	16.0068	158.062	3.62676e+06	16.0068	158.062	3.67565e+06	16.0128	158.062	5.95341e+06	16.0172	158.062	4.56965e+06	16.0053	158.061	2.43305e+06	16.0039	158.061	2.32879e+06	15.9839	158.061	4.67379e+06	15.9873	158.061	3.52413e+06	16.0106	158.062	3.61097e+06	16.0071	158.062	2.97336e+06	16.0071	158.062	5.37281e+06	16.0251	158.062	2.97123e+06	16.0179	InHouse	Indole-3-acetaldehyde	16.012	C10H9N1O1-[M+H-]-{M0}(0.99936)(Niso-2)	None	Neg
174.056	3.00345e+07	2.07736	174.056	3.00345e+07	2.07736	174.057	3.71617e+07	2.08188	174.056	8.06739e+06	2.09097	174.056	1.29683e+07	2.08224	174.056	2.52905e+07	2.08767	174.056	3.99711e+07	2.07229	174.056	4.02795e+06	2.07773	174.056	6.19776e+06	2.08507	174.056	2.72739e+07	2.08549	174.056	4.9523e+07	2.08644	174.056	6.21673e+06	2.08668	174.056	7.93446e+06	2.08062	CD*,*InHouse	Indole-3-acetic acid	2.083*,*2.0947	C10H9N1O2-[M+H-]-{M0}(0.99995)(Niso-2)	None	Neg
146.06	195294	1.76973	146.06	195294	1.76973	146.06	318184	1.77518	146.06	1.58132e+07	1.77331	146.06	6.68305e+06	1.76323	0	0	0	0	0	0	146.06	1.18273e+07	1.77532	146.06	6.87713e+06	1.77513	146.06	117427	1.77416	146.06	476591	1.76773	146.06	1.47868e+07	1.77201	146.06	7.05572e+06	1.77125	InHouse	indole-3-aldehyde	1.71	C9H7N1O1-[M+H+]-{M0}(0.99508)(Niso-1)	None	Pos
204.067	526302	14.8567	204.067	526302	14.8567	204.067	422243	14.8634	204.067	253326	14.8693	204.067	3.91773e+06	14.8534	204.067	660325	14.8572	204.067	102828	14.8244	204.067	98701.2	14.834	204.067	1.3584e+06	14.8525	204.067	1.44786e+06	14.8456	204.067	33099.6	14.8545	204.067	174471	14.8795	204.067	7.56409e+06	14.8802	CD*,*InHouse	indole-3-lactic acid	14.8016	C11H11N1O3-[M+H-]-{M0}(0.99273)(Niso-1)	None	Neg
592.293	485571	15.03	0	0	0	0	0	0	592.293	971640	15.03	592.293	485571	15.03	0	0	0	0	0	0	592.295	483599	14.9989	592.29	214921	15.0504	0	0	0	0	0	0	592.292	638231	15.0831	592.292	171973	15.0831	CD	Integerrine	14.986	C35H39N5O4-[M+H-]-{M0}(0.97936)(Niso-2)	None	Neg
191.02	5.59043e+07	1.57009	191.02	5.59043e+07	1.58713	191.02	9.22848e+07	1.60729	191.02	1.1366e+09	1.60569	191.02	3.48995e+08	1.5791	191.02	2.71548e+07	1.52359	191.02	9.9289e+06	1.54664	191.02	4.28131e+07	1.55468	191.02	7.06458e+08	1.60683	191.02	8.55201e+07	1.61895	191.02	1.23093e+08	1.6049	191.02	1.51807e+09	1.61554	191.02	7.47473e+07	1.5893	CD*,*InHouse_G*,*InHouse1	Isocitrate	1.624*,*1.56*,*1.61	C6H8O7-[M+H-]-{M0}(0.99996)(Niso-4)	None	Neg
132.102	2.67915e+07	5.32312	132.102	2.67915e+07	5.3208	132.102	4.42392e+07	5.32191	132.102	1.40987e+09	5.32479	132.102	9.84384e+08	5.32211	132.102	3.35493e+07	5.32164	132.102	4.31191e+07	5.32374	132.102	1.56449e+09	5.32832	132.102	9.85853e+08	5.32316	132.102	4.11558e+07	5.3242	132.102	4.72513e+07	5.32221	132.102	1.9005e+09	5.32316	132.102	1.10261e+09	5.32143	CD*,*CD*,*InHouse*,*InHouse	Isoleucine	5.199*,*5.324*,*5.35*,*5.21	C6H13N1O2-[M+H+]-{M0}(0.9977)(Niso-1)	None	Pos
310.176	1.81267e+06	8.26718	310.176	1.81267e+06	8.26718	310.176	3.60831e+06	8.26094	310.176	5.12337e+07	8.25326	310.176	8.43212e+06	8.25897	310.176	1.93311e+06	8.2667	310.176	3.30671e+06	8.25936	310.176	5.43177e+07	8.25941	310.176	4.01198e+06	8.26579	310.176	1.74284e+06	8.26541	310.176	3.31394e+06	8.2488	310.176	6.25381e+07	8.24663	310.176	2.0086e+07	8.25667	CD	isopropalin	8.294	C15H23N3O4-[M+H+]-{M0}(0.99383)(Niso-2)	None	pos
175.062	5.43687e+06	10.4554	175.062	5.43687e+06	10.4554	175.062	1.18357e+07	10.5071	0	0	0	175.061	1365077	10.5562	175.061	6.73268e+06	10.5562	175.061	1.57554e+07	10.4532	175.061	3.23085e+06	10.5706	175.061	891106	10.5877	175.061	7.29026e+06	10.4865	175.062	2.54773e+07	10.4987	0	0	0	175.062	1770058	10.4554	CD	isopropylmalic acid	10.47	C7H12O5-[M+H-]-{M0}(0.99977)(Niso-2)	None	Neg
180.052	1.43032e+06	5.08772	180.052	1.43032e+06	5.08772	180.052	1.60928e+06	5.09185	0	0	0	0	0	0	180.052	1.79026e+06	5.09024	180.052	1.03945e+06	5.08905	0	0	0	0	0	0	180.052	1.37455e+06	5.08739	180.052	1.51032e+06	5.09929	0	0	0	0	0	0	CD	isoxanthopterin	5.114	C6H5N5O2-[M+H+]-{M0}(0.9967)(Niso-1)	None	pos
432.28	1.56596e+07	13.3456	432.28	1.56596e+07	13.3456	432.28	1.87227e+07	13.394	432.28	2.27139e+07	13.3746	432.28	3.04897e+07	13.3879	432.279	1.29069e+09	13.3232	432.28	4.90779e+08	13.3303	432.28	4.41175e+07	13.3414	432.28	3.12063e+07	13.3392	432.28	3.98222e+07	13.3443	432.28	2.40361e+07	13.3223	432.28	2.52433e+07	13.3165	432.28	1.94428e+07	13.3347	CD	Istamycin C1	13.37	C19H37N5O6-[M+H+]-{M0}(0.99927)(Niso-3)	None	Pos
129.02	5.72092e+06	4.86282	129.02	5.72092e+06	4.86857	129.02	3.06892e+06	4.87163	129.02	7.55806e+06	4.86199	129.02	3.46119e+07	4.86573	129.019	1.06005e+06	4.84087	129.02	1.60024e+06	4.86663	129.019	2.35755e+06	4.84955	129.02	3.81643e+07	4.86562	129.02	4.15856e+06	4.86666	129.02	3.68891e+06	4.86686	129.02	9.28677e+06	4.86257	129.02	8.33753e+06	4.8672	CD*,*InHouse	Itaconic acid	4.871*,*4.83	C5H6O4-[M+H-]-{M0}(0.99861)(Niso-1)	None	Neg
271.228	8.76011e+06	21.0328	271.228	8.76011e+06	21.0328	271.228	6.00501e+06	21.0385	271.228	1.08175e+06	21.0423	271.228	858452	21.0402	271.227	1.06121e+07	21.0454	271.228	3.60135e+06	21.0406	271.228	1.09808e+06	21.0404	271.228	948884	21.0361	271.228	7.70653e+06	21.0361	271.228	1.47499e+06	21.0419	271.228	727232	21.0498	271.228	911843	21.0469	CD	Juniperic acid	21.05	C16H32O3-[M+H-]-{M0}(0.9999)(Niso-3)	None	Neg
188.036	1.56277e+07	14.6968	188.036	1.56277e+07	14.6988	188.036	1.65813e+07	14.703	188.036	4.16265e+06	14.714	188.036	4.59605e+06	14.696	188.035	1.23681e+07	14.6899	188.036	1.04935e+07	14.6664	188.036	2.79626e+06	14.6716	188.036	3.14578e+06	14.6975	188.036	1.52899e+07	14.6901	188.036	1.30932e+07	14.6988	188.036	3.47678e+06	14.7194	188.036	2.97464e+06	14.7156	CD*,*InHouse	Kynurenic acid	14.73*,*14.6983	C10H7N1O3-[M+H-]-{M0}(0.99997)(Niso-3)	None	Neg
209.092	2.17925e+07	10.2357	209.092	2.17925e+07	10.2357	209.092	2.48853e+07	10.2515	209.092	3.48658e+07	10.2288	209.092	1.90771e+07	10.2582	209.092	2.42272e+07	10.2344	209.092	1.6275e+07	10.2073	209.092	3.7352e+07	10.2421	209.092	2.34904e+07	10.2077	209.092	2.6192e+07	10.2292	209.092	1.58336e+07	10.2359	209.092	4.4288e+07	10.2532	209.092	2.21164e+07	10.2464	CD	Kynurenine	10.224	C10H12N2O3-[M+H+]-{M0}(0.99945)(Niso-2)	None	Pos
119.035	1.60013e+07	5.84657	119.035	1.60013e+07	5.81779	119.035	1.66031e+07	5.82089	119.035	1.37764e+08	5.82013	119.035	2.60833e+07	5.81903	0	0	0	119.035	1.90611e+07	5.8228	119.035	1.77805e+08	5.81586	119.035	2.08574e+07	5.82394	119.035	1.23257e+07	5.82094	119.035	1.64925e+07	5.82623	119.035	1.484e+08	5.81996	119.035	1.97621e+07	5.82431	CD	L-(+)-Erythrulose	5.812	C4H8O4-[M+H-]-{M0}(0.99997)(Niso-2)	None	Neg
116.072	1.04492e+07	5.55609	116.072	1.04492e+07	5.5595	116.072	6.53211e+06	5.5626	116.072	2.7167e+08	5.56445	116.072	3.06946e+08	5.56315	116.072	871347	5.49601	116.072	9.2858e+06	5.55505	116.072	2.44914e+08	5.56008	116.072	2.40371e+08	5.56094	116.072	1.01271e+07	5.56263	116.072	1.18163e+07	5.56323	116.072	3.91962e+08	5.56182	116.072	2.30199e+08	5.56366	CD	L-(+)-Valine	5.562	C5H11N1O2-[M+H-]-{M0}(0.99837)(Niso-1)	None	Neg
89.0246	3.8564e+07	4.21947	89.0246	3.8564e+07	4.21947	89.0246	3.64781e+07	4.2428	89.0246	6.28185e+08	4.21044	89.0247	2.5652e+09	4.17892	89.0243	1.61303e+07	4.38752	89.0244	3.11369e+07	4.23646	89.0244	5.41621e+08	4.20749	89.0245	8.43171e+08	4.19177	89.0244	3.15627e+07	4.2239	89.0245	3.21691e+07	4.24935	89.0246	8.18926e+08	4.19017	89.0246	2.09115e+09	4.1822	CD*,*InHouse1	Lactate	4.22*,*4.23	C3H6O3-[M+H-]-{M0}(0.99998)(Niso-2)	None	Neg
89.0246	3.8564e+07	4.21947	89.0246	3.8564e+07	4.21947	89.0246	3.64781e+07	4.2428	89.0246	6.28185e+08	4.21044	89.0247	2.5652e+09	4.17892	0	0	0	89.0244	3.11369e+07	4.23646	89.0244	5.41621e+08	4.20749	89.0245	8.43171e+08	4.19177	89.0244	3.15627e+07	4.2239	89.0245	3.21691e+07	4.24935	89.0246	8.18926e+08	4.19017	89.0246	2.09115e+09	4.1822	CD*,*InHouse1	Lactic acid	4.227	C3H6O3-[M+H-]-{M0}(0.99998)(Niso-2)	None	Neg
160.062	4.62243e+07	4.56457	160.062	4.62243e+07	4.56439	160.062	4.17558e+07	4.56426	160.062	1.14643e+07	4.56513	160.062	4.61434e+07	4.56345	0	0	0	160.062	1.71483e+07	4.56722	160.062	1.09028e+07	4.56217	160.062	3.48452e+07	4.56321	160.062	2.9105e+07	4.56168	160.062	2.00498e+07	4.56982	160.062	1.47882e+07	4.56343	160.062	2.48905e+07	4.56546	CD*,*InHouse	L-alpha-Aminoadipic acid	4.6679	C6H11N1O4-[M+H-]-{M0}(0.99961)(Niso-3)	None	Neg
279.099	3.28092e+06	12.9771	279.099	3.28092e+06	12.9771	279.098	2.36432e+06	12.9726	279.099	1389750	12.9631	279.099	1.84085e+06	12.9631	279.098	912791	12.9884	279.098	770552	12.9497	279.098	988861	12.96	279.098	1.52595e+06	12.9598	279.098	1.15536e+06	12.9577	279.098	1.05039e+06	12.9697	279.098	1.27038e+06	12.9884	279.099	1.89232e+06	12.9849	CD	L-alpha-Aspartyl-L-phenylalanine	12.918	C13H16N2O5-[M+H-]-{M0}(0.98937)(Niso-1)	None	Neg
265.148	1.16801e+07	12.6597	265.148	1.16801e+07	12.6597	265.148	1.07804e+07	12.6645	265.148	1.27912e+07	12.6649	265.148	1.30111e+07	12.6577	265.148	1.17637e+07	12.664	265.148	1.15754e+07	12.6578	265.148	1.11176e+07	12.6545	265.148	1.16379e+07	12.6589	265.148	1.3068e+07	12.6639	265.148	1.02907e+07	12.659	265.148	1.08516e+07	12.6619	265.148	1.04282e+07	12.6579	CD	laurilsulfate	12.627	C12H26O4S1-[M+H-]-{M0}(0.99842)(Niso-2)	None	Neg
201.089	2.25119e+06	13.9315	201.089	2.25119e+06	13.935	201.088	2.33904e+06	13.9384	201.089	3.25733e+06	13.9463	201.089	3.69649e+06	13.9293	201.088	2.33907e+06	13.9408	201.088	1.50973e+06	13.9045	201.088	2.63956e+06	13.914	201.088	3.08647e+06	13.9215	201.088	2.50552e+06	13.9209	201.088	1.65557e+06	13.9323	201.088	3.90321e+06	13.948	201.088	2.78144e+06	13.9469	CD	L-coprine	13.885	C8H14N2O4-[M+H-]-{M0}(0.99572)(Niso-1)	None	Neg
288.203	1.51972e+07	7.59097	288.203	1.51972e+07	7.59097	288.203	3.29978e+07	7.58484	288.203	5.13661e+08	7.5768	288.203	4.31173e+07	7.57976	288.203	2.3836e+07	7.58596	288.203	3.07772e+07	7.58703	288.203	5.31071e+08	7.56968	288.203	1.51125e+07	7.58127	288.203	1.5292e+07	7.58686	288.203	3.41506e+07	7.58437	288.203	6.05826e+08	7.55774	288.203	1.89867e+07	7.58602	CD	Leu-arg	7.61	C12H25N5O3-[M+H+]-{M0}(0.99926)(Niso-2)	None	pos
132.102	1.23101e+08	5.20668	132.102	1.23101e+08	5.20489	132.102	2.21043e+08	5.20598	132.102	5.18076e+09	5.20885	132.102	3.3141e+09	5.20657	132.102	1.40073e+08	5.20574	132.102	1.84945e+08	5.20309	132.102	5.55509e+09	5.21709	132.102	3.58514e+09	5.20489	132.102	1.47766e+08	5.20357	132.102	2.17495e+08	5.20394	132.102	6.04399e+09	5.2096	132.102	3.51809e+09	5.20589	CD*,*CD*,*InHouse*,*InHouse	Leucine	5.199*,*5.324*,*5.35*,*5.21	C6H13N1O2-[M+H+]-{M0}(0.99984)(Niso-2)	None	Pos
229.155	2.08701e+07	5.10727	229.155	2.08701e+07	5.10727	229.155	3.97288e+07	5.10599	229.154	1.99535e+08	5.11692	229.155	4.30722e+07	5.10992	229.155	1.74974e+08	5.10909	229.155	4.62789e+07	5.10791	229.155	2.12652e+08	5.12044	229.155	5.80187e+06	5.11923	229.155	8.99398e+07	5.10221	229.155	3.15397e+07	5.10636	229.155	1.60098e+08	5.11295	229.155	2.5111e+08	5.11159	CD	Leucylproline	5.105	C11H20N2O3-[M+H+]-{M0}(0.9991)(Niso-2)	None	pos
258.146	3.19344e+06	5.64639	258.146	3.19344e+06	5.62382	258.146	1.17582e+06	5.6269	258.146	7.67654e+07	5.69946	258.146	1.55319e+06	5.62509	0	0	0	258.145	1.78096e+06	5.62642	258.146	4.00812e+07	5.6173	258.146	937811	5.61581	258.146	963624	5.62459	258.146	2.72138e+06	5.62754	258.146	1.35838e+08	5.61669	258.146	1.99337e+06	5.62325	CD	leu-gln	5.641	C11H21N3O4-[M+H-]-{M0}(0.99171)(Niso-1)	None	Neg
246.145	5.3999e+06	5.81964	246.145	5.3999e+06	5.80373	246.145	9.3994e+06	5.80484	246.144	1.55944e+08	5.80791	246.145	1.48411e+07	5.80553	246.145	5.18763e+06	5.80403	246.145	8.78132e+06	5.81229	246.145	1.70063e+08	5.81281	246.145	7.49835e+06	5.80417	246.145	4.64056e+06	5.80685	246.145	9.5581e+06	5.80792	246.145	1.98657e+08	5.80762	246.145	1.10352e+07	5.8024	CD*,*CD	Leu-Gly-Gly*,*Leucylasparagine	5.816*,*5.807	C10H19N3O4-[M+H+]-{M0}(0.99305)(Niso-1)	None	pos
286.176	4.49284e+06	11.1622	286.176	4.49284e+06	11.1622	286.176	1.33312e+07	11.197	286.176	4.12099e+06	11.1793	286.176	1.12224e+07	11.202	286.176	4.15938e+06	11.1308	286.176	1.9443e+07	11.1558	286.176	3.29247e+06	11.1674	286.176	2.19856e+07	11.1466	286.176	1.03544e+07	11.1581	286.176	2.01564e+07	11.1109	286.176	5.43448e+06	11.0887	286.176	1.42059e+07	11.1453	CD	Leu-Gly-Pro	11.073	C13H23N3O4-[M+H+]-{M0}(0.99418)(Niso-2)	None	pos
245.186	4.95622e+06	4.68287	245.186	4.95622e+06	4.67946	245.186	8.04839e+06	4.67891	245.186	1.00014e+08	4.68069	245.186	1.03271e+07	4.68061	245.186	7.63843e+06	4.69317	245.186	7.23736e+06	4.67849	245.186	1.72401e+08	4.68596	245.186	1.73264e+06	4.68212	245.186	3.81852e+06	4.69093	245.186	7.54954e+06	4.67697	245.186	1.42454e+08	4.68403	245.186	1.29055e+07	4.68308	CD	Leu-Leu	4.679	C12H24N2O3-[M+H+]-{M0}(0.99071)(Niso-1)	None	Pos
229.155	4.50317e+07	2.18423	229.155	4.50317e+07	2.18423	0	0	0	0	0	0	229.155	5.99043e+06	2.1488	229.155	3.15345e+07	2.18654	229.155	4.46491e+07	2.18258	229.155	4.11874e+07	2.17971	229.155	4.96612e+07	2.17718	229.155	5.17281e+07	2.18157	229.155	5.63616e+07	2.18462	229.155	6.12969e+07	2.18405	229.155	5.11632e+07	2.17567	CD	Leu-pro	2.184	C11H20N2O3-[M+H+]-{M0}(0.99966)(Niso-2)	None	pos
231.17	1.75615e+07	4.9126	231.17	1.75615e+07	4.91423	231.17	3.87764e+07	4.91534	231.17	8.00167e+08	4.9147	231.17	5.31072e+07	4.90593	231.17	2.17043e+07	4.9114	231.17	3.691e+07	4.91089	231.17	8.81701e+08	4.9206	231.17	1.53257e+07	4.91144	231.17	1.52193e+07	4.91155	231.17	3.93961e+07	4.91171	231.17	1.04738e+09	4.91567	231.17	2.64887e+07	4.9077	CD	Leu-Val	4.919	C11H22N2O3-[M+H+]-{M0}(0.99965)(Niso-2)	None	pos
259.13	9.82468e+06	5.59577	259.13	9.82468e+06	5.58544	259.13	6.682e+06	5.59088	259.13	1.03802e+08	5.58095	259.13	4.76907e+06	5.60387	259.129	976005	5.64118	259.13	1.25391e+07	5.58805	259.13	1.16234e+08	5.5813	259.13	4.96953e+06	5.59931	259.13	5.8099e+06	5.5963	259.13	7.9008e+06	5.5969	259.13	1.15796e+08	5.5854	259.13	5.19586e+06	5.59968	CD	L-gamma-Glutamyl-L-leucine	5.584	C11H20N2O5-[M+H-]-{M0}(0.99219)(Niso-1)	None	Neg
245.115	1.06377e+07	5.81579	245.115	1.06377e+07	5.80836	245.115	9.12965e+06	5.8091	245.115	1.14993e+08	5.81306	245.114	4.38503e+06	5.81196	245.114	1.42445e+06	5.85663	245.114	8.31568e+06	5.81101	245.114	1.38366e+08	5.80879	245.114	3.74274e+06	5.81451	245.114	9.79441e+06	5.81151	245.115	7.15302e+06	5.8168	245.114	1.59733e+08	5.8176	245.114	1.15884e+07	5.81017	CD	L-gamma-Glutamyl-L-valine	5.816	C10H18N2O5-[M+H-]-{M0}(0.99932)(Niso-2)	None	Neg
177.041	4.9141e+07	3.02025	0	0	0	0	0	0	177.041	8.59903e+07	2.9861	177.041	4.9141e+07	2.99627	0	0	0	0	0	0	177.041	1.11986e+08	2.94794	177.041	1.39661e+07	3.01506	0	0	0	177.041	4.12423e+06	2.8938	177.041	1.58929e+08	2.99821	177.041	2.79008e+07	2.99119	CD	L-Gulono-1,4-lactone	2.973	C6H10O6-[M+H-]-{M0}(0.99922)(Niso-2)	None	Neg
260.186	1.41988e+06	16.9153	260.186	1.41988e+06	16.9153	260.186	1.97819e+06	16.942	0	0	0	260.185	417886	16.9401	260.186	3.72385e+06	16.9104	260.186	2.79585e+06	16.9153	0	0	0	0	0	0	260.186	1.84161e+06	16.922	260.186	2.07979e+06	16.9183	0	0	0	0	0	0	CD	L-Hexanoylcarnitine	16.905	C13H25N1O4-[M+H+]-{M0}(0.98973)(Niso-1)	None	pos
259.165	5.42923e+08	4.27024	259.165	5.42923e+08	4.26967	259.165	2.55871e+07	4.27314	259.165	3.98987e+07	4.28275	259.165	4.63915e+07	4.24661	259.165	4.66289e+08	4.27633	259.165	5.36062e+08	4.27342	259.165	4.53675e+08	4.27389	259.165	3.55997e+08	4.26058	259.165	6.06222e+08	4.27643	259.165	6.33354e+08	4.27894	259.165	5.97686e+08	4.27432	259.165	4.25087e+08	4.25682	CD	Lorbamate	4.292	C12H22N2O4-[M+H+]-{M0}(0.99992)(Niso-3)	None	pos
260.114	2.90661e+06	13.6969	260.114	2.90661e+06	13.6985	260.114	3.29005e+06	13.6969	260.114	5.07015e+06	13.7104	260.114	3.8105e+06	13.6941	260.113	1.9922e+06	13.7046	260.114	1.74835e+06	13.6785	260.114	3.62617e+06	13.6774	260.114	2.41041e+06	13.6848	260.114	3.1843e+06	13.6927	260.114	1.47318e+06	13.6957	260.114	6.85039e+06	13.7168	260.114	1.91323e+06	13.7129	CD	Lotaustralin	13.66	C11H19N1O6-[M+H-]-{M0}(0.99944)(Niso-2)	None	Neg
130.086	1.2185e+07	1.58665	130.086	1.2185e+07	1.55809	130.086	2.14158e+07	1.59303	130.086	6.71018e+07	1.58101	130.086	5.34919e+07	1.62352	130.086	1.24805e+07	1.56187	130.086	1.53842e+07	1.57892	130.086	8.02205e+07	1.59789	130.086	6.04656e+07	1.59063	130.086	1.61966e+07	1.56844	130.086	1.70371e+07	1.57145	130.086	1.16981e+08	1.58207	130.086	5.61418e+07	1.58128	CD*,*InHouse	L-Pipecolic acid	1.55	C6H11N1O2-[M+H+]-{M0}(0.99771)(Niso-1)	None	pos
116.071	2.92706e+07	5.56433	116.071	2.92706e+07	5.56433	116.071	4.49555e+07	5.5631	116.07	1.14507e+09	5.56153	116.071	1.35588e+09	5.5591	116.071	4.24197e+07	5.56467	116.071	4.22912e+07	5.56113	116.071	1.24963e+09	5.5658	116.071	1.38172e+09	5.55775	116.071	2.86204e+07	5.56514	116.071	5.02114e+07	5.56148	116.071	1.35036e+09	5.56291	116.071	1.08609e+09	5.55597	CD*,*InHouse	L-Proline	5.56*,*5.57	C5H9N1O2-[M+H+]-{M0}(0.99962)(Niso-2)	None	Pos
128.036	2.01108e+08	4.50709	128.036	2.01108e+08	4.50709	128.036	1.42354e+08	4.50692	128.036	3.96724e+09	4.50728	128.036	4.1115e+09	4.5056	128.035	7.40018e+07	4.4158	128.036	1.56242e+08	4.5052	128.035	3.82712e+09	4.50903	128.036	3.16586e+09	4.50602	128.035	1.02381e+08	4.50671	128.036	1.45081e+08	4.51089	128.036	4.79624e+09	4.50579	128.036	2.77497e+09	4.50589	CD*,*InHouse	L-Pyroglutamic acid	4.511*,*4.51	C5H7N1O3-[M+H-]-{M0}(1)(Niso-3)	None	Neg
135.03	1.64083e+08	1.14488	135.03	1.64083e+08	1.13775	135.03	9.50889e+07	1.13882	135.03	1.60664e+08	1.1176	135.03	1.19303e+09	1.10711	135.03	8.07488e+07	1.11995	135.03	8.19548e+07	1.14281	135.03	1.32839e+08	1.11701	135.03	1.10878e+09	1.11038	135.03	1.38336e+08	1.14372	135.03	9.20995e+07	1.13892	135.03	1.33723e+08	1.11474	135.03	8.76942e+08	1.10998	CD	L-Threonic acid	1.12	C4H8O5-[M+H-]-{M0}(0.99998)(Niso-3)	None	Neg
303.214	774778	9.56298	303.214	774778	9.56963	303.214	775753	9.56291	303.214	7.91589e+06	9.55636	303.214	2.34112e+06	9.55828	303.214	746632	9.56865	303.214	1.06068e+06	9.56994	303.214	7.59042e+06	9.56118	303.215	485076	9.5513	303.216	626730	9.57204	303.214	594336	9.56543	303.214	7.45942e+06	9.56057	303.214	7.03065e+06	9.55951	CD	Lys-Arg	9.644	C12H26N6O3-[M+H+]-{M0}(0.98862)(Niso-1)	None	pos
275.171	2.77241e+06	7.66072	275.171	2.77241e+06	7.66169	275.171	4.3445e+06	7.65792	275.171	4.20147e+07	7.66167	275.171	7.72848e+06	7.65756	275.171	5.40926e+06	7.66611	275.171	4.33877e+06	7.66096	275.171	4.24062e+07	7.66398	275.171	4.83948e+06	7.66227	275.171	2.88982e+06	7.66229	275.171	4.45949e+06	7.65595	275.172	4.87155e+07	7.65911	275.171	2.75089e+07	7.6591	CD	lys-gln	7.663	C11H22N4O4-[M+H+]-{M0}(0.99123)(Niso-1)	None	pos
147.113	1.20178e+08	7.24224	147.113	1.20178e+08	7.24224	147.113	2.07864e+08	7.24556	147.113	4.57652e+09	7.23174	147.113	2.47641e+09	7.23753	147.113	1.24659e+08	7.2467	147.113	1.68954e+08	7.24361	147.113	4.77469e+09	7.22944	147.113	2.8798e+09	7.232	147.113	1.16832e+08	7.24285	147.113	2.01902e+08	7.24256	147.113	5.725e+09	7.21997	147.113	2.72558e+09	7.23271	CD*,*InHouse	Lysine	7.23	C6H14N2O2-[M+H+]-{M0}(0.99993)(Niso-3)	None	pos
260.197	1.11166e+07	7.17388	260.197	1.11166e+07	7.17388	260.197	2.07243e+07	7.17169	260.197	4.33416e+08	7.16338	260.197	4.04371e+07	7.17389	260.196	1.72295e+07	7.1972	260.197	1.84313e+07	7.16265	260.197	3.94215e+08	7.17287	260.197	8.84788e+06	7.232	260.197	1.11291e+07	7.17448	260.197	1.03685e+07	7.1616	260.197	5.79977e+08	7.16339	260.197	6.00028e+07	7.16906	CD	lys-leu	7.191	C12H25N3O3-[M+H+]-{M0}(0.9902)(Niso-1)	None	pos
275.208	2.13193e+06	8.55753	275.208	2.13193e+06	8.55753	275.208	1.93021e+06	8.55738	275.207	4.4451e+06	8.55748	275.208	2.02067e+06	8.55881	275.208	1.38754e+06	8.56539	275.208	2.19747e+06	8.5581	275.208	4.97067e+06	8.56984	275.208	2.01347e+06	8.56084	275.208	1.94656e+06	8.56182	275.208	1.33192e+06	8.55073	275.208	5.88991e+06	8.55777	275.208	3.94467e+06	8.55793	CD	Lys-Lys	8.571	C12H26N4O3-[M+H+]-{M0}(0.99639)(Niso-2)	None	pos
294.181	1.80486e+06	7.06377	294.181	1.80486e+06	7.06377	294.181	4.07784e+06	7.06948	294.181	7.77168e+07	7.05897	294.181	8.13438e+06	7.0593	294.181	2.16778e+06	7.07537	294.181	3.6087e+06	7.06517	294.181	8.29804e+07	7.05667	294.181	2.43266e+06	7.05682	294.181	1.33515e+06	7.06679	294.181	3.19171e+06	7.07118	294.181	1.02858e+08	7.05666	294.181	3.49397e+07	7.0646	CD	Lys-phe	7.077	C15H23N3O3-[M+H+]-{M0}(0.99538)(Niso-2)	None	pos
244.166	447216	7.32946	244.166	447216	7.32946	244.166	1.08186e+06	7.32641	244.165	2.05372e+07	7.30375	244.166	9.9459e+06	7.32774	0	0	0	244.166	989285	7.33791	244.165	6.43972e+07	7.31078	244.166	1.786e+07	7.32692	244.166	668503	7.32064	244.166	1.57534e+06	7.33756	244.166	5.6041e+07	7.29415	244.166	2.01991e+07	7.32526	CD	Lys-Pro	7.32	C11H21N3O3-[M+H+]-{M0}(0.9917)(Niso-1)	None	pos
248.16	2.78905e+06	7.74267	248.16	2.78905e+06	7.74267	248.16	5.38912e+06	7.73655	248.16	8.4597e+07	7.73786	248.16	1.86474e+07	7.76545	248.16	2.30376e+06	7.74707	248.161	6.14465e+06	7.74197	248.16	9.26519e+07	7.74486	248.161	1.31221e+07	7.76773	248.161	2.5591e+06	7.74093	248.161	5.48405e+06	7.72989	248.16	1.12556e+08	7.73762	248.161	2.5685e+07	7.74008	CD	lys-thr	7.751	C10H21N3O4-[M+H+]-{M0}(0.99776)(Niso-2)	None	pos
246.181	3.89287e+06	7.48642	246.181	3.89287e+06	7.48642	246.181	9.45998e+06	7.48738	246.181	1.76532e+08	7.47003	246.181	1.7164e+07	7.47759	246.181	1.24822e+07	7.48614	246.181	1.07599e+07	7.48482	246.181	1.78743e+08	7.47941	246.181	8.65616e+06	7.47441	246.181	4.2595e+06	7.48938	246.181	1.20859e+07	7.47978	246.181	2.31784e+08	7.4722	246.181	4.47363e+07	7.46739	CD	Lysylvaline	7.484	C11H23N3O3-[M+H+]-{M0}(0.99912)(Niso-2)	None	pos
354.168	183583	13.4094	354.168	262871	13.4094	354.168	183583	13.4094	354.168	362559	13.4168	354.168	349310	13.4027	0	0	0	354.167	107342	13.3865	354.167	291453	13.3909	354.167	151955	13.3958	354.168	129093	13.4094	354.168	152662	13.4111	354.167	367851	13.4335	354.168	163654	13.4363	CD	L-α-LYSOPHOSPHATIDYLCHOLINE, CAPROYL	13.34	C14H30N1O7P1-[M+H-]-{M0}(0.9881)(Niso-1)	None	Neg
282.119	7.57989e+06	9.92049	282.119	452349	9.9004	282.119	761265	9.9004	282.119	7.57989e+06	9.9004	282.12	745674	9.94684	282.12	796632	9.94684	282.12	665541	9.93186	282.12	7.57743e+06	9.93186	282.12	152829	9.88228	282.12	562686	9.93353	282.12	694097	9.93353	282.12	7.50577e+06	9.93353	282.119	377528	9.92806	InHouse	m1A (1-Methyladenosine)	9.93	C11H15N5O4-[M+H+]-{M0}(0.99955)(Niso-2)	None	Pos
258.109	5.52226e+06	5.80648	258.109	5.52226e+06	5.81316	258.11	1.77985e+07	5.81427	258.11	5.84951e+08	5.81026	258.11	3.69679e+07	5.81024	258.109	6.17017e+06	5.81346	258.11	1.80532e+07	5.81465	258.11	5.5809e+08	5.81516	258.11	1.27351e+07	5.8136	258.109	5.55737e+06	5.81393	258.11	2.16925e+07	5.81028	258.11	7.33409e+08	5.80762	258.11	7.88333e+06	5.81418	InHouse	m3C/m5C	5.82	C10H15N3O5-[M+H+]-{M0}(0.99312)(Niso-1)	None	Pos
257.078	5.31407e+06	3.68829	257.078	5.31407e+06	3.68829	257.078	1.32241e+07	3.71864	257.078	3.54886e+08	3.83504	257.078	1.02678e+08	3.67089	257.078	3.89536e+06	3.76367	257.078	4416110	3.76367	0	0	0	257.078	2.55893e+08	3.88228	257.078	1.5732e+07	3.71658	0	0	0	257.078	1.0523e+09	3.56979	257.078	1.92765e+08	3.70856	CD*,*InHouse	m3Y,(3-methylpseudouridine)	3.812*,*3.69	C10H14N2O6-[M+H-]-{M0}(0.99978)(Niso-2)	None	Neg
256.094	8.37093e+06	4.9536	256.094	8.37093e+06	4.95186	256.094	6.89253e+06	4.9526	256.095	1.26186e+07	4.95464	256.094	1.24785e+07	4.9537	0	0	0	256.094	5.89987e+06	4.9523	256.094	1.17889e+07	4.95397	256.094	9.4477e+06	4.9536	256.094	6.76345e+06	4.95466	256.094	7.56737e+06	4.95489	256.094	1.55932e+07	4.95215	256.094	8.08126e+06	4.95522	InHouse	m4C	4.95	C10H15N3O5-[M+H-]-{M0}(0.99809)(Niso-2)	None	Neg
256.094	8.84594e+06	5.41182	256.094	8.84594e+06	5.41031	256.094	8.10606e+06	5.41103	256.094	4.88397e+07	5.41291	256.094	3.55469e+07	5.40926	0	0	0	256.094	6.66024e+06	5.41229	256.094	4.45399e+07	5.40619	256.094	2.40966e+07	5.4094	256.094	7.22734e+06	5.41749	256.094	1.06681e+07	5.41402	256.094	5.87455e+07	5.41737	256.094	1.44692e+07	5.40973	CD*,*InHouse	m5C	5.409*,*5.41	C10H15N3O5-[M+H-]-{M0}(0.99767)(Niso-2)	None	Neg
257.078	1.71672e+07	4.9368	257.078	1.71672e+07	4.93772	257.078	1.6138e+07	4.93846	257.078	1.69882e+07	4.9405	257.078	1.4994e+07	4.93248	257.078	649172	4.9265	257.078	1.50197e+07	4.93816	257.078	2.86067e+07	4.93511	257.078	1.73925e+07	4.93709	257.078	1.10939e+07	4.93816	257.078	1.46922e+07	4.94075	257.078	2.05902e+07	4.93565	257.078	8.90237e+06	4.94107	InHouse	m5U	4.94	C10H14N2O6-[M+H-]-{M0}(0.99861)(Niso-2)	None	Neg
133.015	3.01085e+07	1.53437	133.015	3.01085e+07	1.5117	133.015	2.94936e+07	1.51708	133.015	4.01155e+08	1.51964	133.015	3.41059e+07	1.51074	133.014	8.02059e+07	1.52123	133.014	4.17983e+07	1.51835	133.014	3.7997e+08	1.51696	133.014	3.51772e+07	1.519	133.014	2.61601e+07	1.51994	133.015	3.83271e+07	1.51939	133.015	5.7032e+08	1.5159	133.015	3.40422e+07	1.51622	CD*,*InHouse	Malate	1.52*,*1.51	C4H6O5-[M+H-]-{M0}(0.99999)(Niso-3)	None	Neg
115.004	2.11624e+06	3.11849	115.004	2.11624e+06	3.11849	115.004	2.11954e+06	3.11348	115.004	4.53454e+06	3.13058	115.004	3.91366e+06	3.14546	0	0	0	115.004	1.61515e+06	3.05732	115.004	4.10481e+06	3.06648	115.004	3.15329e+06	3.11643	115.004	1.93842e+06	3.12118	115.004	1.89617e+06	3.12028	115.004	3.67146e+06	3.11439	115.004	2.96382e+06	3.11685	InHouse	Maleic acid	3.12	C4H4O4-[M+H-]-{M0}(0.99979)(Niso-2)	None	Neg
90.0549	4.25731e+06	5.89637	90.0549	4.25731e+06	5.89637	90.055	8.55432e+06	5.89748	90.0548	2.68655e+08	5.89576	90.0549	1.67149e+08	5.89511	90.055	6.25666e+06	5.90068	90.055	8.67562e+06	5.90021	90.0549	2.48738e+08	5.89593	90.0549	1.53346e+08	5.89375	90.055	4.82747e+06	5.89712	90.055	8.95781e+06	5.89584	90.055	3.2525e+08	5.89547	90.0549	1.04739e+08	5.89433	CD	Malondialdehyde	5.815	C3H4O2-[M+NH4+]-{M0}(0.99989)(Niso-2)	None	pos
103.004	6.316e+06	1.5612	103.004	6.316e+06	1.5612	103.004	4.54074e+06	1.5713	103.004	1.02231e+07	1.58093	103.004	1.60874e+08	1.56496	103.004	4.1047e+06	1.50237	103.004	3.40234e+06	1.582	103.004	1.24685e+07	1.6089	103.004	1.60947e+08	1.58264	103.004	1.0766e+07	1.57652	103.004	4.35634e+06	1.57125	103.004	1.2035e+07	1.59133	103.004	1.46882e+08	1.5728	CD*,*InHouse	Malonic acid	1.584*,*1.57	C3H4O4-[M+H-]-{M0}(0.99991)(Niso-2)	None	Neg
179.057	5.21864e+08	1.14403	179.057	5.21864e+08	1.14954	179.057	7.00573e+08	1.15532	179.057	3.48013e+09	1.15297	179.057	2.75776e+09	1.14719	179.056	3.4052e+08	1.12938	179.056	8.67366e+08	1.15224	179.056	3.22374e+09	1.15237	179.056	2.59959e+09	1.15753	179.056	7.78421e+08	1.1555	179.057	1.2053e+09	1.15307	179.056	3.76846e+09	1.14775	179.056	2.00943e+09	1.15005	CD*,*InHouse1	Mannose	1.157*,*1.09	C6H12O6-[M+H-]-{M0}(0.99998)(Niso-3)	None	Neg
330.204	299475	12.3997	330.204	299475	12.4138	330.204	612436	12.3877	330.204	4.4511e+07	12.4075	330.204	574422	12.393	0	0	0	330.203	544671	12.3811	330.203	3.01098e+07	12.3923	330.203	242965	12.3706	330.204	76725	12.3997	330.204	526344	12.4131	330.204	4.89477e+07	12.4141	330.204	365472	12.4237	CD	Marimastat	12.346	C15H29N3O5-[M+H-]-{M0}(0.99454)(Niso-2)	None	Neg
231.135	1.33386e+08	5.54225	231.135	1.15445e+07	5.61203	231.135	1.36808e+07	5.60333	231.135	1.33386e+08	5.55738	231.135	4.35201e+06	5.55844	231.135	1.29168e+06	5.58396	231.135	1.58896e+07	5.60284	231.135	1.33569e+08	5.55537	231.135	3.06119e+06	5.55623	231.135	5.20914e+06	5.60809	231.135	1.09239e+07	5.60633	231.135	1.78371e+08	5.55475	231.135	1.00907e+07	5.61147	CD	mebutamate	5.562	C10H20N2O4-[M+H-]-{M0}(0.99346)(Niso-1)	None	Neg
159.057	512230	14.9528	0	0	0	0	0	0	159.057	512230	14.9528	159.057	259332	14.937	0	0	0	0	0	0	159.057	375375	14.9129	159.057	205590	14.9338	0	0	0	0	0	0	159.057	490235	14.9632	159.057	142536	14.9569	CD	medorinone	14.898	C9H8N2O1-[M+H-]-{M0}(0.99471)(Niso-1)	None	Neg
194.104	540716	4.30514	194.104	540716	4.30514	194.104	196643	4.31673	194.104	3.71059e+06	4.30782	194.104	2.04629e+07	4.30621	0	0	0	194.104	51193.7	4.3174	194.104	3.20271e+06	4.32609	194.103	1.58088e+07	4.31907	194.104	310604	4.30482	194.104	107129	4.31852	194.104	4.19262e+06	4.31582	194.104	1.4272e+07	4.30949	CD	meglumine	4.321	C7H17N1O5-[M+H-]-{M0}(0.99691)(Niso-1)	None	Neg
139.113	6.48728e+06	15.8828	139.113	6.48728e+06	15.8833	139.113	457325	15.8904	139.113	925396	15.8902	139.113	956507	15.8794	139.113	3.84009e+06	15.8758	139.113	4.68771e+06	15.8614	139.113	5.5929e+06	15.8589	139.113	7.75546e+06	15.8883	139.113	7.11435e+06	15.8836	139.113	5.28963e+06	15.8859	139.113	8.04309e+06	15.9053	139.113	5.97259e+06	15.8907	CD	Melonal	15.857	C9H16O1-[M+H-]-{M0}(0.99948)(Niso-2)	None	Neg
181.088	4.1519e+06	17.4774	181.088	4.1519e+06	17.4774	181.087	284154	17.4888	181.088	487906	17.4878	181.087	244019	17.4863	181.087	3.37427e+06	17.4791	181.087	3.05973e+06	17.4692	181.087	3.16762e+06	17.475	181.087	4.89111e+06	17.4873	181.087	5.41722e+06	17.4835	181.087	4.03135e+06	17.4817	181.087	6.07703e+06	17.4911	181.088	4.24566e+06	17.4868	CD	mephenesin	17.483	C10H14O3-[M+H-]-{M0}(0.99986)(Niso-2)	None	Neg
219.134	2.74513e+06	5.62154	219.134	2.74513e+06	5.62154	219.134	4.21851e+06	5.61795	219.134	1.748e+08	5.61397	219.134	6.52693e+06	5.61159	219.134	2.44434e+06	5.62659	219.134	4.78475e+06	5.6089	219.134	1.34029e+08	5.61417	219.134	2.56417e+06	5.61023	219.134	4.21898e+06	5.62234	219.134	4.29673e+06	5.61397	219.134	2.3299e+08	5.60897	219.134	2.78755e+06	5.61081	CD	meprobamate	5.614	C9H18N2O4-[M+H+]-{M0}(0.99464)(Niso-1)	None	pos
152.036	6.57757e+06	17.2682	152.036	6.57757e+06	17.2682	152.036	4.79216e+06	17.2747	152.036	6.76832e+06	17.2772	152.036	6.68272e+06	17.2662	152.035	8.56496e+06	17.2606	152.036	6.18244e+06	17.2622	152.036	5.92557e+06	17.2658	152.036	6.57834e+06	17.2757	152.036	8.12074e+06	17.2672	152.036	6.04717e+06	17.2701	152.036	5.53203e+06	17.2795	152.036	5.99869e+06	17.2728	CD	Mesalazine	17.265	C7H7N1O3-[M+H-]-{M0}(0.99926)(Niso-2)	None	Neg
94.981	6.6608e+07	5.12704	94.981	6.6608e+07	5.12704	94.981	5.51413e+07	5.12856	94.981	3.54012e+07	5.12107	94.981	5.7955e+07	5.12246	0	0	0	94.9808	4.13022e+07	5.12275	94.9807	3.12635e+07	5.11021	94.9808	4.254e+07	5.12237	94.9808	6.41539e+07	5.12984	94.9809	3.76646e+07	5.13008	94.9809	3.80883e+07	5.11149	94.981	4.21411e+07	5.12571	CD	Methanesulfonic acid	5.097	C1H4O3S1-[M+H-]-{M0}(0.9989)(Niso-1)	None	Neg
199.108	3.84802e+06	14.4262	199.108	3.84802e+06	14.4218	199.108	5.01366e+06	14.4693	199.108	9.75878e+06	14.454	199.108	3.61848e+06	14.4702	199.108	4.54069e+06	14.4021	199.108	3.93583e+06	14.4069	199.108	1.02057e+07	14.4248	199.108	3.88697e+06	14.4098	199.108	4.23466e+06	14.4188	199.108	3.98986e+06	14.414	199.108	1.34978e+07	14.4052	199.108	3.67619e+06	14.4182	CD	metharbital	14.359	C9H14N2O3-[M+H+]-{M0}(0.97905)(Niso-3)	None	pos
150.058	4.44414e+06	5.40149	150.058	4.44414e+06	5.40149	150.058	2.05193e+07	5.40261	150.058	3.03682e+08	5.40072	150.058	1.4087e+08	5.39817	150.058	1.77757e+07	5.40228	150.058	4.17512e+07	5.40208	150.058	3.27009e+08	5.40189	150.058	1.65765e+08	5.40154	150.058	4.09269e+07	5.40255	150.058	4.51897e+07	5.3982	150.058	3.78536e+08	5.40142	150.058	1.69266e+08	5.39976	CD*,*InHouse	methionine	5.4*,*5.4	C5H11N1O2S1-[M+H+]-{M0}(0.99771)(Niso-1)	None	Pos
263.139	3.69849e+07	4.96208	263.139	3.69849e+07	4.96208	263.139	4.92555e+07	4.9561	263.139	1.38334e+08	4.95006	263.139	2.4338e+07	4.94902	263.139	1.77485e+08	4.99224	263.139	9.47137e+07	5.00115	263.139	1.41235e+08	4.95361	263.139	1.08542e+07	4.95219	263.139	2.45212e+08	4.98061	263.139	5.88145e+07	4.95482	263.139	1.67719e+08	4.95103	263.139	1.1044e+08	4.99086	CD	Methohexital	4.997	C14H18N2O3-[M+H+]-{M0}(0.99981)(Niso-2)	None	pos
360.121	213063	14.393	360.121	213063	14.393	360.12	209508	14.3968	360.121	121353	14.3225	0	0	0	360.12	122882	14.389	360.12	68382.7	14.3638	360.12	93008.1	14.2903	360.12	12624.7	14.3176	360.12	153334	14.3749	0	0	0	360.121	104686	14.3398	0	0	0	CD	Methyl 2-[(4,6-dimethoxy-2-pyrimidinyl)oxy]-6-[(1E)-N-methoxyethanimidoyl]benzoate	14.264	C17H19N3O6-[M+H-]-{M0}(0.98151)(Niso-1)	None	Neg
251.093	1.73637e+07	17.9352	251.093	1.73637e+07	17.9352	251.093	1.47269e+07	17.942	251.093	1.85234e+07	17.9453	251.093	1.88612e+07	17.9398	251.092	4.23713e+07	17.9372	251.092	1.55187e+07	17.9343	251.092	1.53448e+07	17.9401	251.093	1.6029e+07	17.9476	251.093	1.84907e+07	17.9389	251.093	1.22744e+07	17.9422	251.093	1.29011e+07	17.9491	251.093	1.26208e+07	17.9471	CD	Methyl 3,4,5-trimethoxycinnamate	17.946	C13H16O5-[M+H-]-{M0}(0.99996)(Niso-3)	None	Neg
293.115	5.08078e+06	13.3216	293.115	5.08078e+06	13.3183	293.115	7.59534e+06	13.3045	293.115	8.41134e+06	13.3239	293.115	1.09465e+07	13.298	293.114	4.92798e+06	13.32	293.114	3.5726e+06	13.2816	293.114	6.28722e+06	13.2957	293.114	4.50292e+06	13.2958	293.114	4.92752e+06	13.2915	293.115	4.26429e+06	13.3134	293.114	7.52265e+06	13.3279	293.114	5.65029e+06	13.333	CD	Methyl alpha-aspartylphenylalaninate	13.356	C14H18N2O5-[M+H-]-{M0}(0.99989)(Niso-3)	None	Neg
194.083	8.39944e+06	18.9372	194.083	8.39944e+06	18.9372	194.083	7.27549e+06	18.9423	194.083	1.11545e+07	18.9413	194.083	1.1544e+07	18.9392	194.082	2.05396e+07	18.9377	194.083	9.08885e+06	18.9329	194.082	9.22418e+06	18.9363	194.082	9.7593e+06	18.9414	194.083	9.85033e+06	18.9399	194.083	7.66865e+06	18.9389	194.083	7.79898e+06	18.9443	194.083	7.48703e+06	18.9391	CD	Metirosine	18.952	C10H13N1O3-[M+H-]-{M0}(0.9998)(Niso-3)	None	Neg
252.109	1.20764e+08	1.15708	252.109	1.20764e+08	1.17639	252.109	1.01948e+08	1.16546	252.109	1.46947e+08	1.18297	252.109	9.31081e+07	1.17497	252.109	8.57735e+07	1.15925	252.109	1.25514e+08	1.16784	252.109	1.51882e+08	1.18526	252.109	8.51005e+07	1.17661	252.109	1.09009e+08	1.16543	252.109	1.29114e+08	1.16511	252.109	9.67398e+07	1.18556	252.109	9.84185e+07	1.16332	CD	muramic acid	1.115	C9H17N1O7-[M+H+]-{M0}(0.99503)(Niso-1)	None	pos
200.103	1.32595e+07	4.49926	200.103	1.32595e+07	4.50132	200.103	1.45277e+07	4.50077	200.103	2.46224e+07	4.50027	200.103	1.3157e+07	4.49778	200.103	1.4552e+07	4.50092	200.103	1.29594e+07	4.50036	200.103	2.72327e+07	4.50083	200.103	1.33338e+07	4.49695	200.103	1.30374e+07	4.50102	200.103	1.29597e+07	4.49881	200.103	3.13871e+07	4.49654	200.103	1.424e+07	4.49556	CD	N-(2-Cyanoethyl)-L-glutamine	4.5	C8H13N3O3-[M+H+]-{M0}(0.99929)(Niso-2)	None	Pos
215.068	4.2862e+07	5.49823	215.068	4.2862e+07	5.49821	215.068	4.37853e+07	5.49188	215.067	5.72197e+08	5.50552	215.068	3.14803e+08	5.4995	215.067	290821	5.48658	215.067	3.74955e+07	5.48368	215.067	4.6525e+08	5.50115	215.067	1.48192e+08	5.49965	215.067	1.7148e+07	5.48653	215.068	5.73395e+07	5.5043	215.067	6.20884e+08	5.51468	215.068	1.11138e+08	5.50708	CD	N(3)-(4-Methoxyfumaroyl)-2,3-diaminopropionic acid	5.52	C8H12N2O5-[M+H-]-{M0}(0.99922)(Niso-3)	None	Neg
264.159	31616.4	17.7841	264.159	31616.4	17.7841	264.159	74455.3	17.7997	264.159	3.23187e+06	17.7884	264.159	1.14096e+06	17.7949	264.159	61551.7	17.7766	0	0	0	264.159	3.20172e+06	17.785	264.159	1.69574e+06	17.778	264.159	61453.9	17.7876	0	0	0	264.159	3.94061e+06	17.7815	264.159	1.70037e+06	17.7747	CD	N-(4-Heptanyl)-1,3-benzodioxole-5-carboxamide	17.775	C15H21N1O3-[M+H+]-{M0}(0.9865)(Niso-1)	None	pos
254.067	4.30329e+06	11.0625	254.067	4.30329e+06	11.0625	254.067	4.03218e+06	11.0514	254.067	8.43778e+06	11.0709	254.067	3.59568e+06	10.9986	0	0	0	254.067	3.31261e+06	11.0581	254.067	7.09682e+06	11.0647	254.067	4.22062e+06	11.028	254.067	4.47984e+06	11.044	254.067	3.76308e+06	11.0802	254.067	8.6142e+06	11.0663	254.067	3.69598e+06	11.056	CD	N-(4-Hydroxy-3,5-dimethoxybenzoyl)glycine	10.98	C11H13N1O6-[M+H-]-{M0}(0.99895)(Niso-2)	None	Neg
333.131	5.46059e+06	12.7313	333.131	5.46059e+06	12.7313	333.131	5055505	12.7459	333.131	1.18577e+07	12.7459	333.131	4.15352e+06	12.7387	333.131	5.15038e+06	12.8167	333.131	3.96366e+06	12.7965	333.131	6.40229e+06	12.7284	333.131	6.91596e+06	12.74	333.131	2.62408e+06	12.7284	333.131	4.64245e+06	12.7401	333.131	5.99691e+06	12.7697	333.131	5.26638e+06	12.7273	CD	N,N-diacetyllegionaminic acid	12.764	C13H22N2O8-[M+H-]-{M0}(0.9893)(Niso-1)	None	Neg
203.15	4.62158e+07	6.39547	203.15	4.62158e+07	6.39547	203.15	3.7755e+07	6.39806	203.15	3.86183e+07	6.39679	203.15	3.23478e+07	6.39498	203.15	5.41119e+07	6.40116	203.15	2.23221e+07	6.39845	203.15	2.82112e+07	6.40089	203.15	2.28138e+07	6.39515	203.15	4.03743e+07	6.40007	203.15	1.38914e+07	6.39265	203.15	2.98088e+07	6.39397	203.15	2.2729e+07	6.3958	CD	N,N-dimethylarginine	6.393	C8H18N4O2-[M+H+]-{M0}(0.99496)(Niso-1)	None	Pos
165.102	9.00378e+06	1.96366	165.102	9.00378e+06	1.96366	165.102	9.65581e+06	1.96914	165.102	2.2772e+07	1.96961	165.102	1.06154e+07	1.95954	165.102	9.46205e+06	1.97548	165.102	8.83618e+06	1.96975	165.102	2.52239e+07	1.97162	165.102	1.22036e+07	1.96436	165.102	8.33009e+06	1.95867	165.102	1.01629e+07	1.96638	165.102	2.6963e+07	1.9683	165.102	1.16611e+07	1.9605	CD	N,N-Dimethyl-N-phenylurea	1.971	C9H12N2O1-[M+H+]-{M0}(0.99908)(Niso-2)	None	Pos
170.092	1.39064e+07	6.94807	170.092	1.39064e+07	6.98275	170.092	2.07013e+07	6.98376	170.092	1.94905e+06	6.89557	170.093	3.19217e+06	6.97359	170.092	1.81816e+07	6.98497	170.092	3.35024e+07	6.98415	170.093	2.29397e+06	6.89797	170.093	1.72229e+06	6.89494	170.093	1.41034e+07	6.98577	170.093	4.02502e+07	6.98072	170.093	2.18036e+06	6.88857	170.093	1.16357e+06	6.89329	CD	N.pi.-Methyl-L-histidine	6.995	C7H11N3O2-[M+H+]-{M0}(0.99635)(Niso-1)	None	pos
358.166	644423	17.5184	358.166	644423	17.5184	358.166	676954	17.5274	358.167	2.11102e+06	17.5303	358.166	791553	17.5248	358.166	522394	17.5286	358.166	391263	17.5126	358.166	1.86615e+06	17.5137	358.166	605887	17.5283	358.166	679733	17.5244	358.167	531003	17.5227	358.166	2.62165e+06	17.5345	358.166	442868	17.5277	CD	N-[2-(3,4-Dimethoxyphenyl)ethyl]-3-(3-hydroxy-4-methoxyphenyl)propanamide	17.514	C20H25N1O5-[M+H-]-{M0}(0.97626)(Niso-1)	None	Neg
376.187	1.22445e+07	11.2794	376.187	1.22445e+07	11.2794	376.187	2.77678e+07	11.3205	376.186	7.59953e+07	11.3027	376.186	6.46547e+07	11.3278	376.186	1.6846e+07	11.2446	376.186	5.18493e+07	11.2697	376.187	6.80066e+07	11.279	376.186	1.03061e+08	11.2723	376.186	1.3012e+07	11.28	376.187	4.62577e+07	11.2249	376.187	7.19415e+07	11.2026	376.186	9.83825e+07	11.2639	CD	N-[2-(4-{[5-(Aminomethyl)-3-furyl]methoxy}phenyl)ethyl]glutamine	11.298	C19H25N3O5-[M+H+]-{M0}(0.97701)(Niso-1)	None	Pos
456.166	824917	1.365	456.166	824917	1.37835	456.166	883407	1.38913	456.166	2.44151e+07	1.38699	0	0	0	456.165	846690	1.33608	456.165	411772	1.33041	456.165	1.32469e+07	1.33133	0	0	0	456.165	256956	1.39133	456.166	307335	1.38841	456.166	2.98982e+07	1.38796	0	0	0	CD	N-{4-[(6aR)-3-Amino-1-oxo-1,2,5,6,6a,7-hexahydroimidazo[1,5-f]pteridin-8(9H)-yl]benzoyl}glutamic acid	1.344	C20H23N7O6-[M+H-]-{M0}(0.97139)(Niso-1)	None	Neg
175.108	1.01969e+07	1.209	175.108	1.01969e+07	1.23061	175.108	1.07887e+07	1.2368	175.108	1.95874e+07	1.23248	175.108	1.51703e+07	1.22919	175.108	9.59518e+06	1.23232	175.108	1.11031e+07	1.23447	175.108	2.2257e+07	1.23477	175.108	1.9262e+07	1.22847	175.108	9.76662e+06	1.23442	175.108	1.50388e+07	1.22939	175.108	2.46371e+07	1.23035	175.108	1.88003e+07	1.22792	CD	N~2~-Acetyl-L-ornithine	1.235	C7H14N2O3-[M+H+]-{M0}(0.99835)(Niso-2)	None	pos
196.073	2.25529e+06	5.82721	196.073	2.25529e+06	5.82721	196.073	663344	5.83032	196.073	1.66083e+06	5.83428	196.073	1.07761e+08	5.83318	196.073	346880	5.82036	0	0	0	196.073	357064	5.84179	196.073	8.61002e+07	5.83573	196.073	2.09745e+06	5.83272	196.073	411211	5.83566	196.073	1.49304e+06	5.83882	196.073	6.92009e+07	5.83374	CD	N1-[4-hydroxy-6-(methoxymethyl)pyrimidin-2-yl]acetamide	5.834	C8H11N3O3-[M+H-]-{M0}(0.99541)(Niso-1)	None	Neg
334.126	2.52881e+06	1.56661	334.126	2.52881e+06	1.55177	334.126	2.46463e+06	1.56422	334.126	6.04351e+06	1.56207	334.126	2.92002e+06	1.54139	334.125	2.15829e+06	1.49059	334.126	2.00604e+06	1.582	334.126	4.28602e+06	1.57354	334.126	2.13335e+06	1.55671	334.126	2.24309e+06	1.56709	334.126	2.69252e+06	1.56654	334.126	6.28022e+06	1.56069	334.126	1.84875e+06	1.55158	CD	N4-(beta-N-Acetyl-D-glucosaminyl)-L-asparagine	1.464	C12H21N3O8-[M+H-]-{M0}(0.9978)(Niso-2)	None	Neg
266.123	2.92427e+07	1.18582	266.123	2.92427e+07	1.18582	266.123	3.09935e+07	1.19437	266.123	3.91464e+07	1.19947	266.123	3.07378e+07	1.18911	266.123	3.61515e+07	1.18518	266.123	3.79944e+07	1.19439	266.124	4.18287e+07	1.20884	266.123	4.37674e+07	1.20254	266.123	3.12943e+07	1.19199	266.123	5.07651e+07	1.19167	266.124	5.00021e+07	1.20442	266.123	4.30889e+07	1.19256	CD	N6-Me-dAdo	1.199	C11H15N5O3-[M+H+]-{M0}(0.9992)(Niso-3)	None	pos
161.128	4.13278e+07	7.01898	161.128	4.13278e+07	7.01898	161.128	4.17838e+07	7.01526	161.128	1.10376e+07	7.00946	161.128	9.17808e+06	7.01451	161.128	8.70156e+07	7.01879	161.128	2.27037e+07	7.01567	161.128	1.24423e+07	7.01188	161.128	7.92082e+06	7.01439	161.129	4.39619e+07	7.01964	161.129	8.36367e+06	7.00989	161.129	1.33521e+07	7.00716	161.129	7.99614e+06	7.01274	CD	N6-METHYLLYSINE	7.008	C7H16N2O2-[M+H+]-{M0}(0.99993)(Niso-2)	None	Pos
214.088	243280	17.9658	214.088	243280	17.9658	214.088	235651	17.9726	214.088	721566	17.9735	214.088	233173	17.9657	0	0	0	214.088	116345	17.9602	214.088	461011	17.9661	214.088	166227	17.9711	214.088	250504	17.9672	214.088	155780	17.9681	214.088	745879	17.9726	214.088	144087	17.9754	CD	N-Acetyl vitamin K5	17.977	C13H13N1O2-[M+H-]-{M0}(0.98988)(Niso-1)	None	Neg
172.062	8.71169e+06	2.44212	172.062	8.71169e+06	2.44212	172.062	349401	2.4514	172.062	878227	2.31236	0	0	0	172.061	4.97461e+06	2.47431	172.062	5.51442e+06	2.39765	172.062	5.06768e+06	2.40914	172.062	8.45227e+06	2.44169	172.062	8.23124e+06	2.44922	172.062	8.43442e+06	2.45584	172.062	1.42265e+07	2.44383	172.062	1.21169e+07	2.44997	CD	N-Acetyl-5-oxonorvaline	2.456	C7H11N1O4-[M+H-]-{M0}(0.9998)(Niso-2)	None	Neg
286.142	1.04696e+06	4.44344	286.142	1.04696e+06	4.44344	286.142	774074	4.44563	286.141	1.67933e+06	4.43891	286.142	1.5187e+06	4.44195	0	0	0	286.141	925821	4.43683	286.141	1.15806e+06	4.44303	286.141	1.00196e+06	4.44472	286.142	1.2893e+06	4.44306	286.141	1.26356e+06	4.4465	286.141	1.57887e+06	4.43979	286.141	844171	4.43752	CD	N-Acetyl-ala-ala-ala-methylester	4.433	C12H21N3O5-[M+H-]-{M0}(0.9903)(Niso-1)	None	Neg
130.051	4.8318e+06	4.28273	130.051	4.8318e+06	4.27921	130.051	2.51716e+06	4.28137	130.051	4.36295e+07	4.28896	130.051	1.69176e+08	4.28028	0	0	0	130.051	1.45475e+06	4.28676	130.051	3.82132e+07	4.28366	130.051	1.04587e+08	4.27899	130.051	3.10401e+06	4.27889	130.051	2.08409e+06	4.28552	130.051	5.12286e+07	4.28046	130.051	1.27577e+08	4.28592	CD*,*CD_InHouse	N-Acetylalanine	4.285*,*4.2909	C5H9N1O3-[M+H-]-{M0}(0.99948)(Niso-2)	None	Neg
219.099	167257	6.30077	219.099	167257	6.30077	219.099	180621	6.30321	219.099	1.23488e+07	6.3031	219.099	217712	6.29334	0	0	0	219.099	276298	6.30294	219.099	1.04663e+07	6.30112	219.099	109875	6.3015	0	0	0	219.099	203243	6.3015	219.099	1.33861e+07	6.30111	219.099	273185	6.30351	CD	N-acetyl-beta-D-glucosaminylamine	6.301	C8H16N2O5-[M+H-]-{M0}(0.99571)(Niso-1)	None	Neg
172.098	1.06533e+07	13.6843	172.098	1.06533e+07	13.6843	172.098	8.73041e+06	13.6875	172.098	4.54674e+07	13.6891	172.098	2.0157e+08	13.68	172.098	5.02107e+06	13.7046	172.098	4.98726e+06	13.6514	172.098	3.42327e+07	13.6625	172.098	1.11542e+08	13.6746	172.098	1.02219e+07	13.6786	172.098	6.41073e+06	13.6886	172.098	4.65031e+07	13.7073	172.098	1.52129e+08	13.7035	CD	N-Acetyl-D-alloisoleucine	13.627	C8H15N1O3-[M+H-]-{M0}(0.99993)(Niso-2)	None	Neg
202.072	5.09583e+06	4.51538	202.072	5.09583e+06	4.50002	202.073	7.01059e+06	4.49985	202.072	6.9768e+06	4.50492	202.072	1.26564e+07	4.50088	202.072	100694	4.48022	202.072	7.89608e+06	4.50284	202.072	9.49225e+06	4.50196	202.072	8.27014e+06	4.49894	202.072	5.47365e+06	4.502	202.073	1.39731e+07	4.50308	202.072	8.42501e+06	4.50108	202.072	8.61353e+06	4.50117	CD	N-acetyl-L-2-aminoadipic acid	4.499	C8H13N1O5-[M+H-]-{M0}(0.9991)(Niso-2)	None	Neg
174.041	1.81594e+08	1.60212	174.041	1.81594e+08	1.65078	174.041	1.04864e+07	1.59787	174.041	3.44377e+07	1.588	174.041	1.85641e+08	1.57439	174.041	1.52554e+08	1.55188	174.041	2.20712e+07	1.63223	174.041	5.39044e+07	1.63954	174.041	1.84914e+08	1.5974	174.041	1.96444e+07	1.60716	174.041	1.41781e+07	1.59783	174.041	4.28317e+07	1.60375	174.041	1.31534e+08	1.58458	CD	N-Acetyl-L-aspartic acid	1.607	C6H9N1O5-[M+H-]-{M0}(0.99993)(Niso-2)	None	Neg
218.113	1.19268e+06	1.12925	218.113	1.19268e+06	1.12925	218.114	3.69258e+06	1.13481	218.113	1.00679e+08	1.13495	218.113	4.7184e+06	1.12927	218.113	1.31232e+06	1.13096	218.114	3.3363e+06	1.13248	218.113	1.09699e+08	1.1397	218.114	1.09442e+06	1.13577	218.114	1.15036e+06	1.13714	218.114	3.94979e+06	1.1274	218.113	1.30564e+08	1.13536	218.113	1.36095e+06	1.12796	CD	N-Acetyl-L-Citrulline	1.135	C8H15N3O4-[M+H+]-{M0}(0.762)(Niso-2)	None	Pos
285.184	406149	16.1696	285.184	406149	16.1797	285.183	874134	16.1823	285.183	645534	16.1823	285.184	369456	16.1696	0	0	0	285.183	1.17232e+06	16.1369	285.184	334723	16.1639	285.184	256492	16.1696	285.184	606906	16.1696	285.183	1.58574e+06	16.1624	285.183	677901	16.1923	285.183	236563	16.1923	CD*,*CD	N-Acetylleucylleucine	16.144	C14H26N2O4-[M+H-]-{M0}(0.98757)(Niso-1)	None	Neg
188.057	2.65418e+07	4.87271	188.057	2.65418e+07	4.87092	188.057	2.4965e+07	4.87399	188.057	5.46573e+07	4.87142	188.057	3.97436e+07	4.87752	188.056	1.45833e+06	4.86992	188.057	2.67094e+07	4.87135	188.057	4.53362e+07	4.87548	188.057	5.05843e+07	4.87741	188.057	2.69953e+07	4.87138	188.057	2.86738e+07	4.87394	188.057	6.06298e+07	4.86729	188.057	6.3004e+07	4.87192	CD*,*InHouse	N-Acetyl-L-glutamic acid	4.878*,*4.9013	C7H11N1O5-[M+H-]-{M0}(0.99989)(Niso-3)	None	Neg
187.073	2.67683e+06	4.95488	187.073	2.67683e+06	4.94715	187.073	1.31057e+06	4.96203	187.073	3.53401e+06	4.95464	187.073	7.74392e+07	4.94191	187.072	804141	4.97836	187.073	534877	4.95702	187.072	2.31161e+06	4.95397	187.073	6.40115e+07	4.94652	187.073	2.70592e+06	4.94995	187.073	1.13064e+06	4.95725	187.073	3.41506e+06	4.95922	187.073	4.40972e+07	4.9505	CD	N-Acetyl-L-glutamine	4.944	C7H12N2O4-[M+H-]-{M0}(0.99667)(Niso-1)	None	Neg
198.087	5.6047e+06	1.47559	198.087	5.6047e+06	1.47559	198.088	3.06515e+06	1.48397	198.087	9.55088e+06	1.47258	198.087	2.36066e+08	1.47614	198.088	5.00835e+06	1.47465	198.087	1.24031e+06	1.47931	198.088	7.90483e+06	1.47704	198.087	3.32706e+08	1.47549	198.087	5.41595e+06	1.48065	198.088	1.66439e+06	1.47418	198.088	8.60041e+06	1.47005	198.087	3.02356e+08	1.47284	CD	N-Acetyl-L-histidine	1.479	C8H11N3O3-[M+H+]-{M0}(0.99541)(Niso-1)	None	Pos
174.113	2.1483e+07	12.0959	174.113	2.1483e+07	12.0959	174.112	2.77821e+07	12.1465	174.112	1.65707e+07	12.1245	174.113	1.69513e+07	12.1499	174.112	3.30105e+07	12.0676	174.113	1.31732e+07	12.0863	174.113	1.23425e+07	12.1007	174.113	1.36843e+07	12.0958	174.113	2.56977e+07	12.1003	174.113	1.49682e+07	12.0623	174.113	1.12411e+07	12.0517	174.113	9.43834e+06	12.0834	CD	N-Acetyl-L-leucine	12.117	C8H15N1O3-[M+H+]-{M0}(0.99987)(Niso-3)	None	Pos
206.083	2.22717e+06	14.4553	206.083	2.22717e+06	14.4553	206.083	1.85727e+06	14.4639	206.083	2.24595e+07	14.4658	206.083	3.96534e+07	14.4596	206.082	829490	14.4583	206.082	1.24128e+06	14.4204	206.082	1.80394e+07	14.436	206.083	2.88556e+07	14.4516	206.083	1.92076e+06	14.4514	206.083	1.38016e+06	14.4622	206.083	2.19693e+07	14.4831	206.083	2.66756e+07	14.4765	CD	N-Acetyl-L-phenylalanine	14.499	C11H13N1O3-[M+H-]-{M0}(0.99957)(Niso-2)	None	Neg
310.113	5.61343e+07	1.18582	310.113	5.61343e+07	1.18582	310.113	5.93405e+07	1.19201	310.113	7.8819e+07	1.19004	310.113	3.21295e+07	1.19147	310.113	4.71501e+07	1.18753	310.113	5.69391e+07	1.18968	310.113	8.27709e+07	1.1947	310.113	3.46328e+07	1.19547	310.113	5.38238e+07	1.19199	310.113	5.94275e+07	1.18696	310.113	9.83311e+07	1.18556	310.113	3.23523e+07	1.19256	CD	N-Acetylneuraminic acid	1.192	C11H19N1O9-[M+H+]-{M0}(0.99986)(Niso-3)	None	Pos
175.108	6.37045e+07	5.75178	175.108	6.37045e+07	5.72998	175.108	8.68295e+07	5.72874	175.108	9.8447e+07	5.80791	175.108	4.07144e+08	5.73888	175.108	8.42455e+07	5.73267	175.108	1.19605e+08	5.72441	175.108	1.50997e+08	5.81281	175.108	4.50001e+08	5.73989	175.108	6.79653e+07	5.72671	175.108	1.3527e+08	5.73013	175.108	1.184e+08	5.80762	175.108	5.63027e+08	5.73811	CD*;*CD	N-Acetylornithine	5.718*;*5.699	C7H14N2O3-[M+H+]-{M0}(0.99673)(Niso-3)	None	pos
160.097	3.77441e+09	5.45756	160.097	3.77441e+09	5.45466	160.097	3.14904e+09	5.45574	160.097	1.1228e+08	5.46017	160.097	3.97807e+08	5.45537	160.097	4.39941e+09	5.4576	160.097	1.38588e+09	5.45684	160.097	1.12772e+08	5.46679	160.097	7.9294e+07	5.45638	160.097	3.73811e+09	5.45556	160.097	1.11429e+08	5.45304	160.097	5.76377e+07	5.46155	160.097	4.42957e+07	5.45697	CD	N-Acetylvaline	5.466	C7H13N1O3-[M+H+]-{M0}(0.99998)(Niso-4)	None	pos
271.129	5.37807e+06	4.41843	271.129	5.37807e+06	4.42054	271.129	2.62646e+06	4.41997	271.128	8.27947e+06	4.42483	271.129	3.2771e+06	4.41462	271.129	3.30288e+06	4.41777	271.129	1.94447e+06	4.41486	271.129	7.59043e+06	4.42775	271.129	3.54803e+06	4.41145	271.129	3.1364e+06	4.41787	271.129	3.37513e+06	4.41566	271.129	8.23528e+06	4.42347	271.129	3.35117e+06	4.41241	CD	N-Acetylvanilalanine	4.475	C12H15N1O5-[M+NH4+]-{M0}(0.99136)(Niso-1)	None	pos
144.081	274116	11.6095	144.081	274116	11.6095	144.081	638320	11.6403	144.081	1.02809e+07	11.6076	144.081	4.31742e+06	11.6462	144.081	540254	11.5863	144.081	981820	11.5951	144.081	1.01867e+07	11.6027	144.081	4.86702e+06	11.5851	144.081	783408	11.6116	144.081	1.31475e+06	11.5867	144.081	1.21825e+07	11.5537	144.081	4.68013e+06	11.5971	CD	Naphthalen-2-amine	11.617	C10H9N1-[M+H+]-{M0}(0.99392)(Niso-1)	None	Pos
145.087	1.06655e+07	14.4115	0	0	0	0	0	0	0	0	0	145.087	1.06655e+07	14.4115	0	0	0	145.087	1.12123e+07	14.2484	0	0	0	145.087	1.03431e+07	14.4059	0	0	0	0	0	0	145.087	5.97e+06	14.2587	145.087	1.21884e+07	14.4341	CD	n-Butyl lactate	14.354	C7H14O3-[M+H-]-{M0}(0.99983)(Niso-2)	None	Neg
234.062	2.31783e+06	1.48002	234.062	2.31783e+06	1.478	234.062	2.26366e+06	1.48172	234.062	3.91259e+06	1.48428	234.062	2.42507e+06	1.48009	234.061	2.24421e+06	1.51888	234.061	983302	1.45942	234.061	3.81337e+06	1.45029	234.061	2.00378e+06	1.48835	234.061	2.41064e+06	1.4792	234.062	1.88153e+06	1.48572	234.062	3.21305e+06	1.46639	234.062	1.36926e+06	1.48794	CD	N-glycoloyl-D-mannosaminolactone	1.577	C8H13N1O7-[M+H-]-{M0}(0.99607)(Niso-1)	None	Neg
188.165	1.42419e+07	14.9412	188.165	1.42419e+07	14.9412	188.165	5.98627e+06	14.9917	188.165	418716	14.9917	188.165	1.05505e+06	14.9869	188.164	2.41846e+07	14.9204	188.165	1.71191e+06	14.9237	188.165	452804	14.9321	0	0	0	188.164	1.9878e+07	14.9412	0	0	0	0	0	0	188.165	359027	14.9178	CD	N-Hydroxydecanamide	14.959	C10H21N1O2-[M+H+]-{M0}(0.99987)(Niso-2)	None	Pos
122.025	1.47015e+06	2.36946	122.025	1.47015e+06	2.36114	122.025	1.89103e+06	2.3657	122.025	1.90663e+07	2.36732	122.025	3.9617e+06	2.37278	122.025	489192	2.40594	122.025	1.57266e+06	2.33084	122.025	1.76959e+07	2.33842	122.025	3.24069e+06	2.36314	122.025	1.36618e+06	2.36828	122.025	1.68283e+06	2.36543	122.025	2.19615e+07	2.36534	122.025	2.81338e+06	2.35956	CD	Niacin	2.389	C6H5N1O2-[M+H-]-{M0}(0.99776)(Niso-1)	None	Neg
124.039	7.26064e+06	3.67452	124.039	7.26064e+06	3.67452	124.039	6.79467e+06	3.66613	124.039	1.17524e+08	3.68094	124.039	7.74712e+07	3.68833	124.039	1.26441e+07	3.68366	124.039	2.43732e+06	3.68067	124.039	1.19164e+08	3.68461	124.039	9.34303e+07	3.67277	124.039	1.28815e+07	3.67898	124.039	5.51931e+06	3.67977	124.039	1.5519e+08	3.66966	124.039	8.78475e+07	3.68074	CD*,*InHouse	Nicotinic acid	3.7	C6H5N1O2-[M+H+]-{M0}(0.99776)(Niso-1)	None	pos
449.218	1.60836e+06	11.5968	0	0	0	0	0	0	449.218	1.60836e+06	11.5968	449.218	1.22006e+06	11.5668	0	0	0	0	0	0	449.218	1.74574e+06	11.5732	449.217	2.12497e+06	11.577	0	0	0	0	0	0	449.218	2.69001e+06	11.5698	449.218	1.54757e+06	11.6046	CD	Nigakilactone E	11.497	C24H34O8-[M+H-]-{M0}(0.98981)(Niso-2)	None	Neg
158.083	4.9548e+06	13.19	158.083	4.9548e+06	13.19	158.083	3.19407e+06	13.1928	158.083	5.5764e+07	13.2037	158.083	4.91994e+07	13.1794	158.082	547975	13.2247	158.083	3.28152e+06	13.1663	158.082	4.39489e+07	13.1817	158.082	3.67684e+07	13.1738	158.083	3.68572e+06	13.1741	158.083	4.0932e+06	13.1969	158.083	6.67458e+07	13.2077	158.083	3.26481e+07	13.207	CD	N-Isovalerylglycine	13.143	C7H13N1O3-[M+H-]-{M0}(0.99943)(Niso-2)	None	Neg
273.032	256603	17.3771	273.032	256603	17.3771	273.033	1.15222e+06	17.3951	273.033	56442.8	17.3854	273.033	86024.3	17.3895	273.033	307860	17.3682	273.033	2.24126e+06	17.3709	0	0	0	273.033	23180.2	17.3672	273.033	384087	17.3728	273.033	2.75854e+06	17.3685	273.033	42960	17.369	0	0	0	CD	nitroscanate	17.372	C13H8N2O3S1-[M+H+]-{M0}(0.98912)(Niso-1)	None	pos
236.128	2.36867e+06	11.4004	236.128	2.36867e+06	11.4004	236.128	1.48815e+06	11.4321	236.128	3.01595e+06	11.3978	236.128	1.18833e+08	11.4371	236.128	3.17107e+06	11.3804	236.128	447107	11.3852	236.128	2.60188e+06	11.3308	236.128	1.74088e+08	11.3816	236.128	3.48229e+06	11.401	236.128	938765	11.3682	236.128	3.06063e+06	11.2756	236.128	1.7607e+08	11.3921	CD	N-Methylanhalonine	11.413	C13H17N1O3-[M+H+]-{M0}(0.99925)(Niso-2)	None	Pos
100.076	1.76215e+08	5.45677	100.076	1.76215e+08	5.45466	100.076	1.51933e+08	5.45574	100.076	5.51151e+06	5.46253	100.076	1.86253e+07	5.45302	100.076	2.11211e+08	5.4576	100.076	7.45631e+07	5.45684	100.076	5.97301e+06	5.46444	100.076	4.7836e+06	5.45402	100.076	1.79912e+08	5.45321	100.076	1.4541e+07	5.45069	100.076	3.68429e+06	5.46155	100.076	3.03697e+06	5.45697	CD	N-Methylpyrrolidone	5.454	C5H9N1O1-[M+H+]-{M0}(0.99989)(Niso-2)	None	Pos
303.131	112381	6.30313	303.131	112381	6.30313	303.131	76819	6.30313	303.131	4.80014e+06	6.31017	303.131	3.76796e+06	6.30513	0	0	0	303.131	126923	6.31473	303.131	4.31575e+06	6.30819	303.131	2.77848e+06	6.30709	303.131	28051.1	6.32141	303.131	136084	6.31093	303.131	5.56058e+06	6.30818	303.131	2.20974e+06	6.30822	CD	Nopaline	6.303	C11H20N4O6-[M+H-]-{M0}(0.99128)(Niso-1)	None	Neg
248.024	3.37168e+06	4.69716	248.024	3.37168e+06	4.69716	248.024	2.98042e+06	4.69783	248.024	4.14321e+06	4.70494	248.024	2.5154e+06	4.69924	0	0	0	248.023	2.62034e+06	4.69132	248.023	3.30053e+06	4.69251	248.023	2.17022e+06	4.70141	248.023	3.34288e+06	4.69996	248.024	3.38742e+06	4.69624	248.024	4.49442e+06	4.70086	248.024	1.77052e+06	4.70295	CD	Norepinephrine sulfate	4.681	C8H11N1O6S1-[M+H-]-{M0}(0.99529)(Niso-1)	None	Neg
169.076	2.49335e+07	4.50132	169.076	2.49335e+07	4.50132	169.076	2.52086e+07	4.49842	169.076	1.49715e+07	4.50262	169.076	3.60103e+07	4.50014	169.076	2.63059e+07	4.49856	169.076	1.98438e+07	4.50272	169.076	1.5879e+07	4.50319	169.076	3.52046e+07	4.4993	169.076	2.35832e+07	4.50102	169.076	1.82889e+07	4.49881	169.076	1.5606e+07	4.49654	169.076	3.47862e+07	4.49791	CD	norhaman	4.501	C11H8N2-[M+H+]-{M0}(0.99976)(Niso-2)	None	Pos
264.088	2.15345e+06	13.7607	264.088	2.15345e+06	13.7607	264.088	2.37236e+06	13.7687	0	0	0	0	0	0	264.087	1.7808e+06	13.7763	264.087	1.00882e+06	13.7303	0	0	0	0	0	0	264.088	2.44196e+06	13.7564	264.088	872232	13.765	264.087	122849	13.7789	0	0	0	CD	N-Phenylacetylglutamic acid	13.711	C13H15N1O5-[M+H-]-{M0}(0.99944)(Niso-2)	None	Neg
283.129	72634.2	13.5934	0	0	0	0	0	0	283.129	72634.2	13.5934	283.129	22252.3	13.5974	283.129	63369.2	13.5502	0	0	0	283.129	50542.3	13.5542	0	0	0	0	0	0	0	0	0	283.129	95087.5	13.5253	0	0	0	CD*;*CD	N-Phenylacetylglutamic acid*;*tyr-thr	13.711*;*13.479	C13H15N1O5-[M+NH4+]-{M0}(0.98991)(Niso-1);C13H18N2O5-[M+H+]-{M0}(0.98934)(Niso-1)	None	pos
101.071	6.08897e+06	21.9323	101.071	6.08897e+06	21.9323	101.071	7.48061e+06	21.9343	101.071	7.65319e+06	21.9397	101.071	8.34613e+06	21.9317	101.071	3.0303e+06	21.9304	101.071	3.5503e+06	21.9377	101.071	7.08221e+06	21.9391	101.071	6.67233e+06	21.9291	101.071	7.21317e+06	21.9355	101.071	7.68648e+06	21.9345	101.071	7.52271e+06	21.924	101.071	6.79932e+06	21.9302	CD	NPYR	21.913	C4H8N2O1-[M+H+]-{M0}(0.99876)(Niso-1)	None	pos
286.105	4.27489e+06	5.39641	286.105	381164	5.39641	286.105	247137	5.39641	286.105	4.27489e+06	5.39641	286.105	5.75558e+06	5.39511	0	0	0	0	0	0	286.105	4.72935e+06	5.38733	286.105	4.18678e+06	5.39761	286.105	142376	5.39641	286.105	313619	5.39641	286.105	4.31005e+06	5.40087	286.105	3.51873e+06	5.39559	CD	n-Ribosylhistidine	5.389	C11H17N3O6-[M+H-]-{M0}(0.9987)(Niso-2)	None	Neg
158.081	2.67758e+07	3.85437	158.081	2.67758e+07	3.85437	158.081	5.02775e+07	3.86323	158.081	4.10759e+07	3.89416	158.081	1.94845e+07	3.88463	158.081	4.30768e+07	3.8847	158.081	4.6008e+07	3.88173	158.081	4.4132e+07	3.88775	158.081	2.99323e+07	3.88146	158.081	3.5495e+07	3.88474	158.081	1.03799e+07	3.88318	158.081	4.51106e+07	3.86694	158.081	1.65125e+07	3.89352	CD	N-Tigloylglycine	3.909	C7H11N1O3-[M+H+]-{M0}(0.99944)(Niso-2)	None	pos
242.176	4.3432e+06	17.294	242.176	4.3432e+06	17.2918	242.177	2.51401e+06	17.2959	242.177	2.93755e+06	17.2961	242.177	2.86941e+06	17.2922	242.176	4.06324e+06	17.2936	242.176	2.66217e+06	17.2835	242.176	6.91166e+06	17.2846	242.176	4.50547e+06	17.2992	242.176	4.53629e+06	17.2955	242.177	5.06185e+06	17.296	242.176	4.13372e+06	17.3007	242.177	3.10007e+06	17.2987	CD	N-Undecanoylglycine	17.29	C13H25N1O3-[M+H-]-{M0}(0.99975)(Niso-3)	None	Neg
173.057	1.20248e+07	1.54566	173.057	1.20248e+07	1.53763	173.057	1.22256e+07	1.54537	173.057	1.93075e+07	1.56207	173.057	1.01799e+08	1.54374	173.057	1.33407e+07	1.47645	173.057	9.64471e+06	1.55371	173.057	1.7052e+07	1.56411	173.057	7.29884e+07	1.55435	173.057	1.23411e+07	1.55059	173.057	9.67466e+06	1.54532	173.057	2.37763e+07	1.56776	173.057	6.58288e+07	1.54687	CD	N-α-Acetyl-L-asparagine	1.556	C6H10N2O4-[M+H-]-{M0}(0.99997)(Niso-3)	None	Neg
218.067	1.57053e+07	5.10347	218.067	1.57053e+07	5.10347	218.067	7.5863e+06	5.09792	218.067	4.98882e+06	5.12578	218.067	1.94946e+08	5.11067	0	0	0	218.067	1.90646e+06	5.11096	218.067	6.42226e+06	5.11728	218.067	1.10843e+08	5.10822	218.067	1.40621e+07	5.10626	218.067	4.04181e+06	5.09708	218.067	8.29527e+06	5.11149	218.067	1.44956e+08	5.11156	CD	O-(3-Carboxypropanoyl)homoserine	5.113	C8H13N1O6-[M+H-]-{M0}(0.99607)(Niso-1)	None	Neg
146.046	5.8367e+06	4.96129	146.046	5.8367e+06	4.96129	146.046	4.09426e+06	4.95967	146.046	2.96053e+07	4.96171	146.046	6.46465e+07	4.95605	146.046	6.4857e+06	4.87935	146.046	2.04363e+06	4.96644	146.046	2.40135e+07	4.96575	146.046	5.72853e+07	4.96067	146.046	4.7608e+06	4.95702	146.046	2.6904e+06	4.96197	146.046	3.26876e+07	4.96394	146.046	3.91201e+07	4.95993	CD	O-Acetylserine	4.952	C5H9N1O4-[M+H-]-{M0}(0.99839)(Niso-1)	None	Neg
466.234	1.5163e+06	5.39913	466.234	1.5163e+06	5.39913	466.234	1.95156e+06	5.39789	466.234	1.77833e+06	5.40308	466.234	1.83094e+06	5.40053	466.234	2.30391e+06	5.39992	466.234	1.84521e+06	5.40444	466.235	2.36301e+06	5.40425	466.235	1.57801e+06	5.40154	466.234	1.83979e+06	5.40019	466.234	2.23561e+06	5.40763	466.234	2.00829e+06	5.40142	466.235	1.81511e+06	5.40212	CD	Obliquine	5.499	C26H28N2O5-[M+NH4+]-{M0}(0.95918)(Niso-1)	None	pos
171.067	2.29027e+07	14.6035	171.067	2.29027e+07	14.6035	171.067	1.65633e+07	14.6123	171.067	8.86808e+06	14.6304	171.067	1.86977e+07	14.603	171.066	2.23875e+07	14.6065	171.067	2.11156e+07	14.5733	171.067	1.47335e+07	14.5785	171.067	2.36855e+07	14.6046	171.067	2.8637e+07	14.6019	171.067	2.30368e+07	14.6081	171.067	1.59924e+07	14.6264	171.067	2.20055e+07	14.6224	CD	octenedioic acid	14.538	C8H12O4-[M+H-]-{M0}(0.99993)(Niso-3)	None	Neg
223.098	2.16583e+06	17.2658	223.098	2.16583e+06	17.2658	223.098	1.94534e+06	17.2723	223.098	2.53772e+06	17.2725	223.098	2.87315e+06	17.2686	223.097	5.63351e+06	17.2583	223.098	2.48863e+06	17.2566	223.098	2.44354e+06	17.2611	223.098	2.59677e+06	17.2733	223.098	2.27174e+06	17.2695	223.098	1.93518e+06	17.2701	223.098	2.18952e+06	17.2771	223.098	2.37913e+06	17.2728	CD	olivetolic acid	17.279	C12H16O4-[M+H-]-{M0}(0.99986)(Niso-2)	None	Neg
290.135	1.08116e+06	1.62446	290.135	1.08116e+06	1.67779	290.135	605097	1.64253	290.135	1.55801e+07	1.60768	0	0	0	290.136	719588	1.58073	290.136	878705	1.59306	290.135	2.20125e+07	1.64033	290.135	1.32844e+07	1.63071	0	0	0	290.135	1.61939e+06	1.59502	290.135	1.53137e+07	1.61272	290.135	9.78781e+06	1.60795	CD	ophthalmic acid	1.625	C11H19N3O6-[M+H+]-{M0}(0.99176)(Niso-1)	None	pos
214.109	484773	15.2151	214.109	484773	15.1981	214.109	441255	15.217	214.109	2.57465e+07	15.2292	214.109	1.47774e+07	15.2276	0	0	0	214.108	1.023e+06	15.1662	214.109	1.86617e+07	15.1953	214.109	6.2888e+06	15.2387	214.108	281990	15.1916	214.109	1.26574e+06	15.2057	214.109	2.59375e+07	15.2491	214.109	7.16875e+06	15.2478	CD	O-propenoyl-D-carnitine	15.138	C10H17N1O4-[M+H-]-{M0}(0.9939)(Niso-1)	None	Neg
131.083	7.52633e+07	7.40809	131.083	7.52633e+07	7.40809	131.083	5.57803e+07	7.40864	131.083	3.09389e+08	7.4027	131.083	4.65128e+08	7.39463	131.083	5.01743e+07	7.44179	131.083	1.92763e+07	7.41305	131.083	2.481e+08	7.40512	131.083	3.80753e+08	7.40252	131.083	6.217e+07	7.41331	131.083	1.27258e+07	7.4103	131.083	3.55982e+08	7.40289	131.083	3.09115e+08	7.40183	CD*,*InHouse	Ornithine	7.35	C5H12N2O2-[M+H-]-{M0}(0.99816)(Niso-1)	None	Neg
155.01	509730	5.07518	155.01	509730	5.07518	155.01	542783	5.07123	155.01	1.55604e+07	5.07325	155.01	6.1701e+06	5.07229	0	0	0	155.01	496361	5.07089	155.01	1.16118e+07	5.06476	155.01	4.24465e+06	5.0769	155.01	237955	5.07562	155.01	466186	5.08058	155.01	1.67066e+07	5.07075	155.01	4.25724e+06	5.0762	CD	Orotic acid	5.052	C5H4N2O4-[M+H-]-{M0}(0.99822)(Niso-1)	None	Neg
390.181	3.91807e+06	3.87817	0	0	0	0	0	0	390.181	3.91807e+06	3.87817	390.18	8.29456e+06	3.8703	0	0	0	0	0	0	390.18	5212655	3.82335	390.18	5.6582e+06	3.82335	0	0	0	0	0	0	390.18	4.0754e+06	3.83919	390.18	5.16696e+06	3.82481	CD	orysastrobin	3.943	C18H25N5O5-[M+H-]-{M0}(0.97775)(Niso-1)	None	Neg
224.037	4.69918e+08	17.216	224.037	4.69918e+08	17.216	224.037	3.7353e+08	17.2459	224.037	9.66566e+06	17.2337	224.038	2.10476e+07	17.2426	224.037	5.55364e+08	17.2095	224.037	9.0153e+07	17.2145	224.038	8.8035e+06	17.228	224.037	3.71012e+06	17.2225	224.037	5.28234e+08	17.2205	224.038	4.45658e+06	17.2239	224.038	6.81395e+06	17.2268	224.038	2.20923e+06	17.2129	CD	Oryzaemate	17.225	C10H9N1O3S1-[M+H+]-{M0}(0.99864)(Niso-2)	None	Pos
184.098	676996	14.1836	184.098	676996	14.1836	184.098	742617	14.18	184.098	3.11522e+06	14.1801	184.098	2.60638e+06	14.1668	184.098	399265	14.1868	184.098	482178	14.1507	184.098	2.34386e+06	14.1468	184.098	1.78649e+06	14.1625	184.098	661837	14.1645	184.098	520231	14.1831	184.098	3.22247e+06	14.188	184.098	1.52873e+06	14.1905	CD	Otonecine	14.115	C9H15N1O3-[M+H-]-{M0}(0.99502)(Niso-1)	None	Neg
279.134	5.51577e+08	5.63333	279.134	5.51577e+08	5.63333	279.134	4.93322e+08	5.62266	279.133	1.12343e+08	5.61161	279.134	8.01063e+07	5.60923	279.134	7.01633e+08	5.63131	279.134	2.91606e+08	5.63484	279.134	1.2125e+08	5.61417	279.134	3.39567e+07	5.60788	279.134	5.61251e+08	5.62706	279.134	1.7904e+08	5.6399	279.134	1.10022e+08	5.60897	279.134	6.00073e+07	5.60846	CD	Oxadixyl	5.5	C14H18N2O4-[M+H+]-{M0}(0.98771)(Niso-1)	None	pos
275.104	2.16339e+06	4.4097	275.104	2.16339e+06	4.4097	275.104	2.16001e+06	4.40956	275.104	1.68725e+07	4.41231	275.104	2.10574e+07	4.41063	275.102	1.27302e+06	4.44722	275.103	1.67846e+06	4.41017	275.103	1.40107e+07	4.41172	275.104	1.52367e+07	4.41172	275.104	1.87694e+06	4.40937	275.104	2.10851e+06	4.41282	275.104	1.69584e+07	4.41321	275.104	1.15399e+07	4.41159	CD	Oxagrelate	4.42	C14H16N2O4-[M+H-]-{M0}(0.99925)(Niso-2)	None	Neg
264.161	2.46375e+07	20.4368	264.161	2.46375e+07	20.4368	264.161	540956	20.4252	264.161	1.65496e+06	20.4294	264.161	381683	20.4217	264.16	1.87498e+07	20.4402	264.16	1.52264e+07	20.4306	264.16	1.19458e+07	20.4328	264.16	2.74e+07	20.4399	264.161	3.12212e+07	20.4395	264.161	2.27799e+07	20.4343	264.161	2.96043e+07	20.4355	264.161	2.24828e+07	20.4394	CD	Oxprenolol	20.436	C15H23N1O3-[M+H-]-{M0}(0.99986)(Niso-3)	None	Neg
218.104	6.369e+06	4.42575	218.104	6.369e+06	4.41206	218.104	5.57039e+06	4.41427	218.104	4.65076e+06	4.41467	218.104	1.09293e+06	4.41298	218.103	4.29526e+06	4.48729	218.104	3.64872e+06	4.41253	218.103	3.79286e+06	4.41407	218.103	952914	4.41408	218.103	8.7614e+06	4.41172	218.104	4.01343e+06	4.41517	218.104	4.91298e+06	4.41556	218.104	916755	4.41395	CD_InHouse	Pantothenic acid	4.41	C9H17N1O5-[M+H-]-{M0}(0.99961)(Niso-2)	None	Neg
152.071	903277	14.1564	152.071	903277	14.1564	152.071	908888	14.1985	152.071	5.62295e+06	14.1798	152.071	2.12864e+06	14.1952	152.071	964030	14.1297	152.071	560517	14.1391	152.071	6.00418e+06	14.154	152.071	2.58424e+06	14.1373	152.071	814893	14.151	152.071	612507	14.1391	152.071	6.16471e+06	14.1345	152.071	2.6515e+06	14.1451	CD	Paracetamol	14.081	C8H9N1O2-[M+H+]-{M0}(0.99607)(Niso-1)	None	pos
131.072	3.67394e+06	13.0315	131.072	3.67394e+06	13.0394	131.072	2.11952e+06	13.0396	131.072	1.57496e+07	13.0465	131.072	2.10964e+08	13.0371	131.071	5.62803e+06	13.0624	131.072	2.62869e+06	12.978	131.072	1.35047e+07	13.0292	131.072	5.2967e+07	13.0244	131.072	5.8146e+06	13.0049	131.072	2.14602e+06	13.0075	131.072	1.96562e+07	13.0506	131.072	1.31364e+08	13.059	CD	Paraldehyde	13.127	C6H12O3-[M+H-]-{M0}(0.99933)(Niso-2)	None	Neg
246.078	100122	14.385	246.078	77054	14.385	246.078	100122	14.385	246.077	2.3323e+06	14.3847	246.078	1.82241e+06	14.3809	0	0	0	246.077	90086	14.3449	246.077	1.79253e+06	14.3573	246.077	1.08497e+06	14.3705	0	0	0	246.078	80981.6	14.3763	246.077	2.16708e+06	14.4043	246.078	867241	14.4	CD	pC-HSL	14.321	C13H13N1O4-[M+H-]-{M0}(0.98992)(Niso-1)	None	Neg
107.05	570656	4.32636	107.05	570656	4.32636	107.05	5.05318e+06	4.3238	107.05	1.642e+06	4.33611	107.05	1.52787e+06	4.3345	107.05	471810	4.39459	107.05	1.10904e+07	4.2844	107.05	1.11383e+06	4.29309	107.05	1.34577e+06	4.32614	107.05	5.83054e+06	4.32368	107.05	1.73839e+07	4.32795	107.05	1.73336e+06	4.32289	107.05	1.55611e+06	4.33071	CD	p-Cresol	4.35	C7H8O1-[M+H-]-{M0}(0.99722)(Niso-1)	None	Neg
187.008	2.13864e+07	13.7032	187.008	2.13864e+07	13.7032	187.008	2.66637e+07	13.7417	187.008	5.03282e+07	13.7701	187.008	4.27826e+07	13.746	187.007	2.03742e+07	13.7588	187.007	1.53506e+07	13.6973	187.007	1.6995e+07	13.7364	187.007	1.95272e+07	13.739	187.007	2.17598e+07	13.721	187.008	2.31181e+07	13.7193	187.007	3.52265e+07	13.8142	187.007	1.99437e+07	13.7318	CD	p-Cresylsulfate	13.727	C7H8O4S1-[M+H-]-{M0}(0.99867)(Niso-2)	None	Neg
234.15	2.82229e+06	20.1221	234.15	2.82229e+06	20.1221	234.15	61886.7	20.1254	234.15	131013	20.1283	234.15	21262.3	20.1239	234.15	2.18297e+06	20.125	234.15	2.20817e+06	20.1169	234.15	2.22473e+06	20.1224	234.15	2.6785e+06	20.127	234.15	3.37556e+06	20.1243	234.15	2.35485e+06	20.1193	234.15	3.13646e+06	20.1287	234.15	2.20359e+06	20.122	CD	p-dimethylinamyl benzoate	20.141	C14H21N1O2-[M+H-]-{M0}(0.99976)(Niso-2)	None	Neg
195.123	1.81736e+07	10.3835	195.123	1.81736e+07	10.3835	195.123	1.41259e+07	10.423	195.123	9.55869e+06	10.3907	195.123	1.97669e+07	10.4287	195.123	7.26071e+08	10.3631	195.123	3.00506e+08	10.3668	195.123	2.48423e+07	10.3898	195.123	2.42108e+07	10.3806	195.123	3.15061e+07	10.3951	195.123	2.18876e+07	10.3744	195.123	1.51993e+07	10.3867	195.123	1.88759e+07	10.3839	CD	PEG-4	10.306	C8H18O5-[M+H+]-{M0}(0.99811)(Niso-3)	None	pos
280.131	430898	15.8277	280.131	430898	15.8234	280.131	676847	15.8305	280.131	1.33196e+06	15.8279	280.131	892327	15.8195	280.13	369387	15.8089	280.13	330485	15.7969	280.13	718912	15.8014	280.13	395097	15.8284	280.13	464438	15.8262	280.131	337117	15.8238	280.13	895931	15.8383	280.131	315761	15.8308	CD	Pendimethalin	15.789	C13H19N3O4-[M+H-]-{M0}(0.98878)(Niso-1)	None	Neg
231.078	3.67328e+06	14.7257	231.078	88198	14.7257	231.078	97558	14.7257	231.078	3.67328e+06	14.7257	231.078	1.85431e+06	14.7054	0	0	0	231.078	88577	14.6845	231.078	2.88002e+06	14.6845	231.078	1.4365e+06	14.7069	0	0	0	231.078	78048	14.7257	231.078	3.40822e+06	14.7312	231.078	1.16413e+06	14.7274	CD	Phenobarbital	14.678	C12H12N2O3-[M+H-]-{M0}(0.9997)(Niso-3)	None	Neg
93.0347	1.08015e+06	15.8551	93.0347	1.08015e+06	15.8551	93.0347	1.84459e+07	15.8668	93.0348	1.68874e+06	15.8666	93.0347	1.47931e+06	15.8558	93.0344	2.97841e+06	15.864	93.0345	3.49098e+07	15.8346	93.0345	856255	15.8448	93.0345	1.75667e+06	15.8576	93.0346	9.10269e+06	15.8624	93.0346	5.35337e+07	15.8623	93.0346	1.51251e+06	15.8794	93.0347	6.46573e+06	15.8671	CD	Phenol	15.854	C6H6O1-[M+H-]-{M0}(0.9984)(Niso-2)	None	Neg
255.088	3.54441e+07	15.7301	255.088	3.54441e+07	15.7304	255.088	2.29615e+06	15.7374	255.088	4.76318e+06	15.7372	255.088	2.69918e+06	15.7265	255.087	3.1746e+07	15.7231	255.088	2.83229e+07	15.7039	255.087	2.21359e+07	15.7108	255.087	3.86656e+07	15.7307	255.088	5.06365e+07	15.7309	255.088	4.43403e+07	15.7331	255.088	5.02888e+07	15.7548	255.088	4.02276e+07	15.7426	CD	phenyl ?-D-glucoside	15.781	C12H16O6-[M+H-]-{M0}(0.99998)(Niso-3)	None	Neg
284.128	323287	17.469	284.128	323287	17.469	284.128	392256	17.487	284.128	71323.3	17.4781	0	0	0	284.128	424578	17.468	284.128	140450	17.4683	284.129	79971	17.4747	284.129	22683.8	17.4646	284.128	390895	17.4671	284.129	60568.4	17.4698	284.129	110193	17.4711	284.129	23963.3	17.4549	CD	Phenylacetyl-L-phenylalanine	17.473	C17H17N1O3-[M+H+]-{M0}(0.9693)(Niso-2)	None	pos
265.118	3.02722e+06	13.5396	265.118	3.02722e+06	13.5396	265.118	3.44334e+06	13.5832	265.118	4.01108e+06	13.5715	265.118	2.32013e+06	13.5825	265.118	3.53117e+06	13.5219	265.118	2.71859e+06	13.5225	265.118	4.03174e+06	13.5424	265.118	2.27526e+06	13.5238	265.118	3.38967e+06	13.5336	265.118	2.68545e+06	13.5264	265.118	4.9896e+06	13.5135	265.118	2.30283e+06	13.527	CD	Phenylac-gln-OH	13.461	C13H16N2O4-[M+H+]-{M0}(0.99881)(Niso-2)	None	pos
166.086	6.89536e+07	9.25534	166.086	6.89536e+07	9.25473	166.086	1.32473e+08	9.12221	166.086	4.82519e+09	9.09392	166.086	2.52894e+09	9.05731	166.086	6.71233e+07	9.27491	166.086	8.63529e+07	9.14331	166.086	4.98966e+09	9.22446	166.086	3.25113e+09	9.07863	166.086	8.16627e+07	9.11013	166.086	7.95511e+07	9.2859	166.086	6.24303e+09	9.24337	166.086	2.6627e+09	9.24868	InHouse	Phenylalanine	9.23	C9H11N1O2-[M+H+]-{M0}(0.99885)(Niso-3)	None	Pos
120.044	226010	13.4139	120.044	226010	13.4139	120.044	421895	13.4277	120.044	292794	13.4318	120.044	106173	13.4451	120.044	1.20786e+06	13.3892	120.044	758798	13.3946	120.044	97198	13.4026	120.045	184443	13.3934	120.044	3.50605e+06	13.3961	120.044	679165	13.3984	120.045	175306	13.3785	120.044	3.378e+06	13.3943	CD	Phenylisocyanate	13.341	C7H5N1O1-[M+H+]-{M0}(0.99698)(Niso-1)	None	pos
96.9698	3.17783e+08	6.57237	96.9698	3.17783e+08	6.57237	96.9698	2.96266e+08	6.5749	96.9698	4.9269e+08	6.57111	96.9698	2.80751e+08	6.5733	96.9695	2.50932e+08	6.60383	96.9697	2.41982e+08	6.57235	96.9696	4.17212e+08	6.56523	96.9696	2.20162e+08	6.57536	96.9696	2.8227e+08	6.57406	96.9698	3.20865e+08	6.57552	96.9697	6.51756e+08	6.56667	96.9698	2.13766e+08	6.57658	CD	Phosphoric acid	6.53	H3O4P1-[M+H-]-{M0}(1)(Niso-3)	None	Neg
165.02	1.04968e+08	12.7408	165.02	1.04968e+08	12.7408	165.02	1.00999e+08	12.7503	165.02	9.60086e+07	12.753	165.02	8.97531e+07	12.7552	165.019	9.07247e+07	12.7521	165.02	9.07648e+07	12.7389	165.02	9.114e+07	12.7623	165.02	8.7071e+07	12.7588	165.02	1.14306e+08	12.7426	165.02	8.36473e+07	12.7401	165.02	6.84624e+07	12.7571	165.02	7.93756e+07	12.7579	CD	Phthalic acid	12.715	C8H6O4-[M+H-]-{M0}(0.99987)(Niso-3)	None	Neg
121.03	3.1266e+07	13.0229	121.03	3.1266e+07	13.0229	121.03	7.11164e+06	13.0302	121.03	2.31251e+08	13.0371	121.03	5.33033e+06	13.0229	121.03	1.90087e+07	13.0719	121.03	2.90408e+07	12.9992	121.03	2.01875e+08	13.0127	121.03	3.36256e+07	12.9999	121.03	3.77599e+07	13.0151	121.03	3.33715e+07	13.0344	121.03	2.65628e+08	13.0506	121.03	3.56086e+07	13.0378	CD	P-Hydroxybenzaldehyde	13.02	C7H6O2-[M+H-]-{M0}(0.99998)(Niso-2)	None	Neg
159.067	7.63012e+07	13.7708	159.067	7.63012e+07	13.7678	159.067	4.40557e+06	13.7757	159.067	1.04337e+07	13.7843	159.067	2.63493e+06	13.7601	159.066	5.15484e+07	13.7904	159.066	4.98301e+07	13.7397	159.067	5.81325e+07	13.7505	159.066	8.65988e+07	13.7673	159.067	9.74928e+07	13.7587	159.067	7.34834e+07	13.7721	159.067	9.09546e+07	13.7954	159.067	7.83938e+07	13.7869	CD	Pimelic acid	13.73	C7H12O4-[M+H-]-{M0}(0.99995)(Niso-3)	None	Neg
130.086	5.91626e+07	7.2446	130.086	5.91626e+07	7.2446	130.086	1.01647e+08	7.24556	130.086	2.10145e+09	7.22939	130.086	1.12881e+09	7.23753	130.086	6.04071e+07	7.24906	130.086	8.26663e+07	7.24361	130.086	2.24868e+09	7.2318	130.086	1.35453e+09	7.23436	130.086	5.84425e+07	7.2452	130.086	9.90416e+07	7.24492	130.086	2.70887e+09	7.22233	130.086	1.2966e+09	7.23506	CD*,*InHouse	Pipecolinic acid	7.233*,*7.23	C6H11N1O2-[M+H+]-{M0}(0.99995)(Niso-3)	None	Pos
186.114	940344	14.4977	186.114	940344	14.4977	186.114	1.02918e+06	14.4993	186.114	5.4068e+06	14.4988	186.114	4.67725e+06	14.4926	186.114	865230	14.4984	186.114	604804	14.4567	186.114	4.21496e+06	14.4643	186.114	3.5099e+06	14.487	186.114	1.1125e+06	14.4891	186.114	402830	14.4952	186.114	5.58859e+06	14.5146	186.114	2.76952e+06	14.5105	CD	Pivagabine	14.433	C9H17N1O3-[M+H-]-{M0}(0.995)(Niso-1)	None	Neg
178.033	2.19799e+08	17.225	178.033	2.19799e+08	17.2187	178.034	1.36544e+08	17.2267	178.034	3.17969e+06	17.2387	178.034	1.74219e+06	17.2285	178.033	1.83613e+08	17.2182	178.033	2.19985e+07	17.2094	178.033	1.01849e+06	17.2272	178.033	868452	17.2253	178.033	2.16671e+08	17.2224	178.034	1.13862e+06	17.2219	178.034	4.40909e+06	17.2361	178.034	605065	17.227	CD	p-methoxybenzylisothiocyanate	17.207	C9H9N1O1S1-[M+H-]-{M0}(0.99875)(Niso-2)	None	Neg
225.089	1.67012e+08	4.27522	225.089	1.67012e+08	4.26271	225.089	1.14567e+08	4.26487	225.089	2.33777e+08	4.27246	225.089	2.01881e+08	4.25671	225.088	1.01842e+08	4.34189	225.088	1.20832e+08	4.3009	225.088	2.08134e+08	4.30016	225.088	1.46498e+08	4.25777	225.088	1.53112e+08	4.26711	225.088	1.47044e+08	4.27138	225.088	2.89521e+08	4.24439	225.088	1.36223e+08	4.26235	CD	porphobilinogen	4.271	C10H14N2O4-[M+H-]-{M0}(0.9999)(Niso-3)	None	Neg
345.131	1.18228e+07	13.4947	345.131	1.18228e+07	13.4947	345.131	6.15071e+06	13.5049	345.131	3.09662e+07	13.486	345.131	1.85132e+07	13.4696	345.13	8.44613e+06	13.5235	345.13	8.41557e+06	13.4605	345.13	2.27855e+07	13.4719	345.13	1.16394e+07	13.4768	345.131	1.19919e+07	13.4962	345.131	9.82613e+06	13.4994	345.131	2.64458e+07	13.5018	345.131	9.14118e+06	13.5246	CD	Porphyra-334	13.422	C14H22N2O8-[M+H-]-{M0}(0.99872)(Niso-2)	None	Neg
258.099	1.03779e+07	15.1953	258.099	1.03779e+07	15.1933	258.099	14782654	15.2033	258.099	9.5903e+07	15.2033	258.098	2.19721e+07	15.197	258.098	5.77318e+06	15.189	258.098	1.06782e+07	15.1638	258.098	7.31072e+07	15.1707	258.098	4.25578e+07	15.1986	258.098	1.09954e+07	15.1916	258.099	1.31488e+07	15.201	258.098	9.58161e+07	15.2232	258.098	2.46003e+07	15.2172	CD	Proacacipetalin	15.224	C11H17N1O6-[M+H-]-{M0}(0.99979)(Niso-2)	None	Neg
244.129	1.48691e+06	5.83111	244.129	1.48691e+06	5.80609	244.129	1.65146e+06	5.8072	244.129	1.66044e+06	5.81734	244.129	631073	5.80789	244.129	5.49385e+06	5.80639	244.129	3.42584e+06	5.80994	244.129	2.12425e+06	5.82224	244.129	609671	5.81596	244.129	2.80255e+06	5.80921	244.129	2.90157e+06	5.80792	244.129	2.59442e+06	5.81705	244.129	1.36342e+06	5.80711	CD	pro-gln	5.918	C10H17N3O4-[M+H+]-{M0}(0.99308)(Niso-1)	None	pos
116.071	2.92706e+07	5.56433	116.071	2.92706e+07	5.56433	116.071	4.49555e+07	5.5631	116.07	1.14507e+09	5.56153	116.071	1.35588e+09	5.5591	116.071	4.24197e+07	5.56467	116.071	4.22912e+07	5.56113	116.071	1.24963e+09	5.5658	116.071	1.38172e+09	5.55775	116.071	2.86204e+07	5.56514	116.071	5.02114e+07	5.56148	116.071	1.35036e+09	5.56291	116.071	1.08609e+09	5.55597	CD*,*InHouse	Proline	5.55	C5H9N1O2-[M+H+]-{M0}(0.99962)(Niso-2)	None	pos
247.11	2.16267e+06	10.3694	247.11	2.16267e+06	10.3694	247.11	2.54838e+06	10.4103	247.111	5.74732e+06	10.3506	247.11	2.93261e+06	10.4114	247.111	3.64249e+06	10.3341	247.111	1.71184e+06	10.3283	247.111	5.62064e+06	10.3662	247.11	2.58855e+06	10.3664	247.11	2.31576e+06	10.3691	247.11	1.91772e+06	10.3555	247.111	7.27109e+06	10.3702	247.111	1.04334e+07	10.3509	CD	pro-met	10.262	C10H18N2O3S1-[M+H+]-{M0}(0.99301)(Niso-1)	None	pos
73.0296	1.00715e+06	3.35267	73.0296	1.00715e+06	3.30179	73.0296	2.18856e+06	3.34715	0	0	0	0	0	0	0	0	0	0	0	0	73.0294	3.69469e+07	3.39154	0	0	0	73.0295	3.32257e+06	3.35478	73.0296	5.22728e+06	3.3681	0	0	0	0	0	0	CD	Propionic acid	3.372	C3H6O2-[M+H-]-{M0}(0.99949)(Niso-1)	None	Neg
208.098	1.08059e+07	19.1804	208.098	1.08059e+07	19.1804	208.098	9.5636e+06	19.1882	208.098	1.49197e+07	19.1889	208.098	1.5653e+07	19.1845	208.098	2.90687e+07	19.1878	208.098	1.31344e+07	19.1785	208.098	1.24746e+07	19.1818	208.098	1.07863e+07	19.187	208.098	1.37693e+07	19.1806	208.098	1.10468e+07	19.1822	208.098	1.09404e+07	19.1852	208.098	1.09658e+07	19.185	CD	Propoxur	19.193	C11H15N1O3-[M+H-]-{M0}(0.99985)(Niso-2)	None	Neg
179.072	6.98437e+06	15.2675	179.072	6.98437e+06	15.2675	179.072	9.2936e+06	15.2794	179.072	404760	15.2821	179.072	212663	15.2711	179.071	6.98334e+06	15.2631	179.072	9.31054e+06	15.2308	179.072	145232	15.2424	179.072	346422	15.2705	179.072	8.29119e+06	15.2681	179.072	1.38536e+07	15.2704	179.072	222131	15.2948	179.072	770580	15.2867	CD	Propylparaben	15.229	C10H12O3-[M+H-]-{M0}(0.99991)(Niso-3)	None	Neg
153.02	1.83338e+06	12.844	153.02	1.83338e+06	12.844	153.02	1.43517e+06	12.8653	153.02	2.42266e+06	12.8961	153.02	1.53112e+06	12.8536	153.02	1.39289e+06	12.9213	153.02	1.18588e+06	12.8471	153.02	2.93531e+06	12.8952	153.02	994725	12.8597	153.02	1.62641e+06	12.8529	153.02	1.76342e+06	12.8625	153.02	3.01035e+06	12.9318	153.02	1.33122e+06	12.8824	CD	Protocatechuic acid	12.883	C7H6O4-[M+H-]-{M0}(0.99767)(Niso-2)	None	Neg
257.15	9.71815e+07	13.0681	257.15	9.71815e+07	13.0566	257.149	9.71278e+07	13.1174	257.149	3.81987e+06	13.0944	257.15	1.03482e+07	13.113	257.149	1.11097e+08	13.0413	257.15	5.28828e+07	13.0514	257.15	4.51425e+06	13.0534	257.15	2.39631e+06	13.0597	257.15	1.11142e+08	13.0695	257.15	4.08021e+07	13.0457	257.15	2.86783e+06	13.0299	257.15	2.43298e+06	13.0464	CD	Pulcherriminic acid	13.091	C12H20N2O4-[M+H+]-{M0}(0.99995)(Niso-3)	None	Pos
472.228	641679	7.88499	472.228	641679	7.88499	472.228	825426	7.88592	472.228	854769	7.8926	472.229	765581	7.89132	472.228	1.16677e+06	7.8949	472.229	651900	7.88192	472.229	808493	7.89882	472.229	1.10326e+06	7.88882	472.229	881179	7.89973	472.229	433273	7.87694	472.229	1.2373e+06	7.90099	472.229	951718	7.88546	CD	PUROMYCIN	7.915	C22H29N7O5-[M+H+]-{M0}(0.96588)(Niso-1)	None	pos
325.067	9.50782e+08	18.1745	325.067	9.50782e+08	18.1752	325.067	9.11349e+08	18.1956	325.067	5.44952e+07	18.1772	325.067	1.188e+08	18.1861	325.067	1.24633e+09	18.1684	325.067	3.22204e+08	18.1707	325.067	5.99987e+07	18.1754	325.067	2.27791e+07	18.1662	325.067	1.08164e+09	18.1763	325.067	1.50776e+07	18.1706	325.067	3.67607e+07	18.1696	325.067	1.32631e+07	18.1628	CD	Pyochelin	18.179	C14H16N2O3S2-[M+H+]-{M0}(0.99474)(Niso-2)	None	Pos
427.184	3.06701e+06	9.27554	427.184	3.06701e+06	9.27554	427.184	436381	9.27775	0	0	0	0	0	0	0	0	0	427.183	942069	9.24863	0	0	0	427.183	279051	9.27079	427.184	984155	9.38381	427.184	578631	9.38381	0	0	0	427.184	414232	9.28757	CD	Pyridinoline	9.235	C18H28N4O8-[M+H-]-{M0}(0.97847)(Niso-1)	None	Neg
166.051	357177	17.6072	166.051	357177	17.6065	166.051	216151	17.6108	166.051	303718	17.6112	166.051	326986	17.6011	0	0	0	166.051	338399	17.5983	166.051	241659	17.6018	166.051	341358	17.6116	166.051	429167	17.6072	166.051	331796	17.6037	166.051	335966	17.6155	166.051	311421	17.6112	CD	Pyridoxal	17.618	C8H9N1O3-[M+H-]-{M0}(0.99609)(Niso-1)	None	Neg
176.936	1.76645e+07	6.57237	176.936	1.76645e+07	6.57237	176.936	1.58857e+07	6.5749	176.936	3.5905e+07	6.57111	176.936	1.23971e+07	6.57566	176.936	1.46995e+07	6.60383	176.936	1.10559e+07	6.57235	176.936	2.85529e+07	6.56759	176.936	8.54135e+06	6.57536	176.936	1.59929e+07	6.57406	176.936	1.88763e+07	6.57552	176.936	5.47067e+07	6.56667	176.936	8.01339e+06	6.57658	CD	Pyrophosphoric Acid	6.532	H4O7P2-[M+H-]-{M0}(0.99991)(Niso-1)	None	Neg
245.128	1.76795e+08	14.8752	245.128	1.76795e+08	14.8752	245.128	1.84983e+08	14.9304	245.128	2.33322e+08	14.911	245.128	1.26604e+08	14.9256	245.128	2.01503e+08	14.852	245.128	1.58148e+08	14.8617	245.128	2.39474e+08	14.87	245.128	1.46424e+08	14.8645	245.128	1.99714e+08	14.8791	245.128	1.63639e+08	14.8641	245.128	2.49324e+08	14.8629	245.128	1.53978e+08	14.8565	CD	rac-Etomidate	14.894	C14H16N2O2-[M+H+]-{M0}(0.99991)(Niso-3)	None	Pos
221.155	2.5684e+06	19.8106	221.155	2.5684e+06	19.8106	221.155	2.26979e+06	19.8174	221.155	2.5806e+06	19.8155	221.155	3.30871e+06	19.811	221.155	5.32955e+06	19.8162	221.155	2.78134e+06	19.8087	221.155	2.28967e+06	19.8142	221.155	2.62691e+06	19.8156	221.155	2.4263e+06	19.8153	221.155	2.34159e+06	19.8138	221.155	1.73948e+06	19.8187	221.155	2.03302e+06	19.8187	CD	rishitin	19.827	C14H22O2-[M+H-]-{M0}(0.99981)(Niso-2)	None	Neg
169.033	310107	13.5985	169.033	310107	13.5985	169.033	8.3826e+06	13.5993	169.033	187991	13.6058	169.034	59623.1	13.5885	0	0	0	169.033	2.47788e+07	13.5631	0	0	0	169.033	594101	13.5839	169.033	327799	13.5845	169.033	3.81166e+07	13.6004	169.033	117703	13.6216	169.033	479865	13.6154	CD	S-(2-Furylmethyl) propanethioate	13.559	C8H10O2S1-[M+H-]-{M0}(0.99791)(Niso-2)	None	Neg
275.125	1.9175e+07	10.2841	275.125	1.9175e+07	10.2714	275.125	2.21236e+07	10.2948	275.126	899151	10.3101	0	0	0	275.125	6.35934e+06	10.2546	275.125	5.81745e+06	10.2667	275.125	453420	10.2841	275.125	270855	10.2697	275.125	3.75206e+07	10.2697	275.126	807968	10.2745	275.125	604674	10.2841	275.125	628140	10.2841	CD	saccharopine	10.2	C11H20N2O6-[M+H-]-{M0}(0.99978)(Niso-2)	None	Neg
383.113	1.27953e+07	5.20417	383.113	1.27953e+07	5.19605	383.113	1.20926e+07	5.19522	383.113	3.89989e+06	5.20829	383.113	8.00696e+06	5.20968	0	0	0	383.113	4.8425e+06	5.20355	383.112	3.35447e+06	5.20686	383.113	2975237	5.20121	383.113	1.61356e+07	5.20121	383.113	1.46661e+06	5.19911	383.113	5.19788e+06	5.21285	383.113	2.67958e+06	5.20887	CD	S-Adenosyl-L-homocysteine	5.219	C14H20N6O5S1-[M+H-]-{M0}(0.99659)(Niso-2)	None	Neg
137.025	7.82866e+06	15.8551	137.025	7.82866e+06	15.8551	137.025	1.16063e+08	15.8691	137.025	1.22366e+07	15.8666	137.025	9.76448e+06	15.8558	137.024	2.29993e+07	15.864	137.025	2.27077e+08	15.8346	137.025	6.66247e+06	15.8415	137.025	1.27596e+07	15.86	137.025	7.21643e+07	15.8601	137.025	3.58437e+08	15.8623	137.025	1.17965e+07	15.8817	137.025	4.88102e+07	15.8695	CD*,*InHouse	Salicylic acid	15.882*,*15.87	C7H6O3-[M+H-]-{M0}(0.99988)(Niso-2)	None	Neg
182.01	3.14745e+06	4.45994	182.01	3.14745e+06	4.45994	182.01	2.82301e+06	4.45977	182.01	5.40964e+06	4.46249	182.01	3.19e+06	4.46552	182.01	673948	4.52813	182.01	1.62245e+06	4.45569	182.01	3.55816e+06	4.45953	182.01	1.96481e+06	4.46594	182.01	2.45172e+06	4.45721	182.01	2.8109e+06	4.46536	182.01	6.6597e+06	4.46336	182.01	1.89606e+06	4.46581	CD	Salicylic acid, 5-nitro-	4.448	C7H5N1O5-[M+H-]-{M0}(0.99887)(Niso-2)	None	Neg
274.094	5.9328e+07	9.64177	274.094	5.9328e+07	9.64124	274.093	15009674	9.66314	274.093	2.11534e+06	9.66314	274.092	610465	9.607	0	0	0	274.093	4.11559e+07	9.62254	274.092	373183	9.65853	274.092	646975	9.64816	274.092	16097196	9.62146	274.092	11743490	9.62146	274.092	216334	9.62146	274.093	1.33737e+06	9.67212	CD	Sarmentosin	9.735	C11H17N1O7-[M+H-]-{M0}(0.9999)(Niso-3)	None	Neg
201.114	1.13838e+07	16.5444	201.114	1.13838e+07	16.5444	201.114	1.07151e+07	16.5473	201.114	1.18063e+07	16.5489	201.114	1.49295e+07	16.5425	201.113	3.30748e+07	16.5311	201.113	1.1893e+07	16.5287	201.114	1.21432e+07	16.5322	201.113	1.18527e+07	16.5469	201.114	1.29137e+07	16.5444	201.114	1.04569e+07	16.5423	201.114	9.12137e+06	16.5545	201.114	1.10086e+07	16.5499	CD	Sebacic acid	16.525	C10H18O4-[M+H-]-{M0}(0.99972)(Niso-2)	None	Neg
184.073	1.35934e+07	5.06339	184.073	1.35934e+07	5.06339	184.073	1.19669e+07	5.06651	184.073	1.55474e+07	5.06618	184.073	1.43495e+07	5.06522	184.073	2.44921e+06	5.09563	184.073	9.53784e+06	5.06146	184.073	1.36284e+07	5.0624	184.073	1.0259e+07	5.06747	184.073	1.30277e+07	5.06619	184.073	1.12437e+07	5.06643	184.073	1.7867e+07	5.06603	184.073	1.01325e+07	5.06442	CD	Secnidazole	5.064	C7H11N3O3-[M+H-]-{M0}(0.99958)(Niso-2)	None	Neg
262.151	483066	8.08948	262.151	483066	8.08948	262.151	1.12871e+06	8.0848	262.151	2.98065e+07	8.08665	262.151	2.77902e+06	8.08646	0	0	0	262.151	1.39172e+06	8.0808	262.151	2.96003e+07	8.09127	262.151	1.41438e+06	8.09424	262.151	492620	8.08917	262.151	1.5134e+06	8.07584	262.151	3.25748e+07	8.08323	262.151	1.92248e+06	8.08438	CD	ser-arg	8.089	C9H19N5O4-[M+H+]-{M0}(0.99345)(Niso-1)	None	pos
219.063	6.42885e+06	6.67678	219.063	6.42885e+06	6.66984	219.063	5.09006e+06	6.67002	219.063	4.55689e+07	6.68266	219.063	3.36291e+06	6.67309	219.062	5.95934e+06	6.69812	219.062	3.63408e+06	6.66747	219.062	3.45457e+07	6.67446	219.062	2.05782e+06	6.67849	219.062	4.91461e+06	6.66681	219.063	4.0762e+06	6.67533	219.063	5.34836e+07	6.68292	219.063	3.52633e+06	6.68213	CD	ser-asp	6.66	C7H12N2O6-[M+H-]-{M0}(0.9998)(Niso-3)	None	Neg
104.036	1.67923e+06	6.16142	104.036	1.67923e+06	6.15782	104.036	1.90253e+06	6.15787	104.036	9.94189e+07	6.16093	104.036	2.104e+06	6.15517	104.035	642726	6.18908	104.035	2.56104e+06	6.15525	104.035	1.08653e+08	6.16137	104.035	1.6097e+06	6.16013	104.036	282571	6.15489	104.036	1.65861e+06	6.16324	104.035	1.17011e+08	6.16068	104.036	1.73594e+06	6.16058	CD*,*InHouse_B	Serine	6.16*,*6.15	C3H7N1O3-[M+H-]-{M0}(0.99937)(Niso-1)	None	Neg
[truncated: 52 more rows]
